# Supplementary material for: Tryptophan depletion results in tryptophan-to-phenylalanine substitutants
Source: Nature. 2022 Mar 9;603(7902):721–7. doi: 10.1038/s41586-022-04499-2 (PMC8942854; doi:10.1038/s41586-022-04499-2)
Supplement: Supplementary file 3 — Supplementary Tables 1–12. [file 41586_2022_4499_MOESM3_ESM.xlsx]

## Sheet: Supplementary Table 1
Supplementary Table 1. Endogenous IFN-induced W>F substitutant peptides detected in massspectrometry
Protein- SWISSPROT ID	Gene Symbol	Sequence	W position	Start position	End postion	Ctr.1	Ctr.2	IFN.1	IFN.2
sp|Q9UKE5|TNIK_HUMAN	TNIK	PAFAKEVEER	532	531	540	0	0	23.5813	21.0374
sp|P18669|PGAM1_HUMAN	PGAM1	ALPFFNEEIVPQIKEGKR	166	163	180	0	0	22.7174	22.3409
sp|P02545|LMNA_HUMAN	LMNA	AQNTFGCGNSLR	519	516	527	0	0	23.8516	22.4272
sp|P62424|RL7A_HUMAN	RPL7A	RHFGGNVLGPK	236	235	245	0	0	23.0361	22.7113
sp|P39019|RS19_HUMAN	RPS19	HKELAPYDENFFYTR	51	42	56	0	0	24.3151	22.9143
sp|P01889|HLAB_HUMAN	HLA-B	RAYLEGECVEFLR	190	181	193	0	0	23.1259	22.9417
sp|P62269|RS18_HUMAN	RPS18	QYKIPDFFLNR	81	76	86	0	0	23.4433	23.0155
sp|Q13185|CBX3_HUMAN	CBX3	LTFHSCPEDEAQ	173	172	183	0	0	22.9295	23.1486
sp|P62937|PPIA_HUMAN	PPIA	TEFLDGKHVVFGKVK	120	119	133	0	0	23.8957	23.1754
sp|P10809|CH60_HUMAN	HSPD1	TVIIEQSFGSPK	67	61	72	0	0	24.0746	23.5653
sp|Q9H307|PININ_HUMAN	PNN	LLEQKVELAQLQEEFNEHNAK	221	208	228	0	0	24.2461	23.7684
sp|P67809|YBOX1_HUMAN	YBX1	VLGTVKFFNVR	64	59	69	0	0	24.4233	23.9112
sp|P08670|VIME_HUMAN	VIM	QQYESVAAKNLQEAEEFYK	289	274	292	0	0	24.9975	23.9303
sp|P26373|RL13_HUMAN	RPL13	VATFFNQPAR	24	22	31	0	0	23.9129	24.0112
tr|F8W6I7|F8W6I7_HUMAN	HNRNPA1	SHFEQFGTLTDCVVMRDPNTKR	36	32	53	0	0	24.0111	24.5763
sp|P62753|RS6_HUMAN	RPS6	MATEVAADALGEEFKGYVVR	44	32	51	0	0	25.1555	24.6306
sp|Q9NY93|DDX56_HUMAN	DDX56	LLQAVTDLGFSRPTLIQEK	26	18	36	0	0	24.5064	24.6798
sp|Q96L93|KI16B_HUMAN	KIF16B	GEVQFVEEEK	785	782	791	0	0	25.9652	24.7409
tr|C9J695|C9J695_HUMAN	TANGO2	EGGTFLGISTRGK	60	57	69	0	0	25.7483	25.0198
sp|P08670|VIME_HUMAN	VIM	QQYESVAAKNLQEAEEFYKSK	289	274	294	0	0	25.5713	25.0844
sp|Q8IVL6|P3H3_HUMAN	P3H3	RCALALFHTFAPEHREQEFIEAK	671	666	688	0	0	25.2371	25.4164
sp|Q8IVL6|P3H3_HUMAN	P3H3	RCALALFHTFAPEHREQEFIEAK	674	666	688	0	0	25.2371	25.4164
sp|Q8IVL6|P3H3_HUMAN	P3H3	RCALALFHTFAPEHREQEFIEAK	683	666	688	0	0	25.2371	25.4164
sp|P09382|LEG1_HUMAN	LGALS1	FNAHGDANTIVCNSKDGGAFGTEQR	68	50	74	0	0	25.9848	26.1544
sp|P10809|CH60_HUMAN	HSPD1	TVIIEQSFGSPKVTKDGVTVAK	67	61	82	0	0	24.4593	26.332
sp|P08670|VIME_HUMAN	VIM	NLQEAEEFYKSK	289	283	294	0	0	27.5421	27.2406
sp|O95433|AHSA1_HUMAN	AHSA1	AKFGEGDPR	3	2	10	23.5705	23.6084	0	0
sp|O14523|C2C2L_HUMAN	C2CD2L	ELGVFRSLLR	65	62	71	23.8681	23.6734	0	0
sp|Q8N6T3|ARFG1_HUMAN	ARFGAP1	GLGVHLSFVRSVTMDKFK	66	51	68	24.2445	23.508	0	0
sp|Q16526|CRY1_HUMAN	CRY1	TGFPFIDAIMTQLR	338	335	348	24.2572	23.5437	0	0
tr|A2A3R7|A2A3R7_HUMAN	RPS6	RMATEVAADALGEEFKVK	44	31	48	24.5223	26.6168	25.5359	27.5384
sp|Q8WXH0|SYNE2_HUMAN	SYNE2	QLEHGFEQVEQQIQKK	2606	2602	2617	24.6831	25.8856	23.2768	23.9131
sp|Q9NZJ4|SACS_HUMAN	SACS	IISEGIFSLIREK	2432	2427	2439	24.9674	25.3108	24.2968	25.1156
tr|B0QY08|B0QY08_HUMAN	LARGE1	MLIFSEVSFIPNKHYSGIYGLMK	3	1	23	25.9614	30.9214	28.9221	26.0293
tr|B0QY08|B0QY08_HUMAN	LARGE1	MLIFSEVSFIPNKHYSGIYGLMK	8	1	23	25.9614	30.9214	28.9221	26.0293
sp|P17480|UBF1_HUMAN	UBTF	FKTTESHMDFEK	54	46	57	26.3908	26.2912	26.1103	25.5487
sp|Q08050|FOXM1_HUMAN	FOXM1	PSASFQNSVSER	228	225	236	26.4714	25.9767	25.8447	25.9174
tr|A6NP46|A6NP46_HUMAN	GK	AIGVSNQRETTVVFDK	99	87	102	26.704	31.8583	32.8004	30.9472
sp|O60563|CCNT1_HUMAN	CCNT1	NNNKRFYFTR	11	7	16	28.9676	25.6386	25.4415	29.619
tr|B8ZZF5|B8ZZF5_HUMAN	EVA1A	IIREIFMNGQPEVPGTR	122	118	134	30.1414	30.7038	24.9337	31.191

## Sheet: Supplementary Table 2
Supplementary Table 2. Endogenous amino acid depletion-induced W>F substitutant peptides detected in massspectrometry
SWISSPROT_ID	Gene Symbol	Sequence	W_position	CTRL.1	CTRL.2	minusW.1	minusW.2	minusY.1	minusY.2
sp|O43707|ACTN4	ACTN4	LASDLLEFIRR	307	0	0	21.01	22.036	0	0
sp|O60869|EDF1	EDF1	AESDFDTVTVLR	5	0	0	21.4858	22.0403	0	0
sp|P02545|LMNA	LMNA	AQNTFGCGNSLR	519	0	0	24.7771	24.2771	0	0
sp|P02545|LMNA	LMNA	NKSNEDQSMGNFQIK	466	0	0	23.4705	24.6571	0	0
sp|P04083|ANXA1	ANXA1	QAFFIENEEQEYVQTVK	11	0	0	23.911	23.2499	0	0
sp|P04406|G3P	GAPDH	TVDGPSGKLFR	195	0	0	22.5176	22.7271	0	0
sp|P04406|G3P	GAPDH	LISFYDNEFGYSNR	312	0	0	24.7805	21.5341	0	0
sp|P06733|ENOA	ENO1	LAQANGFGVMVSHR	364	0	0	24.5492	24.1271	0	0
sp|P07195|LDHB	LDHB	SADTLFDIQKDLK	324	0	0	20.1291	22.0193	0	0
sp|P08238|HS90B	HSP90AB1	YIDQEELNKTKPIFTR	288	0	0	20.3817	21.1526	0	0
sp|P08670|VIME	VIM	NLQEAEEFYKSK	289	0	0	25.819	26.7769	0	0
sp|P08670|VIME	VIM	QQYESVAAKNLQEAEEFYK	289	0	0	22.8131	22.5634	0	0
sp|P09382|LEG1	LGALS1	FNAHGDANTIVCNSKDGGAFGTEQR	68	0	0	26.1153	25.605	0	0
sp|P09651|ROA1	HNRNPA1	SHFEQFGTLTDCVVMRDPNTKR	36	0	0	23.0389	23.9047	0	0
sp|P10644|KAP0	PRKAR1A	VSILESLDKFER	261	0	0	24.6293	21.1845	0	0
sp|P10809|CH60	HSPD1	TVIIEQSFGSPKVTK	67	0	0	20.7938	22.2904	0	0
sp|P10809|CH60	HSPD1	TVIIEQSFGSPK	67	0	0	23.7038	22.9034	0	0
sp|P11021|BIP	HSPA5	IEFLESHQDADIEDFKAK	603	0	0	21.654	21.1417	0	0
sp|P11021|BIP	HSPA5	LIGRTFNDPSVQQDIK	102	0	0	22.8667	21.9286	0	0
sp|P14854|CX6B1	COX6B1	NCFQNYLDFHR	30	0	0	20.5186	20.1551	0	0
sp|P14866|HNRPL	HNRNPL	SSSGLLEFESK	548	0	0	21.5322	22.2664	0	0
sp|P36578|RL4	RPL4	KNNRQPYAVSELAGHQTSAESFGTGR	66	0	0	20.7262	21.0234	0	0
sp|P36578|RL4	RPL4	KLDELYGTFRK	266	0	0	21.4924	21.8499	0	0
sp|P36578|RL4	RPL4	NNRQPYAVSELAGHQTSAESFGTGR	66	0	0	24.1572	20.9834	0	0
sp|P39019|RS19	RPS19	HKELAPYDENFFYTR	51	0	0	24.0492	20.4899	0	0
sp|P39019|RS19	RPS19	SGKLKVPEFVDTVK	32	0	0	21.0736	20.6408	0	0
sp|P47895|AL1A3	ALDH1A3	YFAGFADKIQGK	146	0	0	23.1605	22.7184	0	0
sp|P49458|SRP09	SRP9	PQYQTFEEFSR	6	0	0	22.026	22.9736	0	0
sp|P60174|TPIS	TPI1	VIADNVKDFSK	194	0	0	20.3241	22.5572	0	0
sp|P62424|RL7A	RPL7A	RHFGGNVLGPK	236	0	0	22.1912	22.6408	0	0
sp|P62753|RS6	RPS6	MATEVAADALGEEFKGYVVR	44	0	0	23.4832	21.2387	0	0
sp|P62937|PPIA	PPIA	TEFLDGKHVVFGKVK	120	0	0	23.0307	25.0322	0	0
sp|P78371|TCPB	CCT2	KIHPQTIIAGFR	129	0	0	22.7984	23.364	0	0
sp|P84098|RL19	RPL19	KVFLDPNETNEIANANSR	22	0	0	22.0464	21.7078	0	0
sp|Q15029|U5S1	EFTUD2	SIFAFGPDATGPNILVDDTLPSEVDK	732	0	0	21.2964	22.2	0	0
sp|Q5H9R4|ARMX4	ARMCX4	SFAGARAENVVGIGTFAR	1179	0	0	0	0	24.6419	25.0148
sp|Q5JTZ9|SYAM	AARS2	HTATHLLNFALR	639	0	0	21.8104	21.4169	21.3541	19.7426
sp|Q5SRE5|NU188	NUP188	SLDAPSFPGVYRLSMSLMEQLLKTLR	1392	0	0	26.0731	28.3781	0	0
sp|Q7Z406|MYH14	MYH14	ELQTAQAQLSEFR	1392	0	0	0	0	20.2065	20.9105
sp|Q7Z7M0|MEGF8	MEGF8	GFIYPMLPGGPGGPGAEDVAVFTRAQR	744	0	0	0	0	23.0993	22.8888
sp|Q96RW7|HMCN1	HMCN1	AAGNPSPILTFLK	1674	0	0	25.4088	27.0722	0	0
sp|Q9BV94|EDEM2	EDEM2	NTVSSGPFEPPAR	524	0	0	25.8816	24.0584	23.4821	23.7923
sp|Q9NR28|DBLOH	DIABLO	MAALKSFLSR	6	0	0	21.1627	21.8915	0	0
sp|Q9Y617|SERC	PSAT1	CADYVVTGAFSAK	106	0	0	23.4842	22.489	0	0
tr|A0A087WSW9|A0A087WSW9	TXNRD1	MIEAVQNHIGSLNFGYR	163	0	0	24.6091	23.2664	0	0
tr|A0A1B0GV98|A0A1B0GV98	FTO	CTDFFCQPMAQLEALFK	395	0	0	22.5967	22.3804	0	0
tr|A0A1B0GV98|A0A1B0GV98	FTO	CTDFFCQPMAQLEALFK	394	0	0	22.5967	22.3804	0	0
tr|A0A1B0GV98|A0A1B0GV98	FTO	CTDFFCQPMAQLEALFK	406	0	0	22.5967	22.3804	0	0
tr|A0A286YF22|A0A286YF22	PHGDH	QIPQATASMKDGKFER	132	0	0	21.9266	21.8338	0	0
tr|C9J695|C9J695	TANGO2	EGGTFLGISTRGK	60	0	0	20.6075	21.4382	0	0
tr|E9PGT1|E9PGT1	TSN	MPVIPAFFEAEAAR	7	0	0	23.4209	24.4037	23.6972	24.2657
tr|Q5JP53|Q5JP53	TUBB	NSSYFVEFIPNNVK	325	0	0	22.0483	19.6089	0	0
sp|O60318|GANP	MCM3AP	KYDVPLSFEQAR	1791	22.4097	25.1848	24.8273	24.5827	0	0
sp|Q5TC12|ATPF1	ATPAF1	FDLIFNR	187	22.6475	21.3132	0	0	0	0
tr|B0YIW2|B0YIW2	APOC3	GTFGAPHRTLPCR	3	22.7819	23.4252	0	0	0	0
tr|A0A1W2PQ68|A0A1W2PQ68	CEP164	REPPGLFMEQVSK	330	23.5013	22.0496	0	0	0	0
sp|P49750|YLPM1	YLPM1	EYPERGDTFREK	1382	23.9432	23.8955	0	0	0	0
sp|Q9Y618|NCOR2	NCOR2	MSGSTQPVAQTFR	11	24.5475	21.0374	0	0	0	0
sp|Q16526|CRY1	CRY1	TGFPFIDAIMTQLR	338	25.2188	22.7228	21.4433	22.8202	21.7195	20.8604
sp|O14531|DPYL4	DPYSL4	GVVVFGEPITASLGTDGSHYFSK	290	25.4742	23.9946	0	0	24.4027	26.1714
sp|Q01082|SPTB2	SPTBN1	LNTRFSQFRELVDR	936	25.9101	25.4164	0	0	0	0
sp|Q64LD2|WDR25	WDR25	TASRACTLQGHTQACVGTTYHPVLPSVLATCSFGGDMK	535	25.9171	25.0775	0	0	0	0
sp|Q13131|AAPK1	PRKAA1	PNDIMAEVCRAIKQLDYEFK	434	26.0035	25.2072	23.3485	26.6648	27.5423	26.7182
sp|Q8IU60|DCP2	DCP2	AVFSHCPFLLPQGEDVEKVLDEFK	89	26.4303	22.6863	0	0	0	0
tr|A0A0D9SFF0|A0A0D9SFF0	FOXM1	PSASFQNSVSER	227	26.4612	25.1329	24.6103	25.176	25.2146	25.0552
sp|Q9Y2K3|MYH15	MYH15	KESIEFVSIGFGLDLQACIDLIEK	519	28.076	22.4204	0	0	0	0
sp|Q9Y3S1|WNK2	WNK2	QTQKLQDMEAQAGFAAPGEAR	2200	28.2952	26.6946	28.3056	26.6067	0	0
tr|H0Y3X6|H0Y3X6	NELFA	HRHAMAFLSAFPR	48	28.6887	21.9329	27.8063	27.2463	0	0
tr|B8ZZF5|B8ZZF5	EVA1A	IIREIFMNGQPEVPGTR	122	30.6128	28.6318	29.3928	28.2353	30.4046	30.7934
sp|P32189|GLPK	GK	AIGVSNQRETTVVFDK	99	30.8626	27.2968	29.9131	22.7437	30.779	27.1342

## Sheet: Supplementary Table 3
Supplementary Table 3. Summary of the structural analysis of W>F substitutant proteins
ID	Summary
A0A0U1RQK7	The wild-type residue is very conserved, but a few other residue types have been observed at this position too. Neither your mutant residue nor another residue type with similar properties was observed at this position in other homologous sequences. Based on conservation scores this mutation is probably damaging to the protein.
A0A1B0GV98	Only this residue type was found at this position. Mutation of a 100% conserved residue is usually damaging for the protein. The mutant residue, however, has some properties in common with the wild-type residue. This mutation might occur in some rare cases, but it's more likely that the mutation is damaging to the protein. Your mutant residue is located near a highly conserved position.
A0A1B0GV98_395	The wild-type residue is very conserved, but a few other residue types have been observed at this position too. Your mutant residue was among the residues at this position observed in other sequences. This means that homologous proteins exist with the same residue type as your mutant at this position and this mutation is possibly not damaging to the protein. Your mutant residue is located near a …
A0A1B0GV98_396	Only this residue type was found at this position. Mutation of a 100% conserved residue is usually damaging for the protein. The mutant residue, however, has some properties in common with the wild-type residue. This mutation might occur in some rare cases, but it's more likely that the mutation is damaging to the protein. Your mutant residue is located near a highly conserved position.
A0A1B0GV98_407	Only this residue type was found at this position. Mutation of a 100% conserved residue is usually damaging for the protein. The mutant residue, however, has some properties in common with the wild-type residue. This mutation might occur in some rare cases, but it's more likely that the mutation is damaging to the protein.
A0A2Q2TH77	Lack of information
A0A087WSW9	The wild-type residue is very conserved, but a few other residue types have been observed at this position too. Your mutant residue was among the residues at this position observed in other sequences. This means that homologous proteins exist with the same residue type as your mutant at this position and this mutation is possibly not damaging to the protein. Your mutant residue is located near a …
A0A286YF22	The mutated residue is located in a domain that is important for binding of other molecules and in contact with residues in a domain that is also important for binding. The mutation might disturb the interaction between these two domains and as such affect the function of the protein. The mutated residue is located in a domain that is important for binding of other molecules and in contact with r…
A0A286YF23	The wild-type residue is very conserved, but a few other residue types have been observed at this position too. Neither your mutant residue nor another residue type with similar properties was observed at this position in other homologous sequences. Based on conservation scores this mutation is probably damaging to the protein. Your mutant residue is located near a highly conserved position.
A2RUS2	The wild-type residue is not conserved at this position. Your mutant residue was not among the residue types observed at this position in other, homologous sequences which might indicate that the mutation is possibly damaging to the protein. Your mutant residue is located near a highly conserved position.
C9J695	Only this residue type was found at this position. Mutation of a 100% conserved residue is usually damaging for the protein. The mutant residue, however, has some properties in common with the wild-type residue. This mutation might occur in some rare cases, but it's more likely that the mutation is damaging to the protein.
E7EW18	The wild-type residue occurs often at this position in the sequence, but other residues have also been observed here. Neither your mutant residue nor another residue type with similar properties was not observed at this position in other, homologous sequences. The mutation might be damaging to the protein.
E9PHI0	The mutated residue is located in a domain that is important for the main activity of the protein. Mutation of the residue might disturb this function.
F5H7T0	Lack of information
F8W6I7	The wild-type residue is very conserved, but a few other residue types have been observed at this position too. Your mutant residue was among the residues at this position observed in other sequences. This means that homologous proteins exist with the same residue type as your mutant at this position and this mutation is possibly not damaging to the protein. Your mutant residue is located near a …
O14682	Only this residue type was found at this position. Mutation of a 100% conserved residue is usually damaging for the protein. The mutant residue, however, has some properties in common with the wild-type residue. This mutation might occur in some rare cases, but it's more likely that the mutation is damaging to the protein.
O14879	The wild-type residue is very conserved, but a few other residue types have been observed at this position too. Your mutant residue was among the residues at this position observed in other sequences. This means that homologous proteins exist with the same residue type as your mutant at this position and this mutation is possibly not damaging to the protein. Your mutant residue is located near a …
O43278	The wild-type residue is not conserved at this position. Your mutant residue was not among the residue types observed at this position in other, homologous sequences which might indicate that the mutation is possibly damaging to the protein.
O43707	Only this residue type was found at this position. Mutation of a 100% conserved residue is usually damaging for the protein. The mutant residue, however, has some properties in common with the wild-type residue. This mutation might occur in some rare cases, but it's more likely that the mutation is damaging to the protein. Your mutant residue is located near a highly conserved position.
O60869	The wild-type residue is very conserved, but a few other residue types have been observed at this position too. Neither your mutant residue nor another residue type with similar properties was observed at this position in other homologous sequences. Based on conservation scores this mutation is probably damaging to the protein.
O96019	Only this residue type was found at this position. Mutation of a 100% conserved residue is usually damaging for the protein. The mutant residue, however, has some properties in common with the wild-type residue. This mutation might occur in some rare cases, but it's more likely that the mutation is damaging to the protein. Your mutant residue is located near a highly conserved position.
P01889	The wild-type residue is very conserved, but a few other residue types have been observed at this position too. Neither your mutant residue nor another residue type with similar properties was observed at this position in other homologous sequences. Based on conservation scores this mutation is probably damaging to the protein. Your mutant residue is located near a highly conserved position.
P02545	The wild-type residue is very conserved, but a few other residue types have been observed at this position too. Your mutant residue was among the residues at this position observed in other sequences. This means that homologous proteins exist with the same residue type as your mutant at this position and this mutation is possibly not damaging to the protein.
P02545_520	The wild-type residue is very conserved, but a few other residue types have been observed at this position too. Your mutant residue was among the residues at this position observed in other sequences. This means that homologous proteins exist with the same residue type as your mutant at this position and this mutation is possibly not damaging to the protein. A mutation to "Serine" was found at th…
P04083	The wild-type residue is not conserved at this position. Your mutant residue is among the observed residue types at this position in other, homologous sequences. This sometimes suggests that this variant is not damaging for the protein's structure and function, but in this case you have already established that the mutation is deleterious.
P04233	Only this residue type was found at this position. Mutation of a 100% conserved residue is usually damaging for the protein. The mutant residue, however, has some properties in common with the wild-type residue. This mutation might occur in some rare cases, but it's more likely that the mutation is damaging to the protein.
P04406	The wild-type residue is very conserved, but a few other residue types have been observed at this position too. Neither your mutant residue nor another residue type with similar properties was observed at this position in other homologous sequences. Based on conservation scores this mutation is probably damaging to the protein. Your mutant residue is located near a highly conserved position. Muta…
P04406_313	The wild-type residue is very conserved, but a few other residue types have been observed at this position too. Neither your mutant residue nor another residue type with similar properties was observed at this position in other homologous sequences. Based on conservation scores this mutation is probably damaging to the protein. Your mutant residue is located near a highly conserved position.
P06733	Only this residue type was found at this position. Mutation of a 100% conserved residue is usually damaging for the protein. The mutant residue, however, has some properties in common with the wild-type residue. This mutation might occur in some rare cases, but it's more likely that the mutation is damaging to the protein. Your mutant residue is located near a highly conserved position.
P07195	The wild-type residue is very conserved, but a few other residue types have been observed at this position too. Neither your mutant residue nor another residue type with similar properties was observed at this position in other homologous sequences. Based on conservation scores this mutation is probably damaging to the protein. Your mutant residue is located near a highly conserved position. A mu…
P08238	The wild-type residue is very conserved, but a few other residue types have been observed at this position too. Neither your mutant residue nor another residue type with similar properties was observed at this position in other homologous sequences. Based on conservation scores this mutation is probably damaging to the protein.
P08670	The wild-type residue is very conserved, but a few other residue types have been observed at this position too. Neither your mutant residue nor another residue type with similar properties was observed at this position in other homologous sequences. Based on conservation scores this mutation is probably damaging to the protein.The mutation is located within a domain, annotated in UniProt as: IF r…
P09382	The mutated residue is located in a domain that is important for binding of other molecules and in contact with residues in a domain that is also important for binding. The mutation might disturb the interaction between these two domains and as such affect the function of the protein. The mutated residue is located in a domain that is important for binding of other molecules. The mutated residue …
P09651	The wild-type residue is very conserved, but a few other residue types have been observed at this position too. Your mutant residue was among the residues at this position observed in other sequences. This means that homologous proteins exist with the same residue type as your mutant at this position and this mutation is possibly not damaging to the protein. Your mutant residue is located near a …
P10644	The wild-type residue occurs often at this position in the sequence, but other residues have also been observed here. Your mutant residue was not among the other residue types observed at this position in other, homologous sequences. However, residues with similar properties have been observed, so it is possible that your mutant residue is accepted here too. Your mutant residue is located near a …
P10809	The wild-type residue is very conserved, but a few other residue types have been observed at this position too. Your mutant residue was among the residues at this position observed in other sequences. This means that homologous proteins exist with the same residue type as your mutant at this position and this mutation is possibly not damaging to the protein. Your mutant residue is located near a …
P11021	The wild-type residue is not conserved at this position. Your mutant residue was observed more often at this position in other homologous sequences. This means that more proteins exist with that mutant residue than with the wild-type residue. It is probably unlikely that your mutation of interest will be damaging for the protein.
P11021_103	The wild-type residue is not conserved at this position. Your mutant residue was observed more often at this position in other homologous sequences. This means that more proteins exist with that mutant residue than with the wild-type residue. It is probably unlikely that your mutation of interest will be damaging for the protein.
P11021_604	The wild-type residue is very conserved, but a few other residue types have been observed at this position too. Your mutant residue was among the residues at this position observed in other sequences. This means that homologous proteins exist with the same residue type as your mutant at this position and this mutation is possibly not damaging to the protein. Your mutant residue is located near a …
P14854	The wild-type residue occurs often at this position in the sequence, but other residues have also been observed here. Your mutant residue is among the other residue types that have been observed at this position in homologous sequences. This means that this mutation can occur at this position and is probably not damaging to the protein. Your mutant residue is located near a highly conserved posit…
P14866	The wild-type residue is very conserved, but a few other residue types have been observed at this position too. Your mutant residue was among the residues at this position observed in other sequences. This means that homologous proteins exist with the same residue type as your mutant at this position and this mutation is possibly not damaging to the protein. Your mutant residue is located near a …
P18669	The mutated residue is located in a domain that is important for the activity of the protein and in contact with another domain that is also important for the activity. The interaction between these domains could be disturbed by the mutation, which might affect the function of the protein. The mutated residue is located in a domain that is important for the activity of the protein and in contact …
P26373	Conservation The wild-type residue occurs often at this position in the sequence, but other residues have also been observed here. Your mutant residue is among the other residue types that have been observed at this position in homologous sequences. This means that this mutation can occur at this position and is probably not damaging to the protein. Your mutant residue is located near a highly co…
P36578_67	The wild-type residue is very conserved, but a few other residue types have been observed at this position too. Neither your mutant residue nor another residue type with similar properties was observed at this position in other homologous sequences. Based on conservation scores this mutation is probably damaging to the protein. Your mutant residue is located near a highly conserved position.
P36578_267	The wild-type residue occurs often at this position in the sequence, but other residues have also been observed here. Your mutant residue is among the other residue types that have been observed at this position in homologous sequences. This means that this mutation can occur at this position and is probably not damaging to the protein.
P39019_33	The mutated residue is located in a domain that is important for the activity of the protein and in contact with residues in another domain. It is possible that this interaction is important for the correct function of the protein. The mutation can affect this interaction and as such affect protein function. The mutated residue is located in a domain that is important for the activity of the prot…
P39019_52	A mutation to "Cysteine" was found at this position. The variant differs from your mutation but can still be interesting. The effect of this variant is annotated as: W -> C (in DBA1) A mutation to "Arginine" was found at this position. The variant differs from your mutation but can still be interesting. The effect of this variant is annotated as: W -> R (in DBA1; affects assembly into a functiona…
P47895	The wild-type residue is very conserved, but a few other residue types have been observed at this position too. Your mutant residue was among the residues at this position observed in other sequences. This means that homologous proteins exist with the same residue type as your mutant at this position and this mutation is possibly not damaging to the protein. Your mutant residue is located near a …
P49458	The wild-type residue is very conserved, but a few other residue types have been observed at this position too. Your mutant residue was among the residues at this position observed in other sequences. This means that homologous proteins exist with the same residue type as your mutant at this position and this mutation is possibly not damaging to the protein. Your mutant residue is located near a …
P60174	The mutated residue is located in a domain that is important for the activity of the protein and in contact with another domain that is also important for the activity. The interaction between these domains could be disturbed by the mutation, which might affect the function of the protein. The mutated residue is located in a domain that is important for the activity of the protein and in contact …
P62269	The mutated residue is located in a domain that is important for binding of other molecules. The mutated residue is in contact with residues in another domain. It is possible that the mutation disturbs these contacts. The mutated residue is located in a domain that is important for binding of other molecules and in contact with residues in a domain that is important for the activity of the protei…
P62424	The wild-type residue is very conserved, but a few other residue types have been observed at this position too. Neither your mutant residue nor another residue type with similar properties was observed at this position in other homologous sequences. Based on conservation scores this mutation is probably damaging to the protein. Your mutant residue is located near a highly conserved position.
P62753	The mutated residue is located in a domain that is important for the main activity of the protein. The differences between the wild-type and mutant residue can disturb the core structure of this important domain and thereby affect the catalytic activity.
P62937	The wild-type residue is very conserved, but a few other residue types have been observed at this position too. Neither your mutant residue nor another residue type with similar properties was observed at this position in other homologous sequences. Based on conservation scores this mutation is probably damaging to the protein. Your mutant residue is located near a highly conserved position.
P67809	Mutagenesis experiments have been performed on this position. Mutation of the wild-type residue into None has the following effect: W->A: Abolished binding to C5-methylcytosine (m5C)-containing mRNAs.. Mutagenesis experiments have been performed on this position. Mutation of the wild-type residue into None has the following effect: W->F: Decreased binding to C5-methylcytosine (m5C)-containing mRN…
P78371	The wild-type residue is not conserved at this position. Another residue type was observed more often at this position in other homologous sequences. This means that other homologous proteins exist with that other residue type than with the wild-type residue in your protein sequence. Your mutant residue was also found on this position. Based on the conservation information the mutation is probabl…
Q5JP53	Lack of information
Q5SRE5	Only this residue type was found at this position. Mutation of a 100% conserved residue is usually damaging for the protein. The mutant residue, however, has some properties in common with the wild-type residue. This mutation might occur in some rare cases, but it's more likely that the mutation is damaging to the protein. Your mutant residue is located near a highly conserved position.
Q7Z309	Only this residue type was found at this position. Mutation of a 100% conserved residue is usually damaging for the protein. The mutant residue, however, has some properties in common with the wild-type residue. This mutation might occur in some rare cases, but it's more likely that the mutation is damaging to the protein. Your mutant residue is located near a highly conserved position.
Q8IVL6	Only this residue type was found at this position. Mutation of a 100% conserved residue is usually damaging for the protein. The mutant residue, however, has some properties in common with the wild-type residue. This mutation might occur in some rare cases, but it's more likely that the mutation is damaging to the protein. Your mutant residue is located near a highly conserved position.
Q8IVL6_672	Only this residue type was found at this position. Mutation of a 100% conserved residue is usually damaging for the protein. The mutant residue, however, has some properties in common with the wild-type residue. This mutation might occur in some rare cases, but it's more likely that the mutation is damaging to the protein. Your mutant residue is located near a highly conserved position.
Q8IVL6_675	The wild-type residue is not conserved at this position. Your mutant residue was not among the residue types observed at this position in other, homologous sequences which might indicate that the mutation is possibly damaging to the protein. Your mutant residue is located near a highly conserved position.
Q8IVL6_684	The wild-type residue is not conserved at this position. Another residue type was observed more often at this position in other homologous sequences. This means that other homologous proteins exist with that other residue type than with the wild-type residue in your protein sequence. The other residue type is not similar to your mutant residue. Therefore, the mutation is possibly damaging.
Q8N4J0	The wild-type residue is very conserved, but a few other residue types have been observed at this position too. Your mutant residue was not among the other residue types observed at this position in other, homologous proteins. However, residues that have some properties in common with your mutated residue were observed. This means that in some rare cases your mutation might occur without damaging…
Q8N392	Only this residue type was found at this position. Mutation of a 100% conserved residue is usually damaging for the protein. The mutant residue, however, has some properties in common with the wild-type residue. This mutation might occur in some rare cases, but it's more likely that the mutation is damaging to the protein. Your mutant residue is located near a highly conserved position.
Q8WVX9	The wild-type residue is very conserved, but a few other residue types have been observed at this position too. Your mutant residue was among the residues at this position observed in other sequences. This means that homologous proteins exist with the same residue type as your mutant at this position and this mutation is possibly not damaging to the protein.
Q9H4A4	The wild-type residue is very conserved, but a few other residue types have been observed at this position too. Your mutant residue was not among the other residue types observed at this position in other, homologous proteins. However, residues that have some properties in common with your mutated residue were observed. This means that in some rare cases your mutation might occur without damaging…
Q9H307	Only this residue type was found at this position. Mutation of a 100% conserved residue is usually damaging for the protein. The mutant residue, however, has some properties in common with the wild-type residue. This mutation might occur in some rare cases, but it's more likely that the mutation is damaging to the protein. Your mutant residue is located near a highly conserved position.
Q9NQG7	The wild-type residue is not conserved at this position. Your mutant residue was not among the residue types observed at this position in other, homologous sequences which might indicate that the mutation is possibly damaging to the protein.
Q9NR28	The wild-type residue is very conserved, but a few other residue types have been observed at this position too. Neither your mutant residue nor another residue type with similar properties was observed at this position in other homologous sequences. Based on conservation scores this mutation is probably damaging to the protein. Your mutant residue is located near a highly conserved position.
Q9NY93	The wild-type residue is not conserved at this position. Your mutant residue was observed more often at this position in other homologous sequences. This means that more proteins exist with that mutant residue than with the wild-type residue. It is probably unlikely that your mutation of interest will be damaging for the protein.
Q9NYU2	The wild-type residue is very conserved, but a few other residue types have been observed at this position too. Your mutant residue was among the residues at this position observed in other sequences. This means that homologous proteins exist with the same residue type as your mutant at this position and this mutation is possibly not damaging to the protein.
Q9UKE5	The wild-type residue is not conserved at this position. Your mutant residue was not among the residue types observed at this position in other, homologous sequences which might indicate that the mutation is possibly damaging to the protein.
Q9UMS4	The wild-type residue is very conserved, but a few other residue types have been observed at this position too. Your mutant residue was among the residues at this position observed in other sequences. This means that homologous proteins exist with the same residue type as your mutant at this position and this mutation is possibly not damaging to the protein. Your mutant residue is located near a …
Q9Y6K1	The wild-type residue is very conserved, but a few other residue types have been observed at this position too. Neither your mutant residue nor another residue type with similar properties was observed at this position in other homologous sequences. Based on conservation scores this mutation is probably damaging to the protein. Your mutant residue is located near a highly conserved position.
Q9Y262	The wild-type residue is not conserved at this position. Your mutant residue was observed more often at this position in other homologous sequences. This means that more proteins exist with that mutant residue than with the wild-type residue. It is probably unlikely that your mutation of interest will be damaging for the protein.
Q9Y617	The wild-type residue is very conserved, but a few other residue types have been observed at this position too. Neither your mutant residue nor another residue type with similar properties was observed at this position in other homologous sequences. Based on conservation scores this mutation is probably damaging to the protein. Your mutant residue is located near a highly conserved position.
Q86XA9	Your mutant residue is located near a highly conserved position.
Q86XK2	Only this residue type was found at this position. Mutation of a 100% conserved residue is usually damaging for the protein. The mutant residue, however, has some properties in common with the wild-type residue. This mutation might occur in some rare cases, but it's more likely that the mutation is damaging to the protein. Your mutant residue is located near a highly conserved position.
Q96L93	The wild-type residue is not conserved at this position. Another residue type was observed more often at this position in other homologous sequences. This means that other homologous proteins exist with that other residue type than with the wild-type residue in your protein sequence. The other residue type is not similar to your mutant residue. Therefore, the mutation is possibly damaging.
Q96QP1	Only this residue type was found at this position. Mutation of a 100% conserved residue is usually damaging for the protein. The mutant residue, however, has some properties in common with the wild-type residue. This mutation might occur in some rare cases, but it's more likely that the mutation is damaging to the protein. Your mutant residue is located near a highly conserved position.
Q96RN5	Only this residue type was found at this position. Mutation of a 100% conserved residue is usually damaging for the protein. The mutant residue, however, has some properties in common with the wild-type residue. This mutation might occur in some rare cases, but it's more likely that the mutation is damaging to the protein. Your mutant residue is located near a highly conserved position.
Q03518	The wild-type residue is very conserved, but a few other residue types have been observed at this position too. Neither your mutant residue nor another residue type with similar properties was observed at this position in other homologous sequences. Based on conservation scores this mutation is probably damaging to the protein.
Q06546	The wild-type residue is very conserved, but a few other residue types have been observed at this position too. Neither your mutant residue nor another residue type with similar properties was observed at this position in other homologous sequences. Based on conservation scores this mutation is probably damaging to the protein.
Q13185	The wild-type residue is very conserved, but a few other residue types have been observed at this position too. Your mutant residue was among the residues at this position observed in other sequences. This means that homologous proteins exist with the same residue type as your mutant at this position and this mutation is possibly not damaging to the protein. Your mutant residue is located near a …
Q13435	The mutated residue is located on the surface of a domain with unknown function. The residue was not found to be in contact with other domains of which the function is known within the used structure. However, contact with other molecules or domains is still possible and might be affected by this mutation
Q14703	The wild-type residue is very conserved, but a few other residue types have been observed at this position too. Your mutant residue was not among the other residue types observed at this position in other, homologous proteins. However, residues that have some properties in common with your mutated residue were observed. This means that in some rare cases your mutation might occur without damaging…
Q15029	The mutated residue is located in a domain that is important for binding of other molecules and in contact with residues in a domain that is also important for binding. The mutation might disturb the interaction between these two domains and as such affect the function of the protein. The mutated residue is located in a domain that is important for binding of other molecules. The mutated residue …
Q93074	Only this residue type was found at this position. Mutation of a 100% conserved residue is usually damaging for the protein. The mutant residue, however, has some properties in common with the wild-type residue. This mutation might occur in some rare cases, but it's more likely that the mutation is damaging to the protein.

## Sheet: Supplementary Table 4
Supplementary Table 4. List of W>F substitutant peptides detected in LSCC
Index	Gene	ProteinID	Peptide	MaxPepProb	ReferenceIntensity	CPT0192540004	CPT0192590004	CPT0091610003	CPT0091620003	CPT0147680004	CPT0147700003	CPT0112650003	CPT0112660003	CPT0101130003	LUAD_Global_CR_pool_1	CPT0197090003	CPT0197100003	CPT0222730003	CPT0222740003	CPT0202530004	CPT0202580004	CPT0126740003	CPT0126760003	CPT0237410004	CPT0237430003	CPT0245780003	CPT0245790003	CPT0069890003	CPT0069900003	CPT0001020003	CPT0001030003	CPT0204800003	CPT0204820003	CPT0091820003	LSCC_Tumor_ONLY_CR	CPT0128890003	CPT0128900003	CPT0227400003	CPT0227420003	CPT0209020004	CPT0209040003	CPT0217420003	CPT0217490003	CPT0219360003	CPT0219390003	CPT0208770003	CPT0208780003	CPT0115830003	CPT0115860003
A0A075B6I6_VTISCTGSSSNIGAGYVVHFYQQLPGTAPK	A0A075B6I6	A0A075B6I6	VTISCTGSSSNIGAGYVVHFYQQLPGTAPK	0.9978	1.08863e+16	NA	NA	NA	NA	NA	NA	NA	NA	NA	NA	NA	NA	NA	NA	NA	NA	NA	NA	NA	NA	NA	NA	NA	NA	NA	NA	NA	NA	NA	NA	0.4702039528894524	0.6698469608927784	0.7437958475435735	1.02168e+16	0.19418776229165147	0.28262140249559486	3.11883e+16	3991751639483400	0.8866523307889533	1.59063e+16	NA	NA	NA	NA
A0A075B6Q5_LSCAASGFTFSSYAMHFVR	A0A075B6Q5	A0A075B6Q5	LSCAASGFTFSSYAMHFVR	1.0	1.70906e+16	-0.40424846379174717	-0.18088869701990262	-0.352472593082787	-0.03600828061590988	-0.33609216441823087	0.2161382911430927	0.8162498561971141	0.11783177175335524	-0.03498446821851786	-0.2697053687197659	NA	NA	NA	NA	NA	NA	NA	NA	NA	NA	NA	NA	NA	NA	NA	NA	NA	NA	NA	NA	NA	NA	NA	NA	NA	NA	NA	NA	NA	NA	NA	NA	NA	NA
A0A075B7B6_GLEFIGEIYHSGSPNYNPSLK	A0A075B7B6	A0A075B7B6	GLEFIGEIYHSGSPNYNPSLK	0.9801	1.32195e+16	NA	NA	NA	NA	NA	NA	NA	NA	NA	NA	-0.07670699831682626	0.8074040438907222	-0.3147405317943175	0.5841417363270285	-0.0985795767196862	0.05217803407769139	2138816540788320	0.4096102244545339	-0.1130361670635942	0.04558710602980831	NA	NA	NA	NA	NA	NA	NA	NA	NA	NA	NA	NA	NA	NA	NA	NA	NA	NA	NA	NA	NA	NA	NA	NA
A0A075B7D0_QAPGQELGFMGR	A0A075B7D0	A0A075B7D0	QAPGQELGFMGR	0.9989	1.36517e+16	NA	NA	NA	NA	NA	NA	NA	NA	NA	NA	NA	NA	NA	NA	NA	NA	NA	NA	NA	NA	NA	NA	NA	NA	NA	NA	NA	NA	NA	NA	NA	NA	NA	NA	NA	NA	NA	NA	NA	NA	NA	NA	NA	NA
A0A075B7D8_LSCAASGFTFSDHYMSFVR	A0A075B7D8	A0A075B7D8	LSCAASGFTFSDHYMSFVR	1.0	2092718003667800	-0.07096438450622422	0.018194659108356603	0.1234422471830543	0.21142982997788806	-0.2596555853273239	0.314043552480733	0.2897973332828032	0.5641201239199072	0.2518010295008688	0.2268463927457116	1.07355e+16	1.27148e+16	0.11346375215398652	0.6870764408685934	0.3333699125768925	-0.2763135172926221	0.42029450778561284	0.09822921300485099	-0.07642009145253237	0.17085430869487883	0.6018524437351802	0.690742336499758	0.07819498903388311	0.7692214373017432	-0.11154652602941706	0.002026738783808213	0.35173002973673206	1.01151e+16	-0.22744857402947005	0.1520919212410563	-0.09388616255612892	0.2640266347492819	-0.22455302501777208	0.5879506883069627	-0.23853346493874472	0.10892865848311395	0.15003286938375915	0.31495263747628677	-0.4133285326821676	0.4668036304405554	NA	NA	NA	NA
A0A075B7F0_GLEFVSAIGTGGGTYYADSVK	A0A075B7F0	A0A075B7F0	GLEFVSAIGTGGGTYYADSVK	0.904	1.04414e+16	1.85111e+16	3.09993e+16	0.6247578031734182	1.17888e+16	0.4903109356522215	0.34817216435638265	0.8954098781384445	0.4968377362562908	0.7141055276516042	0.6088108721143115	NA	NA	NA	NA	NA	NA	NA	NA	NA	NA	NA	NA	NA	NA	NA	NA	NA	NA	NA	NA	NA	NA	NA	NA	NA	NA	NA	NA	NA	NA	NA	NA	NA	NA
A0A087WSY6_ASQSVSSNLAFYQQKPGQAPR	A0A087WSY6	A0A087WSY6	ASQSVSSNLAFYQQKPGQAPR	0.9816	1.30501e+16	NA	NA	NA	NA	NA	NA	NA	NA	NA	NA	NA	NA	NA	NA	NA	NA	NA	NA	NA	NA	NA	NA	NA	NA	NA	NA	NA	NA	NA	NA	NA	NA	NA	NA	NA	NA	NA	NA	NA	NA	NA	NA	NA	NA
A0A087X295_FEGSFSR	A0A087X295	A0A087X295	FEGSFSR	0.9653	1.65088e+16	NA	NA	NA	NA	NA	NA	NA	NA	NA	NA	1.14428e+16	-0.28313987281003605	134171064920697	0.8941457178053049	-0.36489483430121794	-0.8573682285544848	-0.9661670504679059	-0.06293291250602806	-0.05716970605838867	-0.8698984209818477	NA	NA	NA	NA	NA	NA	NA	NA	NA	NA	0.3036388102184766	-0.8657017820000057	0.7476352943993874	0.46683022049113276	-0.9333064172313676	-0.9798397368535738	1.3135e+16	0.103038513319067	-1.29141e+16	1.54637e+16	NA	NA	NA	NA
A0A096LNW5_QASLEFK	A0A096LNW5	A0A096LNW5	QASLEFK	0.9772	1.5895e+16	NA	NA	NA	NA	NA	NA	NA	NA	NA	NA	NA	NA	NA	NA	NA	NA	NA	NA	NA	NA	NA	NA	NA	NA	NA	NA	NA	NA	NA	NA	NA	NA	NA	NA	NA	NA	NA	NA	NA	NA	NA	NA	NA	NA
A0A096LP01_NEFTAFYR	A0A096LP01	A0A096LP01	NEFTAFYR	0.9786	1.45522e+16	NA	NA	NA	NA	NA	NA	NA	NA	NA	NA	NA	NA	NA	NA	NA	NA	NA	NA	NA	NA	NA	NA	NA	NA	NA	NA	NA	NA	NA	NA	NA	NA	NA	NA	NA	NA	NA	NA	NA	NA	2283517563373940	1.49058e+16	0.16184504820093792	0.49307302258875296
A0A0A0MS14_QAPGQALEFMGFITPFNGNTNYAQK	A0A0A0MS14	A0A0A0MS14	QAPGQALEFMGFITPFNGNTNYAQK	0.9902	1.46353e+16	NA	NA	NA	NA	NA	NA	NA	NA	NA	NA	NA	NA	NA	NA	NA	NA	NA	NA	NA	NA	NA	NA	NA	NA	NA	NA	NA	NA	NA	NA	NA	NA	NA	NA	NA	NA	NA	NA	NA	NA	1.9688e+16	-0.2908101343725029	-0.6359726628058784	-0.34152103128679556
A0A0A0MS15_GLEFVGFIR	A0A0A0MS15	A0A0A0MS15	GLEFVGFIR	0.9995	1.39291e+16	NA	NA	NA	NA	NA	NA	NA	NA	NA	NA	NA	NA	NA	NA	NA	NA	NA	NA	NA	NA	NA	NA	NA	NA	NA	NA	NA	NA	NA	NA	NA	NA	NA	NA	NA	NA	NA	NA	NA	NA	NA	NA	NA	NA
A0A0A0MT89_FTFGQGTK	A0A0A0MT89	A0A0A0MT89	FTFGQGTK	0.9999	1.99354e+16	NA	NA	NA	NA	NA	NA	NA	NA	NA	NA	NA	NA	NA	NA	NA	NA	NA	NA	NA	NA	NA	NA	NA	NA	NA	NA	NA	NA	NA	NA	NA	NA	NA	NA	NA	NA	NA	NA	NA	NA	-0.4550394602994956	-0.9171791880160569	0.1838372240724233	0.4037897874246994
A0A0B4J1V0_GLEFVGR	A0A0B4J1V0	A0A0B4J1V0	GLEFVGR	0.9955	1.35668e+16	NA	NA	NA	NA	NA	NA	NA	NA	NA	NA	NA	NA	NA	NA	NA	NA	NA	NA	NA	NA	NA	NA	NA	NA	NA	NA	NA	NA	NA	NA	NA	NA	NA	NA	NA	NA	NA	NA	NA	NA	NA	NA	NA	NA
A0A0B4J1X5_LSCAASGFTFSSYFMHFVR	A0A0B4J1X5	A0A0B4J1X5	LSCAASGFTFSSYFMHFVR	1.0	1.96807e+16	0.4134260195249624	0.00855847647647856	0.23684275079261408	0.14140585896877766	0.17347522750408295	0.2512480438786433	0.08109665555107792	-0.04830415036809921	0.18775633129986957	0.146819626513925	0.41304239459695147	1.38391e+16	-0.11406835702435991	0.4027042183484433	0.5920841576140479	0.36869580773430854	0.36418557984956657	0.5996556256862924	0.1887200285379791	0.0401574236430573	0.09259607504426803	0.028506989714038866	-0.24594061868840456	1.09997e+16	-0.013803099300023547	0.07379729550675407	0.18185137502562299	1109951989108790	-0.4150669335711079	0.15279804161543353	0.14651902554398077	0.5996446404512854	0.480014531447857	1.11213e+16	0.2108983384917842	0.4750283011767671	0.5487385017368878	0.5067384068605456	-0.089473270258142	0.4055609809111136	0.5055953930003518	0.8630382152538463	0.40894854312946727	0.7340938383004296
A0A0B4J1X8_LSCAASGFTFDDYTMHFVR	A0A0B4J1X8	A0A0B4J1X8	LSCAASGFTFDDYTMHFVR	1.0	1680751601628260	0.38192413716109463	0.6514707432056159	-0.15436858214908966	0.5774584739756623	1.38708e+16	0.5062073274811638	0.16666316898777644	-0.28732243734966545	0.043603207074271566	0.3307812030935384	0.8000146578949394	0.3445763150989869	0.15906083736390464	-0.03977048547879747	0.20534792169304428	-0.3261926670498685	0.14102570528633773	-0.5833573016143427	0.37456566523148993	-0.46391863483323714	1.3796e+16	1.47595e+16	0.09008689753938448	0.7510678527988226	0.698199095265787	0.4962036316299798	0.8012216989332028	0.8489219487871704	0.9404464790190126	0.4692657437894283	NA	NA	NA	NA	NA	NA	NA	NA	NA	NA	NA	NA	NA	NA
A0A0B4J2B5_LSCAASGFTFSNHYTSFVR	A0A0B4J2B5	A0A0B4J2B5	LSCAASGFTFSNHYTSFVR	0.9966	160536779370413	0.58865620953312	0.2241155595547326	3.42503e+16	0.3104315281358403	1262106533258380	0.1650083467219332	0.4147477362479002	0.3993174322042261	0.10342288813942702	0.1153365999230136	NA	NA	NA	NA	NA	NA	NA	NA	NA	NA	3.49913e+16	1.1098e+16	0.6824405974635575	0.7965398675131645	-0.0648029025528487	0.33786623636866686	-0.0826994653332811	0.29671566450896236	-0.0677363330133165	0.05906109009183602	-0.0010644033009015175	0.26680362225629395	-0.034296031235417246	0.3961067363997657	0.2912944356943754	0.46074630239200687	0.8368907669802326	0.9909311417452358	0.18885292790998065	0.29594818988651284	NA	NA	NA	NA
A0A0B4J2H0_ASGGTFSSYAISFVR	A0A0B4J2H0	A0A0B4J2H0	ASGGTFSSYAISFVR	0.9684	1.22995e+16	1.31377e+16	1.22351e+16	-0.22455349412328296	0.1621004474595935	259469860615447	4496345466212390	0.2618271288485712	1387970103879370	-0.2441822742270503	-0.10449703281087075	NA	NA	NA	NA	NA	NA	NA	NA	NA	NA	NA	NA	NA	NA	NA	NA	NA	NA	NA	NA	NA	NA	NA	NA	NA	NA	NA	NA	NA	NA	NA	NA	NA	NA
A0A0B4J2H0_QAPGQGLEFMGGIIPIFGTANYAQK	A0A0B4J2H0	A0A0B4J2H0	QAPGQGLEFMGGIIPIFGTANYAQK	0.9971	1474727173450590	1859778034227470	2804741369339080	0.690217107560354	1.33161e+16	0.761451204397428	0.4411954458026859	0.5377727322636332	0.29204548610617387	0.4628139881140143	-0.029021123800445636	NA	NA	NA	NA	NA	NA	NA	NA	NA	NA	NA	NA	NA	NA	NA	NA	NA	NA	NA	NA	NA	NA	NA	NA	NA	NA	NA	NA	NA	NA	NA	NA	NA	NA
A0A0C4DFM2_ATFANSK	A0A0C4DFM2	A0A0C4DFM2	ATFANSK	0.9142	1.50932e+16	NA	NA	NA	NA	NA	NA	NA	NA	NA	NA	NA	NA	NA	NA	NA	NA	NA	NA	NA	NA	NA	NA	NA	NA	NA	NA	NA	NA	NA	NA	NA	NA	NA	NA	NA	NA	NA	NA	NA	NA	NA	NA	NA	NA
A0A0C4DH29_ASGYTFTSYAMHFVR	A0A0C4DH29	A0A0C4DH29	ASGYTFTSYAMHFVR	0.9102	1401012797332080	NA	NA	NA	NA	NA	NA	NA	NA	NA	NA	NA	NA	NA	NA	NA	NA	NA	NA	NA	NA	NA	NA	NA	NA	NA	NA	NA	NA	NA	NA	NA	NA	NA	NA	NA	NA	NA	NA	NA	NA	NA	NA	NA	NA
A0A0C4DH31_QAPGQGLEFMGFISAYNGNTNYAQK	A0A0C4DH31	A0A0C4DH31	QAPGQGLEFMGFISAYNGNTNYAQK	1.0	2005977185365040	-0.5423017429361678	-0.27616005815582056	1712215246835570	-0.5736851299579477	-0.893606733988122	-0.8919375874315776	-0.09107580092742396	-0.5888451311321532	-1.00562e+16	-0.7449779997652719	520113180714929	2.0833e+16	1.15648e+16	0.29621782307884637	-0.6105685271108179	-0.6028437366818356	-0.05872004871688219	0.040080295516467856	-0.6955526084969108	-0.8376978827754904	0.0991796286690736	-0.6927285858704337	-1.31137e+16	-1066009340937390	-0.3401962272309511	-1.49177e+16	-0.34493532378454006	0.259961510005958	-1.3383e+16	0.3188065046514481	-0.6001020762721243	-0.3690321705913746	1.42414e+16	0.8392606669586335	-0.2646820199377018	-0.3115946322761367	-0.7054219386205833	0.015025913492047849	-0.8866424510122766	0.18403158688964893	0.34093812364905496	0.21481979686705444	1.00308e+16	0.5794229973228688
A0A0C4DH35_LSCAASGFTFSNSDMNFVHQAPGK	A0A0C4DH35	A0A0C4DH35	LSCAASGFTFSNSDMNFVHQAPGK	0.9714	1.30379e+16	NA	NA	NA	NA	NA	NA	NA	NA	NA	NA	NA	NA	NA	NA	NA	NA	NA	NA	NA	NA	NA	NA	NA	NA	NA	NA	NA	NA	NA	NA	NA	NA	NA	NA	NA	NA	NA	NA	NA	NA	NA	NA	NA	NA
A0A0C4DH36_LSCAASGFTVSSNEMSFIR	A0A0C4DH36	A0A0C4DH36	LSCAASGFTVSSNEMSFIR	0.9993	1.7166e+16	NA	NA	NA	NA	NA	NA	NA	NA	NA	NA	NA	NA	NA	NA	NA	NA	NA	NA	NA	NA	NA	NA	NA	NA	NA	NA	NA	NA	NA	NA	NA	NA	NA	NA	NA	NA	NA	NA	NA	NA	NA	NA	NA	NA
A0A0C4DH43_ALEFLAR	A0A0C4DH43	A0A0C4DH43	ALEFLAR	0.9986	1.49313e+16	NA	NA	NA	NA	NA	NA	NA	NA	NA	NA	-0.19517901679198602	0.5978049542145527	0.1879350864947149	0.26425911297188165	-0.013911818522386099	0.6106745675956162	-1120680056355880	-0.9085082385986087	-0.06162566009696491	0.21911115764905986	NA	NA	NA	NA	NA	NA	NA	NA	NA	NA	-105046848762521	-1.17316e+16	1.43495e+16	2.48153e+16	-1.05776e+16	-0.5532480460845797	-1.42437e+16	-1.00709e+16	-1.58169e+16	-0.866374320380098	NA	NA	NA	NA
A0A0C4DH55_MEPFKPQHSFFFLLLLFLPDTTGEIVMTQSPATLSLSPGER	A0A0C4DH55	A0A0C4DH55	MEPFKPQHSFFFLLLLFLPDTTGEIVMTQSPATLSLSPGER	1.0	1.04414e+16	NA	NA	NA	NA	NA	NA	NA	NA	NA	NA	NA	NA	NA	NA	NA	NA	NA	NA	NA	NA	NA	NA	NA	NA	NA	NA	NA	NA	NA	NA	NA	NA	NA	NA	NA	NA	NA	NA	NA	NA	NA	NA	NA	NA
A0A0G2JMI3_VSGYTFTDYYMHFVQQAPGK	A0A0G2JMI3	A0A0G2JMI3	VSGYTFTDYYMHFVQQAPGK	1.0	1350016307357350	NA	NA	NA	NA	NA	NA	NA	NA	NA	NA	NA	NA	NA	NA	NA	NA	NA	NA	NA	NA	NA	NA	NA	NA	NA	NA	NA	NA	NA	NA	NA	NA	NA	NA	NA	NA	NA	NA	NA	NA	NA	NA	NA	NA
A0A0J9YVY3_QAPGQGLEFMGFINTNTGNPTYAQGFTGR	A0A0J9YVY3	A0A0J9YVY3	QAPGQGLEFMGFINTNTGNPTYAQGFTGR	0.9268	1.45865e+16	NA	NA	NA	NA	NA	NA	NA	NA	NA	NA	NA	NA	NA	NA	NA	NA	NA	NA	NA	NA	NA	NA	NA	NA	NA	NA	NA	NA	NA	NA	NA	NA	NA	NA	NA	NA	NA	NA	NA	NA	NA	NA	NA	NA
A0A0J9YY99_GLEFVAFIR	A0A0J9YY99	A0A0J9YY99	GLEFVAFIR	0.9974	1.33867e+16	-1.80153e+16	-1.60265e+16	-2022038296927810	-1.88621e+16	-0.7022982230041936	0.8152412979383818	-0.19045442391639789	NA	4.12879e+16	-0.6107933869434348	NA	NA	NA	NA	NA	NA	NA	NA	NA	NA	NA	NA	NA	NA	NA	NA	NA	NA	NA	NA	NA	NA	NA	NA	NA	NA	NA	NA	NA	NA	NA	NA	NA	NA
A0A0U1RQK4_FGHPAGK	A0A0U1RQK4	A0A0U1RQK4	FGHPAGK	0.9987	1963409084841980	NA	NA	NA	NA	NA	NA	NA	NA	NA	NA	1.80497e+16	-1.28197e+16	-0.047744387245376885	0.8080649416043038	0.1883818612663788	-1.25841e+16	-0.20941022765501316	-0.5391702272458581	1.07657e+16	-0.366012924256399	NA	NA	NA	NA	NA	NA	NA	NA	NA	NA	NA	NA	NA	NA	NA	NA	NA	NA	NA	NA	NA	NA	NA	NA
A0A1B0GTV9_VLVLTGNTGTQANVTLFVYGDK	A0A1B0GTV9	A0A1B0GTV9	VLVLTGNTGTQANVTLFVYGDK	0.9199	1.50803e+16	NA	NA	NA	NA	NA	NA	NA	NA	NA	NA	-3073024019396970	3.43935e+16	NA	-0.14456677962942166	-3033362881265960	1.68694e+16	NA	-2.44192e+16	NA	-3321900301929430	NA	NA	NA	NA	NA	NA	NA	NA	NA	NA	NA	NA	NA	NA	NA	NA	NA	NA	NA	NA	NA	NA	NA	NA
A0A1B0GU61_SSGFSAGAGR	A0A1B0GU61	A0A1B0GU61	SSGFSAGAGR	0.9261	1.30338e+16	NA	NA	NA	NA	NA	NA	NA	NA	NA	NA	NA	NA	NA	NA	NA	NA	NA	NA	NA	NA	NA	NA	NA	NA	NA	NA	NA	NA	NA	NA	NA	NA	NA	NA	NA	NA	NA	NA	NA	NA	NA	NA	NA	NA
A2A288_LAVDFFR	A2A288	A2A288	LAVDFFR	0.9982	1.94523e+16	-1.08845e+16	207890199223241	-2.02048e+16	-0.6067465679795063	-1.33992e+16	-0.1798067925869411	-1.45034e+16	-0.2633359987949433	-2.96276e+16	-0.28670249630234323	0.48539645229047146	-0.059418673160125834	-0.9159446314022208	0.6496136528284087	0.9120365889726525	-0.7659240035240771	1.06591e+16	-0.552862624983268	-0.21519374827099647	-0.7259115074459288	227231043497801	-0.06469627324948846	-1.86066e+16	0.2077470431992552	-1478481743320290	-1.26355e+16	-1.9237e+16	-0.5221033571142222	0.33281700583316187	-0.032338235888465405	-3.65587e+16	-0.8725511058099134	-0.003935463718828913	-0.3456615877408602	-1.71324e+16	-0.6102946660639539	-2262274747967460	-1.21138e+16	-1.81321e+16	-0.23378723172699978	-0.8475848450019328	-3013175737722290	0.398763529461597	-0.9063518800050083
A3KN83_QLLHFCGDDFDGVIVFDECHK	A3KN83	A3KN83	QLLHFCGDDFDGVIVFDECHK	0.9961	1.26901e+16	NA	NA	NA	NA	NA	NA	NA	NA	NA	NA	NA	NA	NA	NA	NA	NA	NA	NA	NA	NA	NA	NA	NA	NA	NA	NA	NA	NA	NA	NA	NA	NA	NA	NA	NA	NA	NA	NA	NA	NA	NA	NA	NA	NA
A3KN83_TYYVLCGSVLSVFTK	A3KN83	A3KN83	TYYVLCGSVLSVFTK	0.9947	1.6131e+16	0.48383520165055316	-0.09366554224585144	0.022992939685160252	0.13927173629134515	2792156606408080	1.20336e+16	0.008168016094295183	-0.7485163306257157	-0.9608655150946497	0.03831851965678368	NA	NA	NA	NA	NA	NA	NA	NA	NA	NA	NA	NA	NA	NA	NA	NA	NA	NA	NA	NA	1.37888e+16	0.3836563291624202	1.08357e+16	0.43403971659583007	2091713074994180	0.06502461036300744	1.76976e+16	0.11525066548441742	1.45051e+16	0.24159388013238114	2.012e+16	0.30646595280065014	1773639140221110	0.2810106367216605
A4UGR9_TFQESGR	A4UGR9	A4UGR9	TFQESGR	0.9788	1342971821227160	NA	NA	NA	NA	NA	NA	NA	NA	NA	NA	NA	NA	NA	NA	NA	NA	NA	NA	NA	NA	NA	NA	NA	NA	NA	NA	NA	NA	NA	NA	NA	NA	NA	NA	NA	NA	NA	NA	NA	NA	NA	NA	NA	NA
B0QYD3_ETEGFASVSK	B0QYD3	B0QYD3	ETEGFASVSK	0.9195	1.3833e+16	NA	NA	NA	NA	NA	NA	NA	NA	NA	NA	NA	NA	NA	NA	NA	NA	NA	NA	NA	NA	NA	NA	NA	NA	NA	NA	NA	NA	NA	NA	NA	NA	NA	NA	NA	NA	NA	NA	NA	NA	NA	NA	NA	NA
D3DX19_SFQTQEVR	D3DX19	D3DX19	SFQTQEVR	0.9168	1.48294e+16	NA	NA	NA	NA	NA	NA	NA	NA	NA	NA	NA	NA	NA	NA	NA	NA	NA	NA	NA	NA	NA	NA	NA	NA	NA	NA	NA	NA	NA	NA	NA	NA	NA	NA	NA	NA	NA	NA	NA	NA	NA	NA	NA	NA
E5RFE7_APFTNFDPSTLLPSSLDFFTYPGSLTHPPLYESVTFIICK	E5RFE7	E5RFE7	APFTNFDPSTLLPSSLDFFTYPGSLTHPPLYESVTFIICK	1.0	173669251620158	NA	NA	NA	NA	NA	NA	NA	NA	NA	NA	NA	NA	NA	NA	NA	NA	NA	NA	NA	NA	-0.9627838824696298	-1.1241e+16	0.15147877167343538	1.2376e+16	0.29020717275295027	0.26148961083618616	0.12146272680259429	1.09852e+16	0.132874208999759	0.37091698586201716	NA	NA	NA	NA	NA	NA	NA	NA	NA	NA	NA	NA	NA	NA
E9PSD9_VFGGGDK	E9PSD9	E9PSD9	VFGGGDK	0.9998	2.03474e+16	-1.91948e+16	0.5238764070694302	-2550075686850900	-1179814159056790	0.14614844529464222	-0.43968126615694914	-2.17141e+16	-0.773491700919525	-1.90953e+16	-0.93222362176407	NA	NA	NA	NA	NA	NA	NA	NA	NA	NA	2746143425571910	-0.18544125486253904	-1.86268e+16	-0.25586333856314525	-0.9044080015891609	-0.36359257667467304	-0.7547076810322757	-1.47282e+16	-0.014511638962339646	0.39411662887955146	-3.0952e+16	-1.93998e+16	0.7542168595247567	-0.9272315878874231	-1.38856e+16	-0.9536287224075402	-2502096624395640	-1.59156e+16	-1953038523775180	-1.27592e+16	1.37958e+16	-2.5902e+16	0.1719642605203724	-0.3197908268073739
F8WBW5_ISDTGSAGLMLVEFFAPFLQNSPSQR	F8WBW5	F8WBW5	ISDTGSAGLMLVEFFAPFLQNSPSQR	1.0	1.49321e+16	-0.30904424174659084	-0.5665043732217434	-0.23912716311065552	-1.18109e+16	0.6258661014378291	-1265478544326210	0.19304247577725775	-1.20301e+16	0.14087323948276875	-0.8445506706750407	NA	NA	NA	NA	NA	NA	NA	NA	NA	NA	NA	NA	NA	NA	NA	NA	NA	NA	NA	NA	NA	NA	NA	NA	NA	NA	NA	NA	NA	NA	NA	NA	NA	NA
H7BYA3_VAGFVAK	H7BYA3	H7BYA3	VAGFVAK	0.9993	2153720075679380	0.5717805184112095	-0.12242350759573739	0.24051292754983677	-0.0764081075022709	0.14456771482207031	0.11748472568986301	0.08541198260061478	0.00631195180353572	0.11293572547098663	-0.05343254880099835	0.6678882465194249	-0.35129362449305646	0.9105331441856137	0.7992001344009196	0.6079602995790587	0.02715184763706091	0.4895623304384493	0.2770705932445203	0.6691446867544819	0.15072681018235912	0.542617860431573	0.0038319119692786785	0.2255613099846414	-0.39748047884744153	0.02435027757157826	0.28115056253299997	0.16893927081885707	-0.7122282160133011	-0.163133320916387	0.1947390694313249	0.1809937036603948	0.0873957449188083	0.6096705056662657	-0.3205729687723142	-0.12762743931496345	-0.34487732929164494	0.4854942090569878	-0.40724606861413193	-0.039160206417236054	-0.1537064973187121	NA	NA	NA	NA
H7BZ17_ELFGIGK	H7BZ17	H7BZ17	ELFGIGK	0.9998	2.20605e+16	0.744463828298823	-0.3810435732716364	1.33847e+16	-0.06267463057768552	1117019806992720	0.11951424126968035	0.8856500159210512	-0.6495120967006862	-1.19516e+16	-0.5393759606568871	0.26374294413318466	-1.17068e+16	-0.2478540945677139	-0.5480867649614147	1.02914e+16	-1.03062e+16	-0.544581291723123	-2640606104337420	0.019214536311711328	-0.5023159082612096	0.5218770159398822	-0.7757296582307625	-2238069851852770	-3.75953e+16	-0.4303945048251592	0.009371397778473067	-2717482873616630	-3.4247e+16	-0.21643395085198947	0.35683608294601754	0.44004046662898944	0.1896400751625258	0.7406933280794128	-0.11609451426185302	0.7013780942847383	-0.11419023059316658	0.19509826963415833	-0.46643419491298843	0.45109790467581945	-0.30739990266615536	NA	NA	NA	NA
H7C491_QAGVMFR	H7C491	H7C491	QAGVMFR	0.9989	1384219581357700	NA	NA	NA	NA	NA	NA	NA	NA	NA	NA	NA	NA	NA	NA	NA	NA	NA	NA	NA	NA	NA	NA	NA	NA	NA	NA	NA	NA	NA	NA	NA	NA	NA	NA	NA	NA	NA	NA	NA	NA	NA	NA	NA	NA
I6L899_FVEQLEFSLSK	I6L899	I6L899	FVEQLEFSLSK	0.9755	1.7863e+16	-0.27544951040517773	0.6336431751524891	-0.6466448395251376	0.577301761371718	-0.8092395662963163	1.12025e+16	0.36350073887956214	0.9515006960625811	0.2586693528165327	-0.3730820448095393	NA	NA	NA	NA	NA	NA	NA	NA	NA	NA	0.49382834737062	1.33574e+16	-0.214033990806481	0.9872121604380553	-1980554856930050	0.019032938557536738	0.08055854370089932	1.78437e+16	0.17465509370710564	-0.4763939701660327	NA	NA	NA	NA	NA	NA	NA	NA	NA	NA	NA	NA	NA	NA
M0R1Q8_GFVVGAR	M0R1Q8	M0R1Q8	GFVVGAR	0.9683	2028162398229430	NA	NA	NA	NA	NA	NA	NA	NA	NA	NA	NA	NA	NA	NA	NA	NA	NA	NA	NA	NA	NA	NA	NA	NA	NA	NA	NA	NA	NA	NA	NA	NA	NA	NA	NA	NA	NA	NA	NA	NA	NA	NA	NA	NA
M0R2A0_SSFTGAFGTAAGVSCAR	M0R2A0	M0R2A0	SSFTGAFGTAAGVSCAR	0.9062	1.64003e+16	NA	NA	NA	NA	NA	NA	NA	NA	NA	NA	NA	NA	NA	NA	NA	NA	NA	NA	NA	NA	NA	NA	NA	NA	NA	NA	NA	NA	NA	NA	NA	NA	NA	NA	NA	NA	NA	NA	NA	NA	NA	NA	NA	NA
O00115_GGGTLCAQLPALFK	O00115	O00115	GGGTLCAQLPALFK	0.9807	1665703639278930	NA	NA	NA	NA	NA	NA	NA	NA	NA	NA	NA	NA	NA	NA	NA	NA	NA	NA	NA	NA	NA	NA	NA	NA	NA	NA	NA	NA	NA	NA	NA	NA	NA	NA	NA	NA	NA	NA	NA	NA	NA	NA	NA	NA
O00219_SGFGTSGR	O00219	O00219	SGFGTSGR	0.9343	1.39368e+16	NA	NA	NA	NA	NA	NA	NA	NA	NA	NA	1.25621e+16	-0.7084569565462626	1986189209201770	0.3387248575281312	0.15783501834342317	-0.9131324408074164	0.9984263025997571	-0.16218824040289093	1.37775e+16	-0.6830927883255029	NA	NA	NA	NA	NA	NA	NA	NA	NA	NA	NA	NA	NA	NA	NA	NA	NA	NA	NA	NA	NA	NA	NA	NA
O14531_AALAGGTTMILDHVFPDTGVSLLAAYEQFR	O14531	O14531	AALAGGTTMILDHVFPDTGVSLLAAYEQFR	1.0	1.72601e+16	NA	NA	NA	NA	NA	NA	NA	NA	NA	NA	NA	NA	NA	NA	NA	NA	NA	NA	NA	NA	NA	NA	NA	NA	NA	NA	NA	NA	NA	NA	NA	NA	NA	NA	NA	NA	NA	NA	NA	NA	NA	NA	NA	NA
O14556_LISFYDNEYGYSHR	O14556	O14556	LISFYDNEYGYSHR	0.9307	2.23445e+16	NA	NA	NA	NA	NA	NA	NA	NA	NA	NA	1.85348e+16	-0.8059656056305933	1.04255e+16	0.3318882755983168	1.88561e+16	-0.2590185481288003	0.9832348482563873	0.2744426444631607	21633662832526	-0.5041159155109156	NA	NA	NA	NA	NA	NA	NA	NA	NA	NA	NA	NA	NA	NA	NA	NA	NA	NA	NA	NA	NA	NA	NA	NA
O14576_HNKPLYSFEDNADYVYDVMFSPVHPALFACVDGMGR	O14576	O14576	HNKPLYSFEDNADYVYDVMFSPVHPALFACVDGMGR	0.9562	1.53445e+16	1.10031e+16	-0.4244862610371616	0.5461700542348176	0.04953654729434476	0.4030337465176643	-0.284506067035565	0.4469749435566044	-0.7110848895570072	0.5064564701814689	-0.19337458620191939	NA	NA	NA	NA	NA	NA	NA	NA	NA	NA	NA	NA	NA	NA	NA	NA	NA	NA	NA	NA	NA	NA	NA	NA	NA	NA	NA	NA	NA	NA	NA	NA	NA	NA
O14757_TYLNPFK	O14757	O14757	TYLNPFK	0.9275	184671411519886	-1.31051e+16	1.93728e+16	-1.51573e+16	0.3641264608960455	-2.43204e+16	1.02151e+16	-1.91722e+16	0.25191174584028175	-0.494669224342168	-0.8405138145830371	NA	NA	NA	NA	NA	NA	NA	NA	NA	NA	NA	NA	NA	NA	NA	NA	NA	NA	NA	NA	NA	NA	NA	NA	NA	NA	NA	NA	NA	NA	NA	NA	NA	NA
O14773_HEGQEPFLQFLMLLSNESALPHVHTVSYGDDEDSLSSAYIQR	O14773	O14773	HEGQEPFLQFLMLLSNESALPHVHTVSYGDDEDSLSSAYIQR	1.0	1.04414e+16	NA	NA	NA	NA	NA	NA	NA	NA	NA	NA	NA	NA	NA	NA	NA	NA	NA	NA	NA	NA	NA	NA	NA	NA	NA	NA	NA	NA	NA	NA	-0.5942507869414708	0.23436233376649618	0.8663459362412063	0.9201379047667828	0.11356506080109519	-0.025137009980509717	0.36651287806520116	0.3878268219387948	0.08065914883985137	0.4090871336914077	NA	NA	NA	NA
O14786_GAGFSLR	O14786	O14786	GAGFSLR	0.9831	1.8035e+16	NA	NA	NA	NA	NA	NA	NA	NA	NA	NA	-1.18408e+16	-1.95566e+16	-0.912095185494529	-0.8182780637180542	-0.4598044451373191	-1.28709e+16	2.80052e+16	0.5153293635355212	-0.2199496787474331	-0.4320975519556036	NA	NA	NA	NA	NA	NA	NA	NA	NA	NA	NA	NA	NA	NA	NA	NA	NA	NA	NA	NA	-0.6775466747700349	-0.30333464441933344	-0.48171034945123736	-0.26650921965286756
O14958_EFLEILK	O14958	O14958	EFLEILK	0.9954	2144210046504800	0.7626742608819903	-0.9834161096066829	0.16285242241259823	-0.818590929214519	0.9744997461902827	-0.867226094669288	1023046224739530	-1.20793e+16	0.839159587428469	-0.6343009438155107	NA	NA	NA	NA	NA	NA	NA	NA	NA	NA	NA	NA	NA	NA	NA	NA	NA	NA	NA	NA	NA	NA	NA	NA	NA	NA	NA	NA	NA	NA	NA	NA	NA	NA
O14980_LISGFVSR	O14980	O14980	LISGFVSR	0.9305	1.32269e+16	NA	NA	NA	NA	NA	NA	NA	NA	NA	NA	NA	NA	NA	NA	NA	NA	NA	NA	NA	NA	NA	NA	NA	NA	NA	NA	NA	NA	NA	NA	NA	NA	NA	NA	NA	NA	NA	NA	NA	NA	NA	NA	NA	NA
O14994_ILLVIDDAHTDFSK	O14994	O14994	ILLVIDDAHTDFSK	0.9556	1.33739e+16	NA	NA	NA	NA	NA	NA	NA	NA	NA	NA	NA	NA	NA	NA	NA	NA	NA	NA	NA	NA	NA	NA	NA	NA	NA	NA	NA	NA	NA	NA	NA	NA	NA	NA	NA	NA	NA	NA	NA	NA	NA	NA	NA	NA
O15143_EHNGQVTGIDFAPESNR	O15143	O15143	EHNGQVTGIDFAPESNR	0.9232	1635801564790850	NA	NA	NA	NA	NA	NA	NA	NA	NA	NA	NA	NA	NA	NA	NA	NA	NA	NA	NA	NA	NA	NA	NA	NA	NA	NA	NA	NA	NA	NA	NA	NA	NA	NA	NA	NA	NA	NA	NA	NA	NA	NA	NA	NA
O15357_ASGLGEAGMSAFLR	O15357	O15357	ASGLGEAGMSAFLR	0.9756	1.33018e+16	NA	NA	NA	NA	NA	NA	NA	NA	NA	NA	NA	NA	NA	NA	NA	NA	NA	NA	NA	NA	NA	NA	NA	NA	NA	NA	NA	NA	NA	NA	NA	NA	NA	NA	NA	NA	NA	NA	NA	NA	NA	NA	NA	NA
O15397_SCFVLHAFSSLK	O15397	O15397	SCFVLHAFSSLK	0.9695	1.28349e+16	NA	NA	NA	NA	NA	NA	NA	NA	NA	NA	NA	NA	NA	NA	NA	NA	NA	NA	NA	NA	NA	NA	NA	NA	NA	NA	NA	NA	NA	NA	NA	NA	NA	NA	NA	NA	NA	NA	NA	NA	NA	NA	NA	NA
O15455_IDDFSFQFLK	O15455	O15455	IDDFSFQFLK	0.9478	1.80822e+16	NA	NA	NA	NA	NA	NA	NA	NA	NA	NA	NA	NA	NA	NA	NA	NA	NA	NA	NA	NA	NA	NA	NA	NA	NA	NA	NA	NA	NA	NA	NA	NA	NA	NA	NA	NA	NA	NA	NA	NA	NA	NA	NA	NA
O43399_LGEFNEK	O43399	O43399	LGEFNEK	0.9557	2.46609e+16	0.7863984032791596	-0.2676398572110621	-0.5101628937267666	-1.41275e+16	-2.78775e+16	-1.4041e+16	-1.82606e+16	-0.9378985639533362	7.61694e+11	0.339768088503833	NA	NA	NA	NA	NA	NA	NA	NA	NA	NA	NA	NA	NA	NA	NA	NA	NA	NA	NA	NA	-0.21863990761086782	-2219742958374290	1094832232386070	1.33425e+16	-1.25851e+16	-2.01574e+16	2.01443e+16	0.39510002326051463	-1.9972e+16	1.27357e+16	1.71752e+16	-0.8805906292365968	-0.4768001496414733	-0.5670865334672506
O43463_FEQELNAK	O43463	O43463	FEQELNAK	0.9753	1.48125e+16	NA	NA	NA	NA	NA	NA	NA	NA	NA	NA	NA	NA	NA	NA	NA	NA	NA	NA	NA	NA	NA	NA	NA	NA	NA	NA	NA	NA	NA	NA	0.14669156461105715	-0.07424807865800886	0.8773747651325081	0.0196074896969769	-0.47416655880284253	-0.2215550350632043	1.50015e+16	-0.12911753116581082	-0.4379696849570287	0.38023352168119473	NA	NA	NA	NA
O43704_GTAGDFK	O43704	O43704	GTAGDFK	0.9965	2633614883442960	1.17925e+16	-0.9369715413338149	0.2808705305711321	-0.866148852292266	1.14168e+16	-0.5086721253903796	0.21648554728204772	-0.616659069967163	1.67568e+16	-0.09026606701831241	0.5809800201605135	-1.66388e+16	1.58241e+16	-0.545473705969922	0.3760079945948078	-1.01457e+16	0.06705273562844027	-0.9292922860191766	1.21208e+16	-0.8330376417332914	NA	NA	NA	NA	NA	NA	NA	NA	NA	NA	NA	NA	NA	NA	NA	NA	NA	NA	NA	NA	NA	NA	NA	NA
O60508_LNIFDFK	O60508	O60508	LNIFDFK	0.9528	1.36124e+16	NA	NA	NA	NA	NA	NA	NA	NA	NA	NA	NA	NA	NA	NA	NA	NA	NA	NA	NA	NA	NA	NA	NA	NA	NA	NA	NA	NA	NA	NA	NA	NA	NA	NA	NA	NA	NA	NA	NA	NA	NA	NA	NA	NA
O60841_SDFQLIVELK	O60841	O60841	SDFQLIVELK	0.9119	1.43054e+16	NA	NA	NA	NA	NA	NA	NA	NA	NA	NA	NA	NA	NA	NA	NA	NA	NA	NA	NA	NA	NA	NA	NA	NA	NA	NA	NA	NA	NA	NA	NA	NA	NA	NA	NA	NA	NA	NA	NA	NA	NA	NA	NA	NA
O60907_QQFPFHSAPALDVDFQNNTTFASCSTDMCIHVCR	O60907	O60907	QQFPFHSAPALDVDFQNNTTFASCSTDMCIHVCR	1.0	1.42928e+16	0.3194287331209349	0.040624137123671744	0.348327882352903	0.4245310011605632	0.9602340744530373	-0.4312338996602154	0.6710081575556757	0.04671431853397756	1.19411e+16	-0.18387405428329728	NA	NA	NA	NA	NA	NA	NA	NA	NA	NA	NA	NA	NA	NA	NA	NA	NA	NA	NA	NA	NA	NA	NA	NA	NA	NA	NA	NA	NA	NA	NA	NA	NA	NA
O75071_VFINITEMNK	O75071	O75071	VFINITEMNK	0.9426	1.81898e+16	NA	NA	NA	NA	NA	NA	NA	NA	NA	NA	NA	NA	NA	NA	NA	NA	NA	NA	NA	NA	NA	NA	NA	NA	NA	NA	NA	NA	NA	NA	-0.15959640261080565	1.28074e+16	0.8574584440610558	2069867968396780	0.11328107580744273	1.37535e+16	-1.28886e+16	-1.19927e+16	-0.2959114910419913	112426569960693	NA	NA	NA	NA
O75110_FYLQIIR	O75110	O75110	FYLQIIR	0.99	185417045097072	NA	NA	NA	NA	NA	NA	NA	NA	NA	NA	NA	NA	NA	NA	NA	NA	NA	NA	NA	NA	NA	NA	NA	NA	NA	NA	NA	NA	NA	NA	-0.3026917733541481	-0.06772565238791017	-0.010502574850765	-0.4052856528073363	-0.07883158986129146	-0.10397610605127028	-0.5150311622709296	-0.6172987376755579	-0.09033040757098476	-0.189877730885879	0.7996637041513086	0.8784779191985006	0.2807833027186941	0.4501197901754068
O75110_VFMLTGDK	O75110	O75110	VFMLTGDK	0.9024	1532973742242890	NA	NA	NA	NA	NA	NA	NA	NA	NA	NA	NA	NA	NA	NA	NA	NA	NA	NA	NA	NA	NA	NA	NA	NA	NA	NA	NA	NA	NA	NA	NA	NA	NA	NA	NA	NA	NA	NA	NA	NA	NA	NA	NA	NA
O75334_FIQAIGLR	O75334	O75334	FIQAIGLR	0.9853	1.51738e+16	0.10083655477098219	0.565962385707266	0.03500710114094474	0.23563983249787768	0.016770217601369097	0.2564580131424812	0.037540309923397075	-0.017869448796602683	-0.06172163307472189	-0.39061152539023425	NA	NA	NA	NA	NA	NA	NA	NA	NA	NA	NA	NA	NA	NA	NA	NA	NA	NA	NA	NA	NA	NA	NA	NA	NA	NA	NA	NA	NA	NA	NA	NA	NA	NA
O75460_HPFFFSLEK	O75460	O75460	HPFFFSLEK	0.9068	1.26496e+16	NA	NA	NA	NA	NA	NA	NA	NA	NA	NA	NA	NA	NA	NA	NA	NA	NA	NA	NA	NA	NA	NA	NA	NA	NA	NA	NA	NA	NA	NA	NA	NA	NA	NA	NA	NA	NA	NA	NA	NA	NA	NA	NA	NA
O75592_IQIQDFFSNGIK	O75592	O75592	IQIQDFFSNGIK	0.9375	1692171694453700	NA	NA	NA	NA	NA	NA	NA	NA	NA	NA	NA	NA	NA	NA	NA	NA	NA	NA	NA	NA	NA	NA	NA	NA	NA	NA	NA	NA	NA	NA	NA	NA	NA	NA	NA	NA	NA	NA	NA	NA	NA	NA	NA	NA
O94776_QDFLPFK	O94776	O94776	QDFLPFK	0.9881	1.33057e+16	NA	NA	NA	NA	NA	NA	NA	NA	NA	NA	NA	NA	NA	NA	NA	NA	NA	NA	NA	NA	NA	NA	NA	NA	NA	NA	NA	NA	NA	NA	NA	NA	NA	NA	NA	NA	NA	NA	NA	NA	NA	NA	NA	NA
O94804_DSFIGTPYFMAPEVVMCETMK	O94804	O94804	DSFIGTPYFMAPEVVMCETMK	0.9233	1.3267e+16	NA	NA	NA	NA	NA	NA	NA	NA	NA	NA	NA	NA	NA	NA	NA	NA	NA	NA	NA	NA	NA	NA	NA	NA	NA	NA	NA	NA	NA	NA	NA	NA	NA	NA	NA	NA	NA	NA	NA	NA	NA	NA	NA	NA
O94941_GSNTSFRPGTGSEQPGSILGPECASCK	O94941	O94941	GSNTSFRPGTGSEQPGSILGPECASCK	0.9098	1.70293e+16	NA	NA	NA	NA	NA	NA	NA	NA	NA	NA	NA	NA	NA	NA	NA	NA	NA	NA	NA	NA	NA	NA	NA	NA	NA	NA	NA	NA	NA	NA	NA	NA	NA	NA	NA	NA	NA	NA	NA	NA	NA	NA	NA	NA
O95154_FFGNTFAEMYR	O95154	O95154	FFGNTFAEMYR	0.959	1.24121e+16	NA	NA	NA	NA	NA	NA	NA	NA	NA	NA	NA	NA	NA	NA	NA	NA	NA	NA	NA	NA	NA	NA	NA	NA	NA	NA	NA	NA	NA	NA	NA	NA	NA	NA	NA	NA	NA	NA	NA	NA	NA	NA	NA	NA
O95202_LLFIDTK	O95202	O95202	LLFIDTK	0.9811	1.75655e+16	1.10645e+16	-1.43991e+16	-0.09466111158159052	-1445745084861610	-0.5330353968016972	-1.92089e+16	-0.8313661598948414	-1.18349e+16	0.6401523568822753	0.46560610762512056	1.38443e+16	-1.43338e+16	1.60678e+16	-0.4503354383932745	0.7804553618844814	-1.7046e+16	-1.07666e+16	-1.05452e+16	0.26835558052613706	-1.94846e+16	NA	NA	NA	NA	NA	NA	NA	NA	NA	NA	NA	NA	NA	NA	NA	NA	NA	NA	NA	NA	NA	NA	NA	NA
O95873_FDHVDSGGTR	O95873	O95873	FDHVDSGGTR	0.9147	1.69807e+16	NA	NA	NA	NA	NA	NA	NA	NA	NA	NA	NA	NA	NA	NA	NA	NA	NA	NA	NA	NA	NA	NA	NA	NA	NA	NA	NA	NA	NA	NA	NA	NA	NA	NA	NA	NA	NA	NA	NA	NA	NA	NA	NA	NA
O96028_GFGLVAK	O96028	O96028	GFGLVAK	0.9341	1.92651e+16	NA	NA	NA	NA	NA	NA	NA	NA	NA	NA	NA	NA	NA	NA	NA	NA	NA	NA	NA	NA	NA	NA	NA	NA	NA	NA	NA	NA	NA	NA	NA	NA	NA	NA	NA	NA	NA	NA	NA	NA	NA	NA	NA	NA
P00395_VLMVEEPSMNLEFLYGCPPPYHTFEEPVYMK	P00395	P00395	VLMVEEPSMNLEFLYGCPPPYHTFEEPVYMK	1.0	1.24e+16	NA	NA	NA	NA	NA	NA	NA	NA	NA	NA	NA	NA	NA	NA	NA	NA	NA	NA	NA	NA	NA	NA	NA	NA	NA	NA	NA	NA	NA	NA	NA	NA	NA	NA	NA	NA	NA	NA	NA	NA	NA	NA	NA	NA
P00734_VTGFGNLK	P00734	P00734	VTGFGNLK	0.9556	1.66122e+16	NA	NA	NA	NA	NA	NA	NA	NA	NA	NA	NA	NA	NA	NA	NA	NA	NA	NA	NA	NA	NA	NA	NA	NA	NA	NA	NA	NA	NA	NA	NA	NA	NA	NA	NA	NA	NA	NA	NA	NA	NA	NA	NA	NA
P01042_SLFNGDTGECTDNAYIDIQLR	P01042	P01042	SLFNGDTGECTDNAYIDIQLR	0.9222	1.4457e+16	NA	NA	NA	NA	NA	NA	NA	NA	NA	NA	NA	NA	NA	NA	NA	NA	NA	NA	NA	NA	NA	NA	NA	NA	NA	NA	NA	NA	NA	NA	NA	NA	NA	NA	NA	NA	NA	NA	NA	NA	NA	NA	NA	NA
P01266_LGVNVTFK	P01266	P01266	LGVNVTFK	0.9414	1655266842248570	NA	NA	NA	NA	NA	NA	NA	NA	NA	NA	NA	NA	NA	NA	NA	NA	NA	NA	NA	NA	NA	NA	NA	NA	NA	NA	NA	NA	NA	NA	NA	NA	NA	NA	NA	NA	NA	NA	NA	NA	-0.2974193247350243	0.420445393587471	-0.608314877305034	0.9597928030459535
P01700_VTISCSGSSSNIGSNYVYFYQQLPGTAPK	P01700	P01700	VTISCSGSSSNIGSNYVYFYQQLPGTAPK	1.0	1.82612e+16	-0.15437534235758932	0.4970486482731431	0.2333994752531936	-0.05714304141060289	0.40546867588523483	0.836224322774676	2741624289335120	3757233757157790	0.19215425196706093	0.5021612445347241	-0.5455045546256212	-0.3286108028214567	-0.7499673148561854	-0.6122186610055707	-1.35905e+16	-1.07987e+16	-1.0113e+16	0.038333935081194426	-0.7255158323329365	-1.15394e+16	-0.08024131241618448	0.08632214926595871	0.025538055349880295	0.302002199523594	-0.622308470532543	-0.16948973393217948	0.7344424656099857	1.01444e+16	-0.5260872461340824	0.28992993052488636	-0.6859275197448689	0.4279200247456414	1889645888634870	0.5693152992049653	0.09351407829379887	0.46834002563683974	0.5828341890251503	0.322379027457826	-0.8158003778527165	-0.3489212625745175	2377345277298510	8.68087e+11	0.9351917705586015	0.30639672207738045
P01701_VTISCSGSSSNIGNNYVSFYQQLPGTAPK	P01701	P01701	VTISCSGSSSNIGNNYVSFYQQLPGTAPK	1.0	1.72914e+16	0.8824848748884957	0.8794287291823064	0.44993067126267583	0.5750914300458501	1.21196e+16	0.28515665020163006	0.6218178099916809	-0.290232932887438	-0.10068092964960584	-0.16633833417183475	NA	NA	NA	NA	NA	NA	NA	NA	NA	NA	3.19171e+16	1.19457e+16	0.210747291563397	1034397991880350	-0.07456577657475982	0.638719378575022	-0.1926767373226781	0.8715741421089547	-0.06255385327029472	0.11214071787108537	-0.6755679762627018	-0.03205089264251981	3310080978666210	2.05906e+16	0.39214542155029974	0.21520095278566664	-0.4916560224679607	0.11287112399803156	-0.7964037065889364	-0.046678026965665254	NA	NA	NA	NA
P01703_VTISCTGSSSNIGAGYDVHFYQQLPGTAPK	P01703	P01703	VTISCTGSSSNIGAGYDVHFYQQLPGTAPK	1.0	1.32358e+16	NA	NA	NA	NA	NA	NA	NA	NA	NA	NA	NA	NA	NA	NA	NA	NA	NA	NA	NA	NA	NA	NA	NA	NA	NA	NA	NA	NA	NA	NA	NA	NA	NA	NA	NA	NA	NA	NA	NA	NA	NA	NA	NA	NA
P01706_SVSGSPGQSVTISCTGTSSDVGGYNYVSFYQQHPGK	P01706	P01706	SVSGSPGQSVTISCTGTSSDVGGYNYVSFYQQHPGK	1.0	1.39567e+16	NA	NA	NA	NA	NA	NA	NA	NA	NA	NA	NA	NA	NA	NA	NA	NA	NA	NA	NA	NA	NA	NA	NA	NA	NA	NA	NA	NA	NA	NA	NA	NA	NA	NA	NA	NA	NA	NA	NA	NA	NA	NA	NA	NA
P01743_ASGYTFTSYYMHFVR	P01743	P01743	ASGYTFTSYYMHFVR	0.939	1.49046e+16	NA	NA	NA	NA	NA	NA	NA	NA	NA	NA	NA	NA	NA	NA	NA	NA	NA	NA	NA	NA	NA	NA	NA	NA	NA	NA	NA	NA	NA	NA	NA	NA	NA	NA	NA	NA	NA	NA	NA	NA	NA	NA	NA	NA
P01743_QAPGQGLEFMGIINPSGGSTSYAQK	P01743	P01743	QAPGQGLEFMGIINPSGGSTSYAQK	0.9831	1.32273e+16	NA	NA	NA	NA	NA	NA	NA	NA	NA	NA	NA	NA	NA	NA	NA	NA	NA	NA	NA	NA	NA	NA	NA	NA	NA	NA	NA	NA	NA	NA	NA	NA	NA	NA	NA	NA	NA	NA	NA	NA	NA	NA	NA	NA
P01762_LSCAASGFTFSDYYMSFIR	P01762	P01762	LSCAASGFTFSDYYMSFIR	0.9989	1.63732e+16	0.8783763470142816	0.6939933345191207	0.5498886948763726	0.4679958153853505	0.5476626519787331	0.7479838854078764	0.24030468362471424	0.37009897133550496	0.44387026236706006	0.17301022265626997	NA	NA	NA	NA	NA	NA	NA	NA	NA	NA	0.16738488731876622	0.030654549114814245	2453553371858060	1.04137e+16	0.3454063602261055	0.0930225589952407	0.4079601192399984	-0.21721384678895816	0.08248303530034384	0.6001333170180203	-0.0018282456114242507	0.4436384207374555	0.3747352203359249	1.0473e+16	0.44712327812185393	0.3263834285176621	0.49756844028819813	0.20268549175776762	0.18357913913866497	0.5320601678537873	NA	NA	NA	NA
P01763_LSCAASGFTFSSYEMNFVR	P01763	P01763	LSCAASGFTFSSYEMNFVR	0.9988	1812623502146080	NA	NA	NA	NA	NA	NA	NA	NA	NA	NA	NA	NA	NA	NA	NA	NA	NA	NA	NA	NA	NA	NA	NA	NA	NA	NA	NA	NA	NA	NA	NA	NA	NA	NA	NA	NA	NA	NA	NA	NA	NA	NA	NA	NA
P01764_GLEFVSAISGSGGSTYYADSVK	P01764	P01764	GLEFVSAISGSGGSTYYADSVK	0.9675	1.33756e+16	NA	NA	NA	NA	NA	NA	NA	NA	NA	NA	NA	NA	NA	NA	NA	NA	NA	NA	NA	NA	NA	NA	NA	NA	NA	NA	NA	NA	NA	NA	NA	NA	NA	NA	NA	NA	NA	NA	NA	NA	NA	NA	NA	NA
P01766_LSCAASGFTFSSYDMHFVR	P01766	P01766	LSCAASGFTFSSYDMHFVR	1.0	1747747783560160	-2155903266604870	0.3669897549091683	-2.28418e+16	-0.3766563517623833	-1.91307e+16	-1.52728e+16	-1.31162e+16	-0.8947573090350733	-0.9937397100760439	-0.26858882181737265	0.5532550836874588	1562492966986620	0.23238776025747399	1598896304131020	0.39985964596885726	1.07019e+16	0.9063528487680657	0.9606399164350368	1769336600949630	0.9406742216264448	0.5776756660547786	0.5732827313559383	0.5876387254800441	0.4076327176899799	0.9372388042751005	-0.2759459986046249	0.7769847210460537	-0.02620174895793781	-0.07747526502809698	0.7474014264862472	0.11248934235728925	0.6670443935285535	0.21322470603529897	1.07803e+16	0.4109872686719065	0.5361617384580706	0.3715840895933127	0.4829786811375003	-0.24971550371792262	1.10824e+16	NA	NA	NA	NA
P01780_LSCAASGFTFSSYFMSFVR	P01780	P01780	LSCAASGFTFSSYFMSFVR	0.9997	1611230381204820	NA	NA	NA	NA	NA	NA	NA	NA	NA	NA	NA	NA	NA	NA	NA	NA	NA	NA	NA	NA	0.22482857893806596	-0.41568505176466175	-0.06747437986918925	-0.45378903587299213	-0.3540754627646212	-0.5674937733772243	-0.18112926861254586	-0.04405915172763386	-0.6236841751047013	0.17923736532561918	-0.32533537666227197	-0.22684409785811255	0.2685333146347997	0.37622565675821384	0.09947969176173999	-0.18421558899151158	-0.2538921579376261	0.28553933550331045	-0.49798935725967475	0.45531327890490303	NA	NA	NA	NA
P01782_GLEFVSGISFNSGSIGYADSVK	P01782	P01782	GLEFVSGISFNSGSIGYADSVK	0.9716	1.29096e+16	NA	NA	NA	NA	NA	NA	NA	NA	NA	NA	-0.13441992866002828	0.37484846043411757	0.3700040879779518	0.08929769945497767	2407828208385390	0.48522530226084903	0.1433235294341344	-0.1208167374314133	0.003342389503041332	-0.4904373197291392	NA	NA	NA	NA	NA	NA	NA	NA	NA	NA	NA	NA	NA	NA	NA	NA	NA	NA	NA	NA	NA	NA	NA	NA
P01782_LSCAASGFTFDDYAMHFVR	P01782	P01782	LSCAASGFTFDDYAMHFVR	0.9893	1.53459e+16	NA	NA	NA	NA	NA	NA	NA	NA	NA	NA	NA	NA	NA	NA	NA	NA	NA	NA	NA	NA	NA	NA	NA	NA	NA	NA	NA	NA	NA	NA	NA	NA	NA	NA	NA	NA	NA	NA	NA	NA	NA	NA	NA	NA
P01857_FQQGNVFSCSVMHEALHNHYTQK	P01857	P01857	FQQGNVFSCSVMHEALHNHYTQK	1.0	1.62039e+16	NA	NA	NA	NA	NA	NA	NA	NA	NA	NA	NA	NA	NA	NA	NA	NA	NA	NA	NA	NA	NA	NA	NA	NA	NA	NA	NA	NA	NA	NA	NA	NA	NA	NA	NA	NA	NA	NA	NA	NA	NA	NA	NA	NA
P01861_FQEGNVFSCSVMHEALHNHYTQK	P01861	P01861	FQEGNVFSCSVMHEALHNHYTQK	1.0	1413274837171740	NA	NA	NA	NA	NA	NA	NA	NA	NA	NA	NA	NA	NA	NA	NA	NA	NA	NA	NA	NA	NA	NA	NA	NA	NA	NA	NA	NA	NA	NA	NA	NA	NA	NA	NA	NA	NA	NA	NA	NA	NA	NA	NA	NA
P01861_TPEVTCVVVDVSQEDPEVQFNFYVDGVEVHNAK	P01861	P01861	TPEVTCVVVDVSQEDPEVQFNFYVDGVEVHNAK	1.0	165288951004072	NA	NA	NA	NA	NA	NA	NA	NA	NA	NA	NA	NA	NA	NA	NA	NA	NA	NA	NA	NA	NA	NA	NA	NA	NA	NA	NA	NA	NA	NA	NA	NA	NA	NA	NA	NA	NA	NA	NA	NA	NA	NA	NA	NA
P01880_DAHLTFEVAGK	P01880	P01880	DAHLTFEVAGK	0.9026	1.64283e+16	NA	NA	NA	NA	NA	NA	NA	NA	NA	NA	NA	NA	NA	NA	NA	NA	NA	NA	NA	NA	NA	NA	NA	NA	NA	NA	NA	NA	NA	NA	NA	NA	NA	NA	NA	NA	NA	NA	NA	NA	NA	NA	NA	NA
P02100_EFTPEVQAAFQK	P02100	P02100	EFTPEVQAAFQK	0.9996	2.2243e+16	-132150285166224	0.8868539449708681	-1.54187e+16	0.1632377586493572	-1993697966546450	-0.5408611807426329	-1.48856e+16	1.01486e+16	-1.17343e+16	0.9857446034428303	-1.04141e+16	2498396199081490	-1.54596e+16	0.008919861674829832	-1.03055e+16	1.7894e+16	-0.8652161559361957	0.5437455327371765	-1.08737e+16	0.5730427179478284	-1.25196e+16	-0.4746016299229119	-0.7439645019885823	2.15662e+16	-1.714e+16	0.0688169447041318	-1.16213e+16	2655944906365310	-1.14131e+16	-0.3275564806101059	-0.8673480188833063	0.6832815637150453	-0.24395296287662127	1.54433e+16	-2.34869e+16	-0.18412580965494296	-0.8757076227241871	2364559945878150	-1575610089589850	1.48365e+16	-1.30957e+16	-0.2987356173860931	-0.15000156025863287	0.4413041124911725
P02549_LEESLEYLQFMQNAEEEEAFINEK	P02549	P02549	LEESLEYLQFMQNAEEEEAFINEK	0.9967	1.57877e+16	NA	NA	NA	NA	NA	NA	NA	NA	NA	NA	NA	NA	NA	NA	NA	NA	NA	NA	NA	NA	NA	NA	NA	NA	NA	NA	NA	NA	NA	NA	NA	NA	NA	NA	NA	NA	NA	NA	NA	NA	NA	NA	NA	NA
P02786_DAFGPGAAK	P02786	P02786	DAFGPGAAK	0.95	124685055508436	NA	NA	NA	NA	NA	NA	NA	NA	NA	NA	NA	NA	NA	NA	NA	NA	NA	NA	NA	NA	NA	NA	NA	NA	NA	NA	NA	NA	NA	NA	NA	NA	NA	NA	NA	NA	NA	NA	NA	NA	NA	NA	NA	NA
P02790_CSPHLVLSALTSDNHGATYAFSGTHYFR	P02790	P02790	CSPHLVLSALTSDNHGATYAFSGTHYFR	1.0	1.43769e+16	NA	NA	NA	NA	NA	NA	NA	NA	NA	NA	NA	NA	NA	NA	NA	NA	NA	NA	NA	NA	NA	NA	NA	NA	NA	NA	NA	NA	NA	NA	NA	NA	NA	NA	NA	NA	NA	NA	NA	NA	NA	NA	NA	NA
P02790_LFFLDLK	P02790	P02790	LFFLDLK	0.9973	198430252028454	0.3704386346432589	0.5409379560570944	0.3012345190013299	0.6380897502200771	-0.22378279241905652	0.5265955347013911	0.001603072289446672	0.44475883093817536	-0.09612882599266648	-0.030284178089644342	-0.18555876601574361	-0.5330903539673155	0.5876890776336019	0.6370275599517257	0.11477619386811888	-0.3224151588989752	0.11926634470594699	0.2940025952540086	0.2102861293095195	0.050301342613526145	1.1457e+16	0.7155567944876609	0.05569759284595577	0.0037511250648201155	-0.4630356346254061	0.7619114149006343	0.18763470283070305	-0.6264701010715719	-0.21056300743646972	-0.08135117402425962	0.30634044360408197	0.9198530753373007	0.6308241304635622	0.06447003280959507	-0.4063469133701574	-0.05052821299891619	-0.5168385978146759	-0.1679185650168442	0.1606901139672381	0.0697883579244909	-0.41208134748784175	0.38595785400467264	-0.7268640403716873	-1.31155e+16
P04066_NTTSVFYTSK	P04066	P04066	NTTSVFYTSK	0.9497	1.28507e+16	NA	NA	NA	NA	NA	NA	NA	NA	NA	NA	NA	NA	NA	NA	NA	NA	NA	NA	NA	NA	NA	NA	NA	NA	NA	NA	NA	NA	NA	NA	NA	NA	NA	NA	NA	NA	NA	NA	NA	NA	NA	NA	NA	NA
P04114_DFSLFEK	P04114	P04114	DFSLFEK	0.9086	1667919324096720	0.8544611179768111	-1.78066e+16	-1.14847e+16	-2541633933346590	-1.30756e+16	-2638894819687940	-1227723849197250	-2.13448e+16	0.8060369754622982	0.3932794127379786	NA	NA	NA	NA	NA	NA	NA	NA	NA	NA	NA	NA	NA	NA	NA	NA	NA	NA	NA	NA	NA	NA	NA	NA	NA	NA	NA	NA	NA	NA	NA	NA	NA	NA
P04233_NTMETIDFK	P04233	P04233	NTMETIDFK	0.91	1.73072e+16	1.72475e+16	0.5391878538193708	1.00643e+16	1.42323e+16	1.80919e+16	0.6531838575014817	1.35512e+16	0.23069412612695572	1.25115e+16	0.8757428402745333	NA	NA	NA	NA	NA	NA	NA	NA	NA	NA	NA	NA	NA	NA	NA	NA	NA	NA	NA	NA	NA	NA	NA	NA	NA	NA	NA	NA	NA	NA	NA	NA	NA	NA
P04350_FFEVISDEHGIDPTGTYHGDSDLQLER	P04350	P04350	FFEVISDEHGIDPTGTYHGDSDLQLER	0.9996	1329888000057510	NA	NA	NA	NA	NA	NA	NA	NA	NA	NA	0.054470363452608694	0.511061626764274	0.03423979864312443	0.8025431195714372	0.5987590799254328	0.569232796563881	0.5335028289341732	0.6599846539515557	-0.11103479898009816	0.5772075072689926	NA	NA	NA	NA	NA	NA	NA	NA	NA	NA	NA	NA	NA	NA	NA	NA	NA	NA	NA	NA	NA	NA	NA	NA
P04350_SGPFGQIFRPDNFVFGQSGAGNNFAK	P04350	P04350	SGPFGQIFRPDNFVFGQSGAGNNFAK	0.9774	1430442751463250	NA	NA	NA	NA	NA	NA	NA	NA	NA	NA	NA	NA	NA	NA	NA	NA	NA	NA	NA	NA	NA	NA	NA	NA	NA	NA	NA	NA	NA	NA	NA	NA	NA	NA	NA	NA	NA	NA	NA	NA	NA	NA	NA	NA
P05106_DDLFSIQNLGTK	P05106	P05106	DDLFSIQNLGTK	0.9928	1.67328e+16	NA	NA	NA	NA	NA	NA	NA	NA	NA	NA	NA	NA	NA	NA	NA	NA	NA	NA	NA	NA	NA	NA	NA	NA	NA	NA	NA	NA	NA	NA	-0.026036646671585117	0.6998305568837644	2.43926e+16	1.02525e+16	-0.3445322523881593	-0.8774119070325916	0.2931418217393116	-1.40688e+16	-0.46562524335842426	-1.07415e+16	-0.4998805045797834	-0.8511140704630709	4156312217694770	3.80358e+16
P05141_GAFSNVLR	P05141	P05141	GAFSNVLR	0.9663	1.40869e+16	NA	NA	NA	NA	NA	NA	NA	NA	NA	NA	NA	NA	NA	NA	NA	NA	NA	NA	NA	NA	NA	NA	NA	NA	NA	NA	NA	NA	NA	NA	NA	NA	NA	NA	NA	NA	NA	NA	NA	NA	NA	NA	NA	NA
P05771_CSLNPEFNETFR	P05771	P05771	CSLNPEFNETFR	0.909	1.3318e+16	NA	NA	NA	NA	NA	NA	NA	NA	NA	NA	0.6789682476448178	0.6843485944162957	-0.24106334031417376	1.05049e+16	0.29105023742570424	0.3862670890680171	-0.0530362740085657	0.399395754778368	0.17867568574254022	0.2615948615591144	NA	NA	NA	NA	NA	NA	NA	NA	NA	NA	NA	NA	NA	NA	NA	NA	NA	NA	NA	NA	NA	NA	NA	NA
P06312_LLIYFASTR	P06312	P06312	LLIYFASTR	1.0	1.28338e+16	NA	NA	NA	NA	NA	NA	NA	NA	NA	NA	NA	NA	NA	NA	NA	NA	NA	NA	NA	NA	NA	NA	NA	NA	NA	NA	NA	NA	NA	NA	NA	NA	NA	NA	NA	NA	NA	NA	NA	NA	NA	NA	NA	NA
P06331_GLEFIGEINHSGSTNYNPSLK	P06331	P06331	GLEFIGEINHSGSTNYNPSLK	1.0	1.5242e+16	NA	NA	NA	NA	NA	NA	NA	NA	NA	NA	NA	NA	NA	NA	NA	NA	NA	NA	NA	NA	NA	NA	NA	NA	NA	NA	NA	NA	NA	NA	NA	NA	NA	NA	NA	NA	NA	NA	NA	NA	NA	NA	NA	NA
P06681_DGNDHSLFR	P06681	P06681	DGNDHSLFR	0.9116	1.33376e+16	NA	NA	NA	NA	NA	NA	NA	NA	NA	NA	NA	NA	NA	NA	NA	NA	NA	NA	NA	NA	NA	NA	NA	NA	NA	NA	NA	NA	NA	NA	NA	NA	NA	NA	NA	NA	NA	NA	NA	NA	NA	NA	NA	NA
P06727_AEVSADQVATVMFDYFSQLSNNAK	P06727	P06727	AEVSADQVATVMFDYFSQLSNNAK	0.9733	1.38516e+16	NA	NA	NA	NA	NA	NA	NA	NA	NA	NA	NA	NA	NA	NA	NA	NA	NA	NA	NA	NA	NA	NA	NA	NA	NA	NA	NA	NA	NA	NA	NA	NA	NA	NA	NA	NA	NA	NA	NA	NA	NA	NA	NA	NA
P07437_FFEVISDEHGIDPTGTYHGDSDLQLDR	P07437	P07437	FFEVISDEHGIDPTGTYHGDSDLQLDR	1.0	1835441499055730	0.2910871098000456	0.022228602514434925	-0.02208649131235063	-0.13718092700164064	0.028984329718745983	-0.05692906358397565	0.34501746314745674	-0.19968556464609222	-0.04151779881703277	-0.05431340256419759	0.38481207101739123	0.523032011434017	0.478785947830195	0.571037657649379	0.32140514016276267	0.11296727703200382	0.3194616391165699	0.04397628262027453	0.6223296846558064	0.1120372325699126	NA	NA	NA	NA	NA	NA	NA	NA	NA	NA	0.11185624720694776	0.3863807755492701	0.47707073776673425	0.3365164475989353	0.3735564102451967	0.2382065768491799	0.8443168639343916	0.2380405945666162	0.18491734123062997	0.3297662512907209	NA	NA	NA	NA
P07737_MAGFNAYIDNLMADGTCQDAAIVGYK	P07737	P07737	MAGFNAYIDNLMADGTCQDAAIVGYK	1.0	1.42966e+16	NA	NA	NA	NA	NA	NA	NA	NA	NA	NA	NA	NA	NA	NA	NA	NA	NA	NA	NA	NA	NA	NA	NA	NA	NA	NA	NA	NA	NA	NA	NA	NA	NA	NA	NA	NA	NA	NA	NA	NA	NA	NA	NA	NA
P07900_LVTSPCCIVTSTYGFTANMER	P07900	P07900	LVTSPCCIVTSTYGFTANMER	0.9442	1.52884e+16	NA	NA	NA	NA	NA	NA	NA	NA	NA	NA	NA	NA	NA	NA	NA	NA	NA	NA	NA	NA	NA	NA	NA	NA	NA	NA	NA	NA	NA	NA	NA	NA	NA	NA	NA	NA	NA	NA	NA	NA	NA	NA	NA	NA
P08133_LSGGDDDAAGQFFPEAAQVAYQMFELSAVAR	P08133	P08133	LSGGDDDAAGQFFPEAAQVAYQMFELSAVAR	0.9464	1.28313e+16	NA	NA	NA	NA	NA	NA	NA	NA	NA	NA	NA	NA	NA	NA	NA	NA	NA	NA	NA	NA	NA	NA	NA	NA	NA	NA	NA	NA	NA	NA	NA	NA	NA	NA	NA	NA	NA	NA	NA	NA	NA	NA	NA	NA
P08134_QVELALFDTAGQEDYDR	P08134	P08134	QVELALFDTAGQEDYDR	0.9364	1495830690433000	NA	NA	NA	NA	NA	NA	NA	NA	NA	NA	NA	NA	NA	NA	NA	NA	NA	NA	NA	NA	NA	NA	NA	NA	NA	NA	NA	NA	NA	NA	NA	NA	NA	NA	NA	NA	NA	NA	NA	NA	NA	NA	NA	NA
P09543_NQFQLSADDLK	P09543	P09543	NQFQLSADDLK	0.9065	1.37621e+16	NA	NA	NA	NA	NA	NA	NA	NA	NA	NA	NA	NA	NA	NA	NA	NA	NA	NA	NA	NA	NA	NA	NA	NA	NA	NA	NA	NA	NA	NA	NA	NA	NA	NA	NA	NA	NA	NA	NA	NA	NA	NA	NA	NA
P0C7U0_ADCFLIEGDK	P0C7U0	P0C7U0	ADCFLIEGDK	0.9004	1365518168569230	NA	NA	NA	NA	NA	NA	NA	NA	NA	NA	NA	NA	NA	NA	NA	NA	NA	NA	NA	NA	0.6500566189994004	1.36165e+16	-1.1313e+16	-1.31086e+16	-1.24081e+16	-0.08037980559383229	-0.7035143055415354	-2125145682561000	0.8277953359224242	-0.7414962924651576	NA	NA	NA	NA	NA	NA	NA	NA	NA	NA	NA	NA	NA	NA
P0CG39_SYELPDGQVITISNEFFR	P0CG39	P0CG39	SYELPDGQVITISNEFFR	0.9981	1483465959028750	NA	NA	NA	NA	NA	NA	NA	NA	NA	NA	NA	NA	NA	NA	NA	NA	NA	NA	NA	NA	NA	NA	NA	NA	NA	NA	NA	NA	NA	NA	NA	NA	NA	NA	NA	NA	NA	NA	NA	NA	NA	NA	NA	NA
P0DP01_QATGQGLEFMGFMNPNSGNTGYAQK	P0DP01	P0DP01	QATGQGLEFMGFMNPNSGNTGYAQK	0.9977	1.04414e+16	NA	NA	NA	NA	NA	NA	NA	NA	NA	NA	NA	NA	NA	NA	NA	NA	NA	NA	NA	NA	NA	NA	NA	NA	NA	NA	NA	NA	NA	NA	3.94295e+16	0.8951232417756785	0.5177738531940648	0.8813129444155781	-0.2705494215620128	-0.11680793910223208	0.5069052929319859	0.6327933012917324	0.07194553017429328	0.567844651872667	NA	NA	NA	NA
P10589_LLFSAVEFAR	P10589	P10589	LLFSAVEFAR	0.9059	1.31236e+16	NA	NA	NA	NA	NA	NA	NA	NA	NA	NA	NA	NA	NA	NA	NA	NA	NA	NA	NA	NA	NA	NA	NA	NA	NA	NA	NA	NA	NA	NA	NA	NA	NA	NA	NA	NA	NA	NA	NA	NA	NA	NA	NA	NA
P11055_FYQLLSNK	P11055	P11055	FYQLLSNK	0.999	1.43668e+16	NA	NA	NA	NA	NA	NA	NA	NA	NA	NA	NA	NA	NA	NA	NA	NA	NA	NA	NA	NA	NA	NA	NA	NA	NA	NA	NA	NA	NA	NA	NA	NA	NA	NA	NA	NA	NA	NA	NA	NA	NA	NA	NA	NA
P11233_AEQFNVNYVETSAK	P11233	P11233	AEQFNVNYVETSAK	0.9984	1.59782e+16	NA	NA	NA	NA	NA	NA	NA	NA	NA	NA	NA	NA	NA	NA	NA	NA	NA	NA	NA	NA	NA	NA	NA	NA	NA	NA	NA	NA	NA	NA	NA	NA	NA	NA	NA	NA	NA	NA	NA	NA	NA	NA	NA	NA
P11277_DGLNEMFADLLELIDTR	P11277	P11277	DGLNEMFADLLELIDTR	0.9951	1.40201e+16	NA	NA	NA	NA	NA	NA	NA	NA	NA	NA	NA	NA	NA	NA	NA	NA	NA	NA	NA	NA	NA	NA	NA	NA	NA	NA	NA	NA	NA	NA	NA	NA	NA	NA	NA	NA	NA	NA	NA	NA	NA	NA	NA	NA
P11532_ILLSFVR	P11532	P11532	ILLSFVR	0.9761	1678413622970890	NA	NA	NA	NA	NA	NA	NA	NA	NA	NA	NA	NA	NA	NA	NA	NA	NA	NA	NA	NA	1161495933946270	0.4006402460247074	-0.5971009633725757	-0.10623063035972002	0.31264990438806883	0.5799911918594436	0.4584232149448493	-0.21579622238416363	0.2766599521461739	0.31598836543999376	-1380719951804780	-0.23609658314788007	0.9349750691237055	-0.4289741564233882	-0.00850351872256816	-0.4901497713490688	-0.8014388467135554	-0.15149555213245236	-0.6868681938668235	-0.4878955463064596	NA	NA	NA	NA
P13726_AGVGQSFK	P13726	P13726	AGVGQSFK	0.9088	1.71194e+16	NA	NA	NA	NA	NA	NA	NA	NA	NA	NA	NA	NA	NA	NA	NA	NA	NA	NA	NA	NA	3.43162e+16	2.15438e+16	-1.33147e+16	-1.11473e+16	-2.1911e+16	-1.59927e+16	-1.52518e+16	-0.060720508236165927	-0.5636473201897942	0.1610910565977477	NA	NA	NA	NA	NA	NA	NA	NA	NA	NA	NA	NA	NA	NA
P13984_QNTGVFLVK	P13984	P13984	QNTGVFLVK	0.9912	1.86119e+16	NA	NA	NA	NA	NA	NA	NA	NA	NA	NA	NA	NA	NA	NA	NA	NA	NA	NA	NA	NA	NA	NA	NA	NA	NA	NA	NA	NA	NA	NA	NA	NA	NA	NA	NA	NA	NA	NA	NA	NA	NA	NA	NA	NA
P14174_VYINYYDMNAANVGFNNSTFA	P14174	P14174	VYINYYDMNAANVGFNNSTFA	0.9419	1.42345e+16	NA	NA	NA	NA	NA	NA	NA	NA	NA	NA	NA	NA	NA	NA	NA	NA	NA	NA	NA	NA	NA	NA	NA	NA	NA	NA	NA	NA	NA	NA	NA	NA	NA	NA	NA	NA	NA	NA	NA	NA	NA	NA	NA	NA
P15241_GSGFGSR	P15241	P15241	GSGFGSR	0.966	1331150262724540	NA	NA	NA	NA	NA	NA	NA	NA	NA	NA	NA	NA	NA	NA	NA	NA	NA	NA	NA	NA	NA	NA	NA	NA	NA	NA	NA	NA	NA	NA	NA	NA	NA	NA	NA	NA	NA	NA	NA	NA	NA	NA	NA	NA
P15531_YMHSGPVVAMVFEGLNVVK	P15531	P15531	YMHSGPVVAMVFEGLNVVK	1.0	2.47829e+16	0.7929606668892752	-0.9899250952294061	0.29646219134227003	-0.9501186421135159	0.5932992513649857	-0.880325791996933	0.10464995086413076	-1.11044e+16	1109006190196260	-0.35634025829995863	0.4138171230192711	-1.60342e+16	1.14104e+16	-0.22800089394171508	0.8418680979964996	-1.03428e+16	0.5893619412003055	-0.5163724343338103	0.7551257824817768	-0.8409343974616306	0.21634906180296198	-0.580543542683646	0.7788489540724282	-1039733285670250	0.43635539407392443	-0.8022234825260526	0.3712697590555081	-0.8019396185972525	-0.02050291358928824	0.5444262067699093	1.00341e+16	-0.8302458858477477	0.4252619318985822	-1069165647242590	0.3880090301583703	-0.9144207664316735	0.3809544253606685	-1.28517e+16	0.5744061424288684	-0.8279532935346641	-0.2272471667139957	-0.6312188370246155	0.5129960540211975	-1.72798e+16
P15586_GASNLTFR	P15586	P15586	GASNLTFR	0.9697	1.33853e+16	NA	NA	NA	NA	NA	NA	NA	NA	NA	NA	NA	NA	NA	NA	NA	NA	NA	NA	NA	NA	NA	NA	NA	NA	NA	NA	NA	NA	NA	NA	-1.05036e+16	0.09956157017964529	0.08835468092736676	-0.6456688143749325	-0.080069160733931	-0.035355551433841725	-0.6026897279165304	-0.7031192351546736	0.23206892591538875	-0.6579047632029962	NA	NA	NA	NA
P17706_SYILTQGPLPNTCCHFFLMVFQQK	P17706	P17706	SYILTQGPLPNTCCHFFLMVFQQK	0.9176	1.35161e+16	NA	NA	NA	NA	NA	NA	NA	NA	NA	NA	NA	NA	NA	NA	NA	NA	NA	NA	NA	NA	NA	NA	NA	NA	NA	NA	NA	NA	NA	NA	NA	NA	NA	NA	NA	NA	NA	NA	NA	NA	NA	NA	NA	NA
P18583_EADSVYGEFVPVEK	P18583	P18583	EADSVYGEFVPVEK	0.9385	1.04414e+16	NA	NA	NA	NA	NA	NA	NA	NA	NA	NA	NA	NA	NA	NA	NA	NA	NA	NA	NA	NA	NA	NA	NA	NA	NA	NA	NA	NA	NA	NA	NA	NA	NA	NA	NA	NA	NA	NA	NA	NA	NA	NA	NA	NA
P19838_NFATLAQK	P19838	P19838	NFATLAQK	0.9363	1.32678e+16	NA	NA	NA	NA	NA	NA	NA	NA	NA	NA	NA	NA	NA	NA	NA	NA	NA	NA	NA	NA	NA	NA	NA	NA	NA	NA	NA	NA	NA	NA	NA	NA	NA	NA	NA	NA	NA	NA	NA	NA	2345901687169620	0.044037917870205945	1.51327e+16	1.35945e+16
P20930_FSGSASR	P20930	P20930	FSGSASR	0.9926	1.68864e+16	NA	NA	NA	NA	NA	NA	NA	NA	NA	NA	NA	NA	NA	NA	NA	NA	NA	NA	NA	NA	NA	NA	NA	NA	NA	NA	NA	NA	NA	NA	-0.03542003137221705	-0.5993427659747912	2.37648e+16	3.25687e+16	0.10227975106390552	-0.4496333065081046	-0.6204751993358659	-0.5151732365393151	0.3628763465987639	0.5655089206367521	NA	NA	NA	NA
P21333_AFGPGLEGGVVGK	P21333	P21333	AFGPGLEGGVVGK	0.9863	2010072306893300	NA	NA	NA	NA	NA	NA	NA	NA	NA	NA	0.5819262836001613	-0.47120656448909415	0.9620136902359846	0.3656627056968027	0.08579733986116622	0.10232760032816302	-0.03284434535954617	0.18936357586663277	0.7682751724125296	0.0925553130848158	0.6689631042729616	-0.30815800825046225	0.11263632568928017	-0.3929220979791168	-0.5808054637763078	0.43328554383771944	0.25861809335909314	-0.4872825421545848	-0.5535559732179252	0.2375530365131624	0.2427256652131291	-0.1074409479830365	0.41983741441550393	-0.1451262316998978	-0.5415800470159411	-0.19780678592487888	0.07265398808267065	-0.07825475150736594	-0.13610164423742788	0.1464642011678201	NA	NA	NA	NA
P21860_ILGNLDFLITGLNGDPFHK	P21860	P21860	ILGNLDFLITGLNGDPFHK	0.9548	1536704258356140	NA	NA	NA	NA	NA	NA	NA	NA	NA	NA	0.6076970033004123	-0.055071458392539796	0.8155060174839868	-0.060403635951416845	0.884113484551321	-0.5598479449262861	0.4656328711576556	-0.4818956317880456	0.8528500130057175	-0.6137669996409869	NA	NA	NA	NA	NA	NA	NA	NA	NA	NA	NA	NA	NA	NA	NA	NA	NA	NA	NA	NA	NA	NA	NA	NA
P23083_QAPGQGLEFMGFINPNSGGTNYAQK	P23083	P23083	QAPGQGLEFMGFINPNSGGTNYAQK	1.0	1.58251e+16	NA	NA	NA	NA	NA	NA	NA	NA	NA	NA	0.7844556176917186	1.30803e+16	0.6603127676624574	0.5704339245864487	0.1180458540089191	0.693255749671537	0.06861693669006463	0.5986517001951261	0.18118786484465677	0.43571956969848724	1533343425271320	-0.5004418191603843	1.70536e+16	1.72245e+16	-0.3941326114217567	-0.3185694164164259	-0.01986446851951751	0.10271257596464878	-0.6726493364015331	0.1236107207777879	-0.4972574571984971	-0.10738025253038863	405899365359028	2164961038404050	1.18575e+16	0.7513708837649347	-0.46893093715758916	0.09155392989796418	-0.7986465177217763	-0.28977589286198224	NA	NA	NA	NA
P23919_ENFSLDFCK	P23919	P23919	ENFSLDFCK	0.9946	1.59522e+16	NA	NA	NA	NA	NA	NA	NA	NA	NA	NA	NA	NA	NA	NA	NA	NA	NA	NA	NA	NA	NA	NA	NA	NA	NA	NA	NA	NA	NA	NA	NA	NA	NA	NA	NA	NA	NA	NA	NA	NA	NA	NA	NA	NA
P24588_GAFASLK	P24588	P24588	GAFASLK	0.9574	1762192857518290	NA	NA	NA	NA	NA	NA	NA	NA	NA	NA	NA	NA	NA	NA	NA	NA	NA	NA	NA	NA	NA	NA	NA	NA	NA	NA	NA	NA	NA	NA	0.4574853384945605	0.055010311449592564	0.6644103840385007	-0.174986940563862	0.07394443953816321	-0.5908382702667865	0.04265179702748512	-0.6655177871371869	0.13024979970836625	-0.20271794287292977	NA	NA	NA	NA
P26010_IPSTGDATEFR	P26010	P26010	IPSTGDATEFR	0.9021	1.29208e+16	NA	NA	NA	NA	NA	NA	NA	NA	NA	NA	NA	NA	NA	NA	NA	NA	NA	NA	NA	NA	NA	NA	NA	NA	NA	NA	NA	NA	NA	NA	NA	NA	NA	NA	NA	NA	NA	NA	NA	NA	NA	NA	NA	NA
P26641_VTLADITVVCTLLFLYK	P26641	P26641	VTLADITVVCTLLFLYK	0.9794	1.90694e+16	NA	NA	NA	NA	NA	NA	NA	NA	NA	NA	NA	NA	NA	NA	NA	NA	NA	NA	NA	NA	NA	NA	NA	NA	NA	NA	NA	NA	NA	NA	NA	NA	NA	NA	NA	NA	NA	NA	NA	NA	NA	NA	NA	NA
P27701_EDSLQDAFDYVQAQVK	P27701	P27701	EDSLQDAFDYVQAQVK	0.9374	15589871129036	NA	NA	NA	NA	NA	NA	NA	NA	NA	NA	NA	NA	NA	NA	NA	NA	NA	NA	NA	NA	NA	NA	NA	NA	NA	NA	NA	NA	NA	NA	NA	NA	NA	NA	NA	NA	NA	NA	NA	NA	NA	NA	NA	NA
P29144_IPASFTNPSGK	P29144	P29144	IPASFTNPSGK	0.9603	1.44364e+16	NA	NA	NA	NA	NA	NA	NA	NA	NA	NA	NA	NA	NA	NA	NA	NA	NA	NA	NA	NA	NA	NA	NA	NA	NA	NA	NA	NA	NA	NA	NA	NA	NA	NA	NA	NA	NA	NA	NA	NA	NA	NA	NA	NA
P29728_EFLSSPCFK	P29728	P29728	EFLSSPCFK	0.9161	1.567e+16	NA	NA	NA	NA	NA	NA	NA	NA	NA	NA	NA	NA	NA	NA	NA	NA	NA	NA	NA	NA	NA	NA	NA	NA	NA	NA	NA	NA	NA	NA	NA	NA	NA	NA	NA	NA	NA	NA	NA	NA	NA	NA	NA	NA
P31260_GENAANFLTAK	P31260	P31260	GENAANFLTAK	0.9021	1.54572e+16	NA	NA	NA	NA	NA	NA	NA	NA	NA	NA	NA	NA	NA	NA	NA	NA	NA	NA	NA	NA	NA	NA	NA	NA	NA	NA	NA	NA	NA	NA	NA	NA	NA	NA	NA	NA	NA	NA	NA	NA	NA	NA	NA	NA
P32780_IAFAPEGK	P32780	P32780	IAFAPEGK	0.9071	1.66781e+16	NA	NA	NA	NA	NA	NA	NA	NA	NA	NA	NA	NA	NA	NA	NA	NA	NA	NA	NA	NA	NA	NA	NA	NA	NA	NA	NA	NA	NA	NA	NA	NA	NA	NA	NA	NA	NA	NA	NA	NA	NA	NA	NA	NA
P33316_GASTVGAAGFK	P33316	P33316	GASTVGAAGFK	0.901	1.2727e+16	NA	NA	NA	NA	NA	NA	NA	NA	NA	NA	NA	NA	NA	NA	NA	NA	NA	NA	NA	NA	NA	NA	NA	NA	NA	NA	NA	NA	NA	NA	NA	NA	NA	NA	NA	NA	NA	NA	NA	NA	NA	NA	NA	NA
P35251_VENLLFVDK	P35251	P35251	VENLLFVDK	0.9852	1.61124e+16	NA	NA	NA	NA	NA	NA	NA	NA	NA	NA	NA	NA	NA	NA	NA	NA	NA	NA	NA	NA	NA	NA	NA	NA	NA	NA	NA	NA	NA	NA	NA	NA	NA	NA	NA	NA	NA	NA	NA	NA	NA	NA	NA	NA
P35612_LLDLYGFAQLSDTYVTLR	P35612	P35612	LLDLYGFAQLSDTYVTLR	0.9738	1307447005945760	NA	NA	NA	NA	NA	NA	NA	NA	NA	NA	NA	NA	NA	NA	NA	NA	NA	NA	NA	NA	0.7343013329438044	-0.22811665354349486	-0.18201277769165358	0.3038039114060922	0.5256305528431078	0.940728461853304	0.2079076450200219	0.4204292185266496	0.053995353893405706	-0.02018825377972533	0.1077662196764102	0.17564398287840532	-0.08015656928694703	0.31927798622434267	-0.3016547774306986	-0.37903698815266296	-0.22991736879669844	0.06628103680819564	-0.1670222612362462	0.33570148326390026	NA	NA	NA	NA
P35790_FLFGTMEK	P35790	P35790	FLFGTMEK	0.9422	1.83507e+16	-1.3878e+16	0.10040767097480341	-0.7928412478379165	-0.23971055894140392	-0.7577187594859431	0.8514761642156827	-0.043076288265943674	0.006384940036628706	-1.32463e+16	-0.15494635296319004	NA	NA	NA	NA	NA	NA	NA	NA	NA	NA	NA	NA	NA	NA	NA	NA	NA	NA	NA	NA	NA	NA	NA	NA	NA	NA	NA	NA	NA	NA	1.52639e+16	0.9175731705455412	-0.4068427550882703	0.23007182285371286
P35858_FLDLSHNR	P35858	P35858	FLDLSHNR	0.9993	1.42915e+16	NA	NA	NA	NA	NA	NA	NA	NA	NA	NA	NA	NA	NA	NA	NA	NA	NA	NA	NA	NA	NA	NA	NA	NA	NA	NA	NA	NA	NA	NA	NA	NA	NA	NA	NA	NA	NA	NA	NA	NA	NA	NA	NA	NA
P39023_VACIGAFHPAR	P39023	P39023	VACIGAFHPAR	0.9896	1.87895e+16	-0.026904037406673353	-0.3404491009926822	-0.09564081495296506	-0.040387115267002116	-0.8751911340848473	0.08471450610074527	-0.43451665554295005	0.3795871623201066	-0.347159977481855	-0.20837115106991888	0.18161979380266757	0.5959539940638479	0.17264468263044463	-0.09152613833627399	0.01343578514863708	1.02588e+16	-0.3148015046541488	0.7224812209820506	0.2483938164364723	0.32840348300726774	NA	NA	NA	NA	NA	NA	NA	NA	NA	NA	NA	NA	NA	NA	NA	NA	NA	NA	NA	NA	NA	NA	NA	NA
P40123_TAFDGSK	P40123	P40123	TAFDGSK	0.9949	1.88815e+16	0.13358330415661612	0.6402373040916807	-0.3332888183735392	0.8133310276846579	-0.7744087982581291	177733698863371	-0.7269638088263335	0.21523255581168144	-1.26313e+16	0.13046666140951757	1.01239e+16	-0.2015064067721397	-1.75811e+16	0.6042005071660803	0.21347607650783473	-0.5666767320062078	-0.1672905563875986	0.4797314290539134	-0.6810963833887733	0.7404673942669149	NA	NA	NA	NA	NA	NA	NA	NA	NA	NA	-0.53025542849538	0.1202732494236578	1154327699158880	0.5165097683984854	-0.25086368755681576	0.9705926444955182	-0.401116820742871	-0.6318450116720555	-0.7013512151408676	-0.2866890169896763	-0.10206078143657393	-0.4686737028144101	-1366544425086760	0.4956429308914281
P40189_SEFATHK	P40189	P40189	SEFATHK	0.9128	1.35571e+16	NA	NA	NA	NA	NA	NA	NA	NA	NA	NA	NA	NA	NA	NA	NA	NA	NA	NA	NA	NA	NA	NA	NA	NA	NA	NA	NA	NA	NA	NA	NA	NA	NA	NA	NA	NA	NA	NA	NA	NA	NA	NA	NA	NA
P40337_GHLFLFR	P40337	P40337	GHLFLFR	0.9755	1.22745e+16	NA	NA	NA	NA	NA	NA	NA	NA	NA	NA	NA	NA	NA	NA	NA	NA	NA	NA	NA	NA	NA	NA	NA	NA	NA	NA	NA	NA	NA	NA	NA	NA	NA	NA	NA	NA	NA	NA	NA	NA	NA	NA	NA	NA
P42679_GSLVSFR	P42679	P42679	GSLVSFR	0.9256	1.39809e+16	0.15601410998691279	0.3367830005204162	-1.29309e+16	-1.12522e+16	-1.59415e+16	-1.36743e+16	-1.56219e+16	0.043745428180518076	-1.03214e+16	0.36374742005050464	NA	NA	NA	NA	NA	NA	NA	NA	NA	NA	NA	NA	NA	NA	NA	NA	NA	NA	NA	NA	NA	NA	NA	NA	NA	NA	NA	NA	NA	NA	NA	NA	NA	NA
P46939_TSFINLK	P46939	P46939	TSFINLK	0.9572	1.52632e+16	NA	NA	NA	NA	NA	NA	NA	NA	NA	NA	NA	NA	NA	NA	NA	NA	NA	NA	NA	NA	NA	NA	NA	NA	NA	NA	NA	NA	NA	NA	NA	NA	NA	NA	NA	NA	NA	NA	NA	NA	NA	NA	NA	NA
P46940_AQEIQDESAVLFLDEIQGGIFQSNK	P46940	P46940	AQEIQDESAVLFLDEIQGGIFQSNK	0.957	1.04414e+16	NA	NA	NA	NA	NA	NA	NA	NA	NA	NA	NA	NA	NA	NA	NA	NA	NA	NA	NA	NA	NA	NA	NA	NA	NA	NA	NA	NA	NA	NA	NA	NA	NA	NA	NA	NA	NA	NA	NA	NA	NA	NA	NA	NA
P49116_QVMEHIFK	P49116	P49116	QVMEHIFK	0.9026	1.52082e+16	NA	NA	NA	NA	NA	NA	NA	NA	NA	NA	NA	NA	NA	NA	NA	NA	NA	NA	NA	NA	NA	NA	NA	NA	NA	NA	NA	NA	NA	NA	NA	NA	NA	NA	NA	NA	NA	NA	NA	NA	NA	NA	NA	NA
P49589_FGEEEAELNK	P49589	P49589	FGEEEAELNK	0.9168	1.38575e+16	NA	NA	NA	NA	NA	NA	NA	NA	NA	NA	NA	NA	NA	NA	NA	NA	NA	NA	NA	NA	NA	NA	NA	NA	NA	NA	NA	NA	NA	NA	NA	NA	NA	NA	NA	NA	NA	NA	NA	NA	NA	NA	NA	NA
P49746_FLEASVVGK	P49746	P49746	FLEASVVGK	0.9638	1.50326e+16	NA	NA	NA	NA	NA	NA	NA	NA	NA	NA	NA	NA	NA	NA	NA	NA	NA	NA	NA	NA	NA	NA	NA	NA	NA	NA	NA	NA	NA	NA	NA	NA	NA	NA	NA	NA	NA	NA	NA	NA	NA	NA	NA	NA
P49761_IGDFLQER	P49761	P49761	IGDFLQER	0.9228	1.56548e+16	NA	NA	NA	NA	NA	NA	NA	NA	NA	NA	NA	NA	NA	NA	NA	NA	NA	NA	NA	NA	NA	NA	NA	NA	NA	NA	NA	NA	NA	NA	NA	NA	NA	NA	NA	NA	NA	NA	NA	NA	NA	NA	NA	NA
P50052_YAQFSAGIALMK	P50052	P50052	YAQFSAGIALMK	0.9809	1.68594e+16	-0.3068609094097461	0.46230613453101554	-0.45372184738840105	0.10277999579387043	-1.29392e+16	0.13927028735252378	-0.6808053963250238	-0.25880951287351195	-0.15210402146323077	-0.7571675982726305	-0.6389288610544561	-0.005589850073153713	-1.31886e+16	0.180714249371281	0.21004146082625752	-0.49693023806645087	-1.23049e+16	-0.2090290311195666	-1.60992e+16	-0.4571163625757144	NA	NA	NA	NA	NA	NA	NA	NA	NA	NA	NA	NA	NA	NA	NA	NA	NA	NA	NA	NA	-0.6229437811657945	-0.10874850740464481	0.49722733324200163	0.5460586397311502
P50748_AFQNYDK	P50748	P50748	AFQNYDK	0.9626	1.55002e+16	NA	NA	NA	NA	NA	NA	NA	NA	NA	NA	NA	NA	NA	NA	NA	NA	NA	NA	NA	NA	NA	NA	NA	NA	NA	NA	NA	NA	NA	NA	NA	NA	NA	NA	NA	NA	NA	NA	NA	NA	NA	NA	NA	NA
P51114_ANDQEPCGFFLAK	P51114	P51114	ANDQEPCGFFLAK	0.9047	1.19765e+16	NA	NA	NA	NA	NA	NA	NA	NA	NA	NA	NA	NA	NA	NA	NA	NA	NA	NA	NA	NA	NA	NA	NA	NA	NA	NA	NA	NA	NA	NA	NA	NA	NA	NA	NA	NA	NA	NA	NA	NA	0.17018488040840296	0.11643376603517552	0.005681983860686302	0.13561889139118222
P51116_DVHEDSVTIFFENNFQSER	P51116	P51116	DVHEDSVTIFFENNFQSER	0.9282	1640585527417930	NA	NA	NA	NA	NA	NA	NA	NA	NA	NA	NA	NA	NA	NA	NA	NA	NA	NA	NA	NA	NA	NA	NA	NA	NA	NA	NA	NA	NA	NA	NA	NA	NA	NA	NA	NA	NA	NA	NA	NA	NA	NA	NA	NA
P51172_AFFSFPR	P51172	P51172	AFFSFPR	1.0	1.96298e+16	-0.07927065881296258	-1211062701805050	0.6055448693769279	-0.41549011710509376	-1.76879e+16	-0.2851705603312418	0.35366362422689335	-0.7241162989741312	-1.66986e+16	-0.9043612283121689	NA	NA	NA	NA	NA	NA	NA	NA	NA	NA	NA	NA	NA	NA	NA	NA	NA	NA	NA	NA	NA	NA	NA	NA	NA	NA	NA	NA	NA	NA	NA	NA	NA	NA
P52655_AIGDAEF	P52655	P52655	AIGDAEF	0.9859	2.17977e+16	NA	NA	NA	NA	NA	NA	NA	NA	NA	NA	NA	NA	NA	NA	NA	NA	NA	NA	NA	NA	NA	NA	NA	NA	NA	NA	NA	NA	NA	NA	NA	NA	NA	NA	NA	NA	NA	NA	NA	NA	0.013556862050585039	0.15627393289386227	0.2934469661954431	0.4437308782312748
P53582_GSFATHK	P53582	P53582	GSFATHK	0.9622	151414901753244	NA	NA	NA	NA	NA	NA	NA	NA	NA	NA	NA	NA	NA	NA	NA	NA	NA	NA	NA	NA	NA	NA	NA	NA	NA	NA	NA	NA	NA	NA	NA	NA	NA	NA	NA	NA	NA	NA	NA	NA	NA	NA	NA	NA
P53999_GISLNPEQFSQLK	P53999	P53999	GISLNPEQFSQLK	0.9758	1.31634e+16	NA	NA	NA	NA	NA	NA	NA	NA	NA	NA	NA	NA	NA	NA	NA	NA	NA	NA	NA	NA	NA	NA	NA	NA	NA	NA	NA	NA	NA	NA	NA	NA	NA	NA	NA	NA	NA	NA	NA	NA	NA	NA	NA	NA
P54707_TFASLSK	P54707	P54707	TFASLSK	0.93	1.78622e+16	NA	NA	NA	NA	NA	NA	NA	NA	NA	NA	0.2556343632198832	-1.36985e+16	0.1054158864750363	0.13655704537701396	0.31524885267465663	-0.8234604685930407	0.7212457983335803	-0.11245703643764315	0.31838266334774445	-0.44288627253657964	NA	NA	NA	NA	NA	NA	NA	NA	NA	NA	NA	NA	NA	NA	NA	NA	NA	NA	NA	NA	NA	NA	NA	NA
P55039_YALVFGTSTK	P55039	P55039	YALVFGTSTK	0.9945	1.2725e+16	NA	NA	NA	NA	NA	NA	NA	NA	NA	NA	NA	NA	NA	NA	NA	NA	NA	NA	NA	NA	0.12285307402808954	0.4173143706073006	5.04831e+16	3283637035723410	0.26498721133254044	NA	-0.6135182784923732	-0.45932414530924603	-0.9663072456908868	0.40191389505414143	NA	NA	NA	NA	NA	NA	NA	NA	NA	NA	NA	NA	NA	NA
P55055_VTPFPLGADPQSR	P55055	P55055	VTPFPLGADPQSR	0.965	1.51294e+16	1263478114890410	-1607170726520930	0.6832644316770171	-0.5879643103360692	0.718692304852226	-0.47449989058764075	0.6418023594837656	-0.5505295538764123	1.39587e+16	0.23271186920793951	NA	NA	NA	NA	NA	NA	NA	NA	NA	NA	NA	NA	NA	NA	NA	NA	NA	NA	NA	NA	NA	NA	NA	NA	NA	NA	NA	NA	NA	NA	NA	NA	NA	NA
P55081_IVEPEVVGESDSEVEGDAFR	P55081	P55081	IVEPEVVGESDSEVEGDAFR	0.95	1.04414e+16	NA	NA	NA	NA	NA	NA	NA	NA	NA	NA	NA	NA	NA	NA	NA	NA	NA	NA	NA	NA	1347890007496150	0.34708932225651523	-0.337059745000424	0.6489303931990413	-0.24955615783376928	0.3406012231174742	0.09568429270201761	0.23840123963351445	0.008560871213944665	0.2743646973049181	NA	NA	NA	NA	NA	NA	NA	NA	NA	NA	NA	NA	NA	NA
P55735_INNAHTIGCNAVSFAPAVVPGSLIDHPSGQKPNYIK	P55735	P55735	INNAHTIGCNAVSFAPAVVPGSLIDHPSGQKPNYIK	1.0	1.40456e+16	NA	NA	NA	NA	NA	NA	NA	NA	NA	NA	NA	NA	NA	NA	NA	NA	NA	NA	NA	NA	NA	NA	NA	NA	NA	NA	NA	NA	NA	NA	NA	NA	NA	NA	NA	NA	NA	NA	NA	NA	NA	NA	NA	NA
P55795_SNSVEMDFVLK	P55795	P55795	SNSVEMDFVLK	0.9212	1929792740565550	NA	NA	NA	NA	NA	NA	NA	NA	NA	NA	NA	NA	NA	NA	NA	NA	NA	NA	NA	NA	NA	NA	NA	NA	NA	NA	NA	NA	NA	NA	NA	NA	NA	NA	NA	NA	NA	NA	NA	NA	NA	NA	NA	NA
P56524_IQSIFSR	P56524	P56524	IQSIFSR	0.9304	1.38617e+16	NA	NA	NA	NA	NA	NA	NA	NA	NA	NA	NA	NA	NA	NA	NA	NA	NA	NA	NA	NA	NA	NA	NA	NA	NA	NA	NA	NA	NA	NA	NA	NA	NA	NA	NA	NA	NA	NA	NA	NA	NA	NA	NA	NA
P57678_LATVISVFNSDTQNPYHQQALAEK	P57678	P57678	LATVISVFNSDTQNPYHQQALAEK	1.0	1728869545166050	-0.4521642372271195	-0.31567471122716384	-0.9668727463906848	-0.5147072408028901	0.04561840871548384	-0.7381403047934256	-0.8107943235382677	-0.6399378118107322	-0.2517497520433416	-0.39052275693840066	0.7719715740150122	-1071334111490520	-0.5184376495396279	-0.12192286319989165	0.3765390442336347	-1503110574377650	0.46691939497642565	-0.9682257124162028	1.42168e+16	-1.58561e+16	1.09052e+16	-0.6838564262237767	-1635541782380020	-0.8343627508583573	-0.24005805748040743	-0.7319502940262161	-0.33570190391097654	-0.6641286592234401	-0.16876888103882592	0.3899726239431054	NA	NA	NA	NA	NA	NA	NA	NA	NA	NA	NA	NA	NA	NA
P62995_GGGGGGGGFR	P62995	P62995	GGGGGGGGFR	1.0	2060493828352110	NA	NA	NA	NA	NA	NA	NA	NA	NA	NA	-0.03165179113036132	NA	2303558841328260	-3121169211662160	-1.2911e+16	-3.53147e+16	-0.17221725601849514	-3070547543794690	1.45782e+16	-3.43781e+16	-0.5228360345016831	-1.55361e+16	0.09245236311080518	-2446018791341650	1.78115e+16	-1.4754e+16	-1.73533e+16	-2279418191609110	-0.1232408035154613	0.6689099776803431	2.43131e+16	-2929331455504040	-2272620676931930	-2.6908e+16	0.20198739744966687	-2957088445584910	1.5191e+16	-2671225595504750	0.30889162892123423	-3210734173936490	0.5898826708451494	-2.97534e+16	-1.53873e+16	-235193523784697
P63244_IFDLEGK	P63244	P63244	IFDLEGK	0.919	1.38442e+16	1104076953757410	0.17677364874333534	2.29491e+16	0.8472591007126056	0.19613134351939365	0.829001056103845	-0.1298605832423121	-0.25016212125817816	-0.46013025454062095	-0.8226690848548834	NA	NA	NA	NA	NA	NA	NA	NA	NA	NA	NA	NA	NA	NA	NA	NA	NA	NA	NA	NA	NA	NA	NA	NA	NA	NA	NA	NA	NA	NA	NA	NA	NA	NA
P68104_IGYNPDTVAFVPISGFNGDNMLEPSANMPFFK	P68104	P68104	IGYNPDTVAFVPISGFNGDNMLEPSANMPFFK	0.9814	1405467830309890	0.3673051809248058	-0.1513383633584322	-0.15735956114511396	0.07035741661281936	-0.1848507877619774	-0.44000952302923224	-0.08325427450255862	0.08622685067443214	0.247113405180599	-0.10322468189315792	NA	NA	NA	NA	NA	NA	NA	NA	NA	NA	NA	NA	NA	NA	NA	NA	NA	NA	NA	NA	NA	NA	NA	NA	NA	NA	NA	NA	NA	NA	NA	NA	NA	NA
P78314_VLVVFDETSNK	P78314	P78314	VLVVFDETSNK	0.9157	1376630823241840	NA	NA	NA	NA	NA	NA	NA	NA	NA	NA	NA	NA	NA	NA	NA	NA	NA	NA	NA	NA	NA	NA	NA	NA	NA	NA	NA	NA	NA	NA	NA	NA	NA	NA	NA	NA	NA	NA	NA	NA	NA	NA	NA	NA
P78552_LFSNFSQEMSIGK	P78552	P78552	LFSNFSQEMSIGK	0.933	1.50107e+16	NA	NA	NA	NA	NA	NA	NA	NA	NA	NA	NA	NA	NA	NA	NA	NA	NA	NA	NA	NA	NA	NA	NA	NA	NA	NA	NA	NA	NA	NA	NA	NA	NA	NA	NA	NA	NA	NA	NA	NA	NA	NA	NA	NA
P83111_GAAPAQSPAAPDPEASPLAEPPQEQSLAPFSPQTPAPPCSR	P83111	P83111	GAAPAQSPAAPDPEASPLAEPPQEQSLAPFSPQTPAPPCSR	0.9991	1.68573e+16	NA	NA	NA	NA	NA	NA	NA	NA	NA	NA	0.3441112813502407	-0.01918373476175539	-0.44465449427599957	0.9830172902910697	0.6608029276552863	0.36316243689606154	-0.3084929957258975	0.9142407713242608	-0.4950347664114272	0.32627579949571306	NA	NA	NA	NA	NA	NA	NA	NA	NA	NA	NA	NA	NA	NA	NA	NA	NA	NA	NA	NA	NA	NA	NA	NA
P84085_NICFTVFDVGGQDK	P84085	P84085	NICFTVFDVGGQDK	0.9758	1.24724e+16	NA	NA	NA	NA	NA	NA	NA	NA	NA	NA	NA	NA	NA	NA	NA	NA	NA	NA	NA	NA	0.3485901400183984	-0.18869227149576062	0.03826040549759213	-0.11316495938667614	-0.13839062542860958	0.11023744710870176	0.47644539712213074	0.05336317675584468	0.051594336613884906	0.1778355476109894	NA	NA	NA	NA	NA	NA	NA	NA	NA	NA	NA	NA	NA	NA
P98161_LFMGLSK	P98161	P98161	LFMGLSK	0.9186	1549825241556780	NA	NA	NA	NA	NA	NA	NA	NA	NA	NA	NA	NA	NA	NA	NA	NA	NA	NA	NA	NA	NA	NA	NA	NA	NA	NA	NA	NA	NA	NA	0.5247918818691311	-2.47542e+16	1.37708e+16	-1.05134e+16	-0.8234025316740059	-2.03796e+16	1742111279311980	-1452248729236090	-0.972728472810779	-0.8177164611830783	NA	NA	NA	NA
Q00610_ADDPSSYMEVVQAANTSGNFEELVK	Q00610	Q00610	ADDPSSYMEVVQAANTSGNFEELVK	0.9996	1.04414e+16	NA	NA	NA	NA	NA	NA	NA	NA	NA	NA	NA	NA	NA	NA	NA	NA	NA	NA	NA	NA	-0.03946346668869083	-0.07109108891411253	-0.6118569682550206	0.7705464482392799	0.2050354247019044	0.6700864658202974	-0.12597686044953704	0.6486330218843754	-0.1304522309073377	-0.1903308328949187	NA	NA	NA	NA	NA	NA	NA	NA	NA	NA	NA	NA	NA	NA
Q01826_TLFENLSMIR	Q01826	Q01826	TLFENLSMIR	0.9816	1.33894e+16	NA	NA	NA	NA	NA	NA	NA	NA	NA	NA	NA	NA	NA	NA	NA	NA	NA	NA	NA	NA	NA	NA	NA	NA	NA	NA	NA	NA	NA	NA	NA	NA	NA	NA	NA	NA	NA	NA	NA	NA	NA	NA	NA	NA
Q03188_SFITIPR	Q03188	Q03188	SFITIPR	0.9975	1.69897e+16	-1503663894537150	0.08085936716356557	-2100566750816240	-0.90504594241715	-0.35924641655602585	-0.426939455382918	-1.37904e+16	-0.2755605438356312	-1421058135033400	-0.3823560202708407	NA	NA	NA	NA	NA	NA	NA	NA	NA	NA	1.64802e+16	0.4739381765821591	-0.40173623936632374	0.6936462193714732	0.009381926819035158	0.46885758941067834	0.05861632692695906	0.1597178408193365	0.4230891384121165	0.4986264970459242	NA	NA	NA	NA	NA	NA	NA	NA	NA	NA	NA	NA	NA	NA
Q04446_FELYIPPK	Q04446	Q04446	FELYIPPK	0.9743	1.62833e+16	NA	NA	NA	NA	NA	NA	NA	NA	NA	NA	-2398972550362320	0.5298506786201624	-2769550500849760	-0.2968391300663509	-0.48460788021087353	-2.64181e+16	-1.00544e+16	-1815301568902340	-0.7651379542243752	-0.7424254821782341	-2.59881e+16	1.32088e+16	-2604395600519320	-0.6607360922005974	-0.43018729018375623	-2.34922e+16	-0.03719060458068668	-2.14584e+16	-0.9727516659400717	-0.8833216088334108	-1.19375e+16	1271503947776020	-1.96656e+16	-0.3803680656456798	0.12112399012137054	-1.40975e+16	-0.4592237424615675	-1505286116663420	-0.8175614612313264	-0.37934976655380126	NA	NA	NA	NA
Q04446_GTHDLFDSR	Q04446	Q04446	GTHDLFDSR	0.9061	1.59606e+16	NA	NA	NA	NA	NA	NA	NA	NA	NA	NA	NA	NA	NA	NA	NA	NA	NA	NA	NA	NA	NA	NA	NA	NA	NA	NA	NA	NA	NA	NA	NA	NA	NA	NA	NA	NA	NA	NA	NA	NA	NA	NA	NA	NA
Q04637_EAGLSFK	Q04637	Q04637	EAGLSFK	0.9968	1827266498573920	-0.3459523935640192	-1000090925994760	0.21438064645037613	-0.5620978331183579	2138903793958660	-0.5552512757753973	-0.11161308644788903	-0.3081379166671958	-0.3465924196972239	-0.6561233759159535	NA	NA	NA	NA	NA	NA	NA	NA	NA	NA	NA	NA	NA	NA	NA	NA	NA	NA	NA	NA	1.46633e+16	-0.26128622877628516	0.1815197904440211	-0.37481535173982294	-0.16014751126692062	-0.6410172293827259	0.619988417327793	-0.5704917851274693	-0.1852908582187851	-0.3528238558464061	0.9140726907728514	-0.5694926549684176	-0.7116269168539162	-1.06935e+16
Q04725_VCFSCCSDGNIVVFDLQNQTMVR	Q04725	Q04725	VCFSCCSDGNIVVFDLQNQTMVR	1.0	2.00025e+16	-0.017183638430418924	0.7830949368882134	0.09138458870996935	0.18592263437492917	-0.12958139791290257	0.24997589209561966	0.34260612609238805	0.20710867418010181	0.5290940603776981	0.2876960269963931	0.11501306111617282	-0.7794476375000094	0.6545056138415326	-0.2072732067173142	0.27010275763034386	-0.6344947994650738	0.3242761050477405	-0.5341251953236448	0.6813977095929005	-0.5707983959205247	0.30565117679572396	-0.04820527217600912	0.49791547883924636	-1.30649e+16	0.31196083904524485	-0.25091548485839965	1.00631e+16	-1.37097e+16	0.6570358303913579	0.36502165656014185	NA	NA	NA	NA	NA	NA	NA	NA	NA	NA	0.7198497790273759	-0.5759939020990323	0.42709349519516415	-0.45169178327268256
Q04760_ATLELTHNFGTEDDETQSYHNGNSDPR	Q04760	Q04760	ATLELTHNFGTEDDETQSYHNGNSDPR	1.0	1.41378e+16	NA	NA	NA	NA	NA	NA	NA	NA	NA	NA	NA	NA	NA	NA	NA	NA	NA	NA	NA	NA	NA	NA	NA	NA	NA	NA	NA	NA	NA	NA	NA	NA	NA	NA	NA	NA	NA	NA	NA	NA	NA	NA	NA	NA
Q04760_FEELGVK	Q04760	Q04760	FEELGVK	0.9996	2.16545e+16	-0.01779601743870174	-0.5940365005031651	-0.6897409131227654	-0.7336618569816125	-1.40467e+16	-0.6057973095285654	-1.23056e+16	-0.33418245098751953	0.5320652257813308	0.7397960277224342	1.05854e+16	-0.4413448214552975	0.7695345293568394	0.3434651855043729	-0.04005154373152564	-0.705021440492068	-0.8460076349195589	-0.37002246474745704	-0.12899277023659295	-0.6992258002716536	0.16393370071314983	-0.06950557794068857	0.606637239387231	0.09896874189775673	-0.40519928819684914	-0.8799622792471453	1162380367861220	-0.11178816554873272	-0.8147605963784663	0.5702790237388555	0.4401693924844654	-0.7907081887865068	1.01138e+16	-0.05297692871601534	-0.33126211460502475	-0.744951292671157	1559764072827790	-0.15584021853112873	-0.8068462677486146	0.1650726978675774	0.828825814179833	0.10632660702373187	-0.3908734021932574	-0.7991998309245361
Q05048_LFDGVSNR	Q05048	Q05048	LFDGVSNR	0.9585	1619202745055630	NA	NA	NA	NA	NA	NA	NA	NA	NA	NA	NA	NA	NA	NA	NA	NA	NA	NA	NA	NA	NA	NA	NA	NA	NA	NA	NA	NA	NA	NA	NA	NA	NA	NA	NA	NA	NA	NA	NA	NA	1.69519e+16	-0.5316847756554015	0.6633791320637634	-0.18644317947964417
Q06187_NAPSTAGLGYGSFEIDPK	Q06187	Q06187	NAPSTAGLGYGSFEIDPK	0.9553	1.42901e+16	NA	NA	NA	NA	NA	NA	NA	NA	NA	NA	NA	NA	NA	NA	NA	NA	NA	NA	NA	NA	NA	NA	NA	NA	NA	NA	NA	NA	NA	NA	NA	NA	NA	NA	NA	NA	NA	NA	NA	NA	NA	NA	NA	NA
Q08999_AEAFDSYR	Q08999	Q08999	AEAFDSYR	0.9617	1.58749e+16	NA	NA	NA	NA	NA	NA	NA	NA	NA	NA	NA	NA	NA	NA	NA	NA	NA	NA	NA	NA	0.29427871899804003	-0.148908227668743	-0.2811368692638574	-0.05536676868896251	0.17584911507014667	-0.6061433208037261	-0.3849628168294732	-0.3017737379977774	0.031395153845982904	0.21367089468354372	NA	NA	NA	NA	NA	NA	NA	NA	NA	NA	NA	NA	NA	NA
Q09327_STAAGGFR	Q09327	Q09327	STAAGGFR	0.9253	1.30315e+16	0.16244213065299284	-0.9015622704670179	0.058971079868838316	-0.5911872682786932	336585959909892	-0.3633525889284659	-0.5761181497729257	-0.465163220763797	-0.09606208018320928	0.44930002719553563	NA	NA	NA	NA	NA	NA	NA	NA	NA	NA	NA	NA	NA	NA	NA	NA	NA	NA	NA	NA	NA	NA	NA	NA	NA	NA	NA	NA	NA	NA	NA	NA	NA	NA
Q09666_GSGGEFK	Q09666	Q09666	GSGGEFK	0.9992	1985267520544540	1.40443e+16	-0.9073890775846394	-0.5204108874617432	-0.4582801374355725	0.062024347550277525	-0.6846907268986975	-0.14529615615018798	-0.4229863031089103	0.3195094066359978	0.5005360051040704	NA	NA	NA	NA	NA	NA	NA	NA	NA	NA	0.18220902738647027	-0.3288601992565532	-0.4982409953551503	-1.28417e+16	0.4385208539145786	-0.6886700739218341	0.10718253830702906	-2776944138406180	-0.5415747973442819	0.6345258018491045	NA	NA	NA	NA	NA	NA	NA	NA	NA	NA	1.14181e+16	-0.6255323906066685	-0.34190587960610586	-1.99761e+16
Q09666_VDIDAPDVEVHDPDFHLK	Q09666	Q09666	VDIDAPDVEVHDPDFHLK	0.9603	1.60461e+16	NA	NA	NA	NA	NA	NA	NA	NA	NA	NA	NA	NA	NA	NA	NA	NA	NA	NA	NA	NA	NA	NA	NA	NA	NA	NA	NA	NA	NA	NA	NA	NA	NA	NA	NA	NA	NA	NA	NA	NA	NA	NA	NA	NA
Q09666_VDIDVPDVNVQGPDFHLK	Q09666	Q09666	VDIDVPDVNVQGPDFHLK	0.9959	1.44651e+16	NA	NA	NA	NA	NA	NA	NA	NA	NA	NA	NA	NA	NA	NA	NA	NA	NA	NA	NA	NA	NA	NA	NA	NA	NA	NA	NA	NA	NA	NA	NA	NA	NA	NA	NA	NA	NA	NA	NA	NA	NA	NA	NA	NA
Q09666_VDINAPDVEVHGPDFHLK	Q09666	Q09666	VDINAPDVEVHGPDFHLK	0.9924	1302268207860320	NA	NA	NA	NA	NA	NA	NA	NA	NA	NA	NA	NA	NA	NA	NA	NA	NA	NA	NA	NA	NA	NA	NA	NA	NA	NA	NA	NA	NA	NA	NA	NA	NA	NA	NA	NA	NA	NA	NA	NA	NA	NA	NA	NA
Q09666_VDVSAPDVEMQGPDFNLK	Q09666	Q09666	VDVSAPDVEMQGPDFNLK	0.9947	2.47618e+16	-0.24699700527847668	-0.0629797104471983	-0.016574442759726082	-0.12314219787389646	-0.4549296774486393	0.6359525999211257	-0.29259721979944686	0.7564733231126013	-0.00996873913053875	-0.036494942757297366	-0.3787328025178276	0.24574036784839492	-0.06783722452978225	1.07828e+16	0.0787931738974521	0.8216711107869124	-0.07983881313442254	0.6804533108725224	0.36359260168111973	0.7153748580799508	-0.16916574844794674	0.34517726183761965	-0.5183191807943448	0.08450415965978308	0.38411050621915166	0.7224912105746526	-0.05631374793541433	0.14539265906034338	-0.49332033290696664	-0.3147973128960935	0.3717568202979553	0.824910875012451	-0.4510527829127273	0.564402952408722	-0.08749379288652648	0.7336295298771098	-0.15746657656044327	0.513849162777607	-0.18171223446535123	0.8171789542820864	-0.04150614070232095	0.5338196004113662	-0.5273808468093684	0.34020446466162113
Q0IIM8_LIISFDEVSK	Q0IIM8	Q0IIM8	LIISFDEVSK	0.915	1.53284e+16	-0.3175119468836236	-0.22296677786378183	-0.21934914244001646	0.2737481685444614	2.29119e+16	3.80466e+16	0.05588440701419728	-0.08737599092058446	1.58108e+16	-0.05366734936534456	1.67993e+16	-1.10302e+16	1.93469e+16	0.10061395150800934	0.34728679150958897	-1093933340595180	-0.7690848124983098	-0.8609879602180754	0.7663484175926598	-1.58114e+16	NA	NA	NA	NA	NA	NA	NA	NA	NA	NA	NA	NA	NA	NA	NA	NA	NA	NA	NA	NA	NA	NA	NA	NA
Q0VD83_EGGPFGGR	Q0VD83	Q0VD83	EGGPFGGR	0.9874	1.98176e+16	0.6657227090404199	-0.9666428627663173	0.15438683364356365	-0.706079156096461	0.542712768132759	-0.8977204207523002	0.27959370851104026	-0.8126068426579032	0.5157553289295862	-0.5517263156481746	0.5402292527488335	-1.19038e+16	2.25965e+16	0.5453090194489896	0.21208277592388214	-0.5567563423818456	0.6970304867957218	-0.12686139260274132	1.01667e+16	-0.026125945588649557	0.6153041824009904	-0.4438080977317469	0.2379943886401641	-1.56291e+16	0.9150355343703502	-0.24409712543915418	0.5226349539526716	-1.60895e+16	0.3788122851582969	0.22726304971083167	NA	NA	NA	NA	NA	NA	NA	NA	NA	NA	0.8381129366826912	-0.47307635540219195	0.5000167153993615	-0.35662582396487963
Q12792_LDSQNAQGYEFIFIAFSPDHSHVR	Q12792	Q12792	LDSQNAQGYEFIFIAFSPDHSHVR	0.9935	1.67205e+16	NA	NA	NA	NA	NA	NA	NA	NA	NA	NA	NA	NA	NA	NA	NA	NA	NA	NA	NA	NA	NA	NA	NA	NA	NA	NA	NA	NA	NA	NA	NA	NA	NA	NA	NA	NA	NA	NA	NA	NA	NA	NA	NA	NA
Q12841_GLCVDALIELSDENADFK	Q12841	Q12841	GLCVDALIELSDENADFK	0.9467	1.39445e+16	NA	NA	NA	NA	NA	NA	NA	NA	NA	NA	NA	NA	NA	NA	NA	NA	NA	NA	NA	NA	NA	NA	NA	NA	NA	NA	NA	NA	NA	NA	NA	NA	NA	NA	NA	NA	NA	NA	NA	NA	NA	NA	NA	NA
Q12873_FSCPHCEK	Q12873	Q12873	FSCPHCEK	0.9831	1.92598e+16	NA	NA	NA	NA	NA	NA	NA	NA	NA	NA	NA	NA	NA	NA	NA	NA	NA	NA	NA	NA	NA	NA	NA	NA	NA	NA	NA	NA	NA	NA	NA	NA	NA	NA	NA	NA	NA	NA	NA	NA	NA	NA	NA	NA
Q12999_ILGGVGLFFSFTEILGVFLAMR	Q12999	Q12999	ILGGVGLFFSFTEILGVFLAMR	0.9842	2.08742e+16	-0.9171916673800453	1.05966e+16	-1205149693180100	0.24247339597753026	-2.96953e+16	-0.606204084319284	-1.06901e+16	1.73157e+16	-1082409544917240	0.8567426377049578	NA	NA	NA	NA	NA	NA	NA	NA	NA	NA	-1.98779e+16	-0.41966065207000725	-0.8757605902769257	-0.2837456296708183	-2.08574e+16	0.49068025215269273	-206015114520331	1.04445e+16	-1.96501e+16	-1.08109e+16	0.7507684873976856	1.14978e+16	-0.02427871950464322	1.44139e+16	-1.70158e+16	0.09644028962523521	-0.006888498547407806	1.03929e+16	-0.9658672924299587	1488373411351640	NA	NA	NA	NA
Q13393_SAADFSAGIK	Q13393	Q13393	SAADFSAGIK	0.949	1.27021e+16	NA	NA	NA	NA	NA	NA	NA	NA	NA	NA	NA	NA	NA	NA	NA	NA	NA	NA	NA	NA	NA	NA	NA	NA	NA	NA	NA	NA	NA	NA	NA	NA	NA	NA	NA	NA	NA	NA	NA	NA	NA	NA	NA	NA
Q13535_SILFSALK	Q13535	Q13535	SILFSALK	0.9565	1.32316e+16	NA	NA	NA	NA	NA	NA	NA	NA	NA	NA	NA	NA	NA	NA	NA	NA	NA	NA	NA	NA	NA	NA	NA	NA	NA	NA	NA	NA	NA	NA	NA	NA	NA	NA	NA	NA	NA	NA	NA	NA	NA	NA	NA	NA
Q13564_YLAQFYSETNGR	Q13564	Q13564	YLAQFYSETNGR	0.9538	1.57563e+16	NA	NA	NA	NA	NA	NA	NA	NA	NA	NA	NA	NA	NA	NA	NA	NA	NA	NA	NA	NA	NA	NA	NA	NA	NA	NA	NA	NA	NA	NA	NA	NA	NA	NA	NA	NA	NA	NA	NA	NA	NA	NA	NA	NA
Q13630_YNLDFFR	Q13630	Q13630	YNLDFFR	0.9855	1.37739e+16	NA	NA	NA	NA	NA	NA	NA	NA	NA	NA	NA	NA	NA	NA	NA	NA	NA	NA	NA	NA	NA	NA	NA	NA	NA	NA	NA	NA	NA	NA	NA	NA	NA	NA	NA	NA	NA	NA	NA	NA	NA	NA	NA	NA
Q13888_FEGGYER	Q13888	Q13888	FEGGYER	0.9397	1.6332e+16	NA	NA	NA	NA	NA	NA	NA	NA	NA	NA	NA	NA	NA	NA	NA	NA	NA	NA	NA	NA	NA	NA	NA	NA	NA	NA	NA	NA	NA	NA	NA	NA	NA	NA	NA	NA	NA	NA	NA	NA	NA	NA	NA	NA
Q14194_SCCDYSLHVDITSFYDGVR	Q14194	Q14194	SCCDYSLHVDITSFYDGVR	1.0	1.82797e+16	NA	NA	NA	NA	NA	NA	NA	NA	NA	NA	NA	NA	NA	NA	NA	NA	NA	NA	NA	NA	0.05318732011820515	0.48597154281270605	-0.718757113177503	0.18206684903557502	-0.9484515275697873	0.5874546234944269	-0.892127899464894	0.924292582977408	-1.2725e+16	-0.6781354389298322	0.03141964168947986	1.61421e+16	0.8302240003605679	1398836262514940	0.12474084867847601	1.76351e+16	0.49210653231189383	1980463430886180	0.19594583118124298	1.5515e+16	NA	NA	NA	NA
Q14353_FETPYMHALAAAASSK	Q14353	Q14353	FETPYMHALAAAASSK	0.9703	1735295297268930	NA	NA	NA	NA	NA	NA	NA	NA	NA	NA	NA	NA	NA	NA	NA	NA	NA	NA	NA	NA	NA	NA	NA	NA	NA	NA	NA	NA	NA	NA	NA	NA	NA	NA	NA	NA	NA	NA	NA	NA	NA	NA	NA	NA
Q14449_TCFVTAIR	Q14449	Q14449	TCFVTAIR	0.9634	1.19106e+16	NA	NA	NA	NA	NA	NA	NA	NA	NA	NA	NA	NA	NA	NA	NA	NA	NA	NA	NA	NA	NA	NA	NA	NA	NA	NA	NA	NA	NA	NA	-0.0403203814884705	0.529364636326914	-0.04912656299705276	0.4659656961617529	-0.37261925785275274	0.49650649714135753	-0.07799057671064347	0.27684980302021955	-0.32247229472605277	0.4639529459252323	NA	NA	NA	NA
Q14571_SELFVEK	Q14571	Q14571	SELFVEK	0.9511	1.37299e+16	NA	NA	NA	NA	NA	NA	NA	NA	NA	NA	NA	NA	NA	NA	NA	NA	NA	NA	NA	NA	NA	NA	NA	NA	NA	NA	NA	NA	NA	NA	NA	NA	NA	NA	NA	NA	NA	NA	NA	NA	NA	NA	NA	NA
Q14674_SQLYFTHQK	Q14674	Q14674	SQLYFTHQK	0.929	1.49212e+16	NA	NA	NA	NA	NA	NA	NA	NA	NA	NA	NA	NA	NA	NA	NA	NA	NA	NA	NA	NA	NA	NA	NA	NA	NA	NA	NA	NA	NA	NA	NA	NA	NA	NA	NA	NA	NA	NA	NA	NA	NA	NA	NA	NA
Q14674_SVLGCFK	Q14674	Q14674	SVLGCFK	0.9954	1803235005349600	NA	NA	NA	NA	NA	NA	NA	NA	NA	NA	NA	NA	NA	NA	NA	NA	NA	NA	NA	NA	NA	NA	NA	NA	NA	NA	NA	NA	NA	NA	NA	NA	NA	NA	NA	NA	NA	NA	NA	NA	1.56306e+16	-1847663052562720	0.3009652646879495	-1825470460360650
Q14789_IAESTEFQEK	Q14789	Q14789	IAESTEFQEK	0.9509	1.30984e+16	NA	NA	NA	NA	NA	NA	NA	NA	NA	NA	NA	NA	NA	NA	NA	NA	NA	NA	NA	NA	NA	NA	NA	NA	NA	NA	NA	NA	NA	NA	1.33041e+16	-1.7656e+16	-2.06513e+16	NA	1.93092e+16	NA	0.7157454493677484	NA	2.31105e+16	NA	NA	NA	NA	NA
Q15139_APAFCDHCGEMLFGLVR	Q15139	Q15139	APAFCDHCGEMLFGLVR	1.0	156734301561512	NA	NA	NA	NA	NA	NA	NA	NA	NA	NA	NA	NA	NA	NA	NA	NA	NA	NA	NA	NA	NA	NA	NA	NA	NA	NA	NA	NA	NA	NA	NA	NA	NA	NA	NA	NA	NA	NA	NA	NA	NA	NA	NA	NA
Q15149_HSFDGLR	Q15149	Q15149	HSFDGLR	0.9392	1.58881e+16	NA	NA	NA	NA	NA	NA	NA	NA	NA	NA	NA	NA	NA	NA	NA	NA	NA	NA	NA	NA	NA	NA	NA	NA	NA	NA	NA	NA	NA	NA	NA	NA	NA	NA	NA	NA	NA	NA	NA	NA	NA	NA	NA	NA
Q15149_LLLFSQR	Q15149	Q15149	LLLFSQR	0.987	1.99164e+16	0.7455777171714768	1.41222e+16	-0.3359860657491165	0.2903084709962247	0.45344180852455374	0.9722586599758944	-0.34429332730969087	-0.0876446124960939	-0.13796571367776167	0.21637070106315726	-0.3046906811841481	-0.21089809759955358	-1.31922e+16	-0.09186685058278954	0.011926794720007905	0.15636059460907603	0.1691599446078662	0.3612368874862	0.09223968616665701	0.5894243920578184	0.35252763817636534	0.830465422947551	1078644765316790	0.912766432919824	-0.6327084493455466	-0.40525822695934366	-1.87371e+16	0.6555485347833248	-0.5219962178116795	-0.3322015412742054	0.038496009647104756	0.937228155967933	-0.22314434272817607	0.4137992433540987	-0.7623409910027767	-0.06907917629124682	-1.25102e+16	0.6379524602929223	-0.33135357369775065	0.2736593234175899	-1.64752e+16	-0.8737412650012981	0.8742050457266242	0.4088504177058221
Q15149_TVTIFEIINSEYFTAEQR	Q15149	Q15149	TVTIFEIINSEYFTAEQR	0.9487	1181670469277240	NA	NA	NA	NA	NA	NA	NA	NA	NA	NA	NA	NA	NA	NA	NA	NA	NA	NA	NA	NA	NA	NA	NA	NA	NA	NA	NA	NA	NA	NA	NA	NA	NA	NA	NA	NA	NA	NA	NA	NA	NA	NA	NA	NA
Q15361_GISFVEVEAK	Q15361	Q15361	GISFVEVEAK	0.9534	1.76303e+16	NA	NA	NA	NA	NA	NA	NA	NA	NA	NA	NA	NA	NA	NA	NA	NA	NA	NA	NA	NA	NA	NA	NA	NA	NA	NA	NA	NA	NA	NA	NA	NA	NA	NA	NA	NA	NA	NA	NA	NA	NA	NA	NA	NA
Q15392_YLFGFMVPPK	Q15392	Q15392	YLFGFMVPPK	0.9517	1.76378e+16	NA	NA	NA	NA	NA	NA	NA	NA	NA	NA	NA	NA	NA	NA	NA	NA	NA	NA	NA	NA	NA	NA	NA	NA	NA	NA	NA	NA	NA	NA	NA	NA	NA	NA	NA	NA	NA	NA	NA	NA	NA	NA	NA	NA
Q15572_LGEAFAGR	Q15572	Q15572	LGEAFAGR	0.9601	1.80065e+16	NA	NA	NA	NA	NA	NA	NA	NA	NA	NA	NA	NA	NA	NA	NA	NA	NA	NA	NA	NA	NA	NA	NA	NA	NA	NA	NA	NA	NA	NA	NA	NA	NA	NA	NA	NA	NA	NA	NA	NA	NA	NA	NA	NA
Q15735_TGLGGYFGNK	Q15735	Q15735	TGLGGYFGNK	0.9812	1.37702e+16	NA	NA	NA	NA	NA	NA	NA	NA	NA	NA	NA	NA	NA	NA	NA	NA	NA	NA	NA	NA	NA	NA	NA	NA	NA	NA	NA	NA	NA	NA	NA	NA	NA	NA	NA	NA	NA	NA	NA	NA	NA	NA	NA	NA
Q16527_MPVFGGGNK	Q16527	Q16527	MPVFGGGNK	0.9326	1948435730681780	NA	NA	NA	NA	NA	NA	NA	NA	NA	NA	NA	NA	NA	NA	NA	NA	NA	NA	NA	NA	NA	NA	NA	NA	NA	NA	NA	NA	NA	NA	NA	NA	NA	NA	NA	NA	NA	NA	NA	NA	NA	NA	NA	NA
Q16822_DFFEQEVR	Q16822	Q16822	DFFEQEVR	0.9839	1447592717080090	NA	NA	NA	NA	NA	NA	NA	NA	NA	NA	NA	NA	NA	NA	NA	NA	NA	NA	NA	NA	NA	NA	NA	NA	NA	NA	NA	NA	NA	NA	NA	NA	NA	NA	NA	NA	NA	NA	NA	NA	NA	NA	NA	NA
Q17RN3_LDLTTSAFHFSDR	Q17RN3	Q17RN3	LDLTTSAFHFSDR	0.9642	1.57281e+16	NA	NA	NA	NA	NA	NA	NA	NA	NA	NA	NA	NA	NA	NA	NA	NA	NA	NA	NA	NA	NA	NA	NA	NA	NA	NA	NA	NA	NA	NA	NA	NA	NA	NA	NA	NA	NA	NA	NA	NA	NA	NA	NA	NA
Q2YD98_AVEGFNEK	Q2YD98	Q2YD98	AVEGFNEK	0.9259	1.70437e+16	NA	NA	NA	NA	NA	NA	NA	NA	NA	NA	NA	NA	NA	NA	NA	NA	NA	NA	NA	NA	NA	NA	NA	NA	NA	NA	NA	NA	NA	NA	NA	NA	NA	NA	NA	NA	NA	NA	NA	NA	NA	NA	NA	NA
Q32P44_FLVLDTETR	Q32P44	Q32P44	FLVLDTETR	0.972	1.65733e+16	-0.10778739196680043	-0.8064830138741446	-0.3096135175735153	-0.1661397188256295	-0.586608669829344	1406338387433460	-0.37760516808700295	-0.51131517517282	-0.6820892569835788	-0.16384933533220014	0.2910215685245312	-1136695477196120	-1.96412e+16	1.30926e+16	0.12898614818586474	-0.5590250940365316	-0.16482633428235083	0.44475920495656496	-0.6283533964192145	0.2647960286329756	NA	NA	NA	NA	NA	NA	NA	NA	NA	NA	-1.64731e+16	-0.6931941037776408	1.15357e+16	-0.2468431250856984	-1.07824e+16	0.35149959216152915	-0.6641564674478335	-0.4643273645288186	-0.4504633074778237	0.3735728690595419	2.63642e+16	2114496131309240	-1.01378e+16	0.2880438288198288
Q3LXA3_AIQEFLK	Q3LXA3	Q3LXA3	AIQEFLK	0.9945	2.18556e+16	-0.8156709858895574	-0.9728046509719874	-1.56969e+16	-1261812257164210	0.37441611929747864	-1.26266e+16	0.10216231209191307	-0.6514416685634785	0.4210300523235091	-0.10912553489350785	1.04302e+16	-1.86195e+16	-1.00284e+16	-0.379606419952605	0.5049278555663861	-2.27553e+16	-0.4036633923528399	-1.44377e+16	0.08606162958163921	-1.7637e+16	1.1933e+16	-0.758453014764914	0.01995853520434565	-0.8100689751110295	1.27783e+16	-1131333419730600	-0.3491594804109859	-1.18164e+16	0.16088224767598902	0.43260276663369623	-1.73638e+16	-1.63115e+16	1.08371e+16	-1.19135e+16	0.9226150148504928	-145694633952019	-0.8040571057875177	-1.72654e+16	0.07751430399153136	-1.34628e+16	0.956522413513035	-1.66466e+16	-0.3993348950292841	-1.52622e+16
Q3T8J9_ETEFPDGAK	Q3T8J9	Q3T8J9	ETEFPDGAK	0.9578	1.47775e+16	NA	NA	NA	NA	NA	NA	NA	NA	NA	NA	NA	NA	NA	NA	NA	NA	NA	NA	NA	NA	NA	NA	NA	NA	NA	NA	NA	NA	NA	NA	NA	NA	NA	NA	NA	NA	NA	NA	NA	NA	NA	NA	NA	NA
Q3ZCM7_SGPFGQVFRPDNFIFGQCGAGNNFAK	Q3ZCM7	Q3ZCM7	SGPFGQVFRPDNFIFGQCGAGNNFAK	1.0	1.85288e+16	NA	NA	NA	NA	NA	NA	NA	NA	NA	NA	-0.4503963349780413	0.05008594519591725	-0.14028725284516597	0.014382741669509258	-0.2405617482893323	-0.007804767171226246	-0.44176986441700095	-0.22654424705318554	-0.09183063562783289	0.05690006066257958	NA	NA	NA	NA	NA	NA	NA	NA	NA	NA	-0.025234656274729872	0.02245130214744151	0.3550621687471782	-0.2628287747683835	0.5677556616999233	-0.20285683622800832	0.38373505308178224	-0.42116678657355777	0.2788532224352167	-0.0674355880741686	NA	NA	NA	NA
Q4AC94_NNVMVIETFNK	Q4AC94	Q4AC94	NNVMVIETFNK	0.9728	1.42378e+16	NA	NA	NA	NA	NA	NA	NA	NA	NA	NA	NA	NA	NA	NA	NA	NA	NA	NA	NA	NA	NA	NA	NA	NA	NA	NA	NA	NA	NA	NA	NA	NA	NA	NA	NA	NA	NA	NA	NA	NA	NA	NA	NA	NA
Q4AC94_VLEAAEHLGFSFENSLK	Q4AC94	Q4AC94	VLEAAEHLGFSFENSLK	0.9936	1.4933e+16	NA	NA	NA	NA	NA	NA	NA	NA	NA	NA	NA	NA	NA	NA	NA	NA	NA	NA	NA	NA	NA	NA	NA	NA	NA	NA	NA	NA	NA	NA	3086960197276200	0.11989478233397755	1.3083e+16	0.5973406073243517	0.7626588983323295	-0.12102798063416742	1.40963e+16	0.13836383537906194	0.5005421004461539	0.3272060097617988	NA	NA	NA	NA
Q4KMQ1_AAVPAFK	Q4KMQ1	Q4KMQ1	AAVPAFK	0.962	1.79741e+16	NA	NA	NA	NA	NA	NA	NA	NA	NA	NA	NA	NA	NA	NA	NA	NA	NA	NA	NA	NA	NA	NA	NA	NA	NA	NA	NA	NA	NA	NA	NA	NA	NA	NA	NA	NA	NA	NA	NA	NA	NA	NA	NA	NA
Q4KMQ2_SSAFGTLNFFTK	Q4KMQ2	Q4KMQ2	SSAFGTLNFFTK	0.9147	1.3382e+16	NA	NA	NA	NA	NA	NA	NA	NA	NA	NA	NA	NA	NA	NA	NA	NA	NA	NA	NA	NA	NA	NA	NA	NA	NA	NA	NA	NA	NA	NA	NA	NA	NA	NA	NA	NA	NA	NA	NA	NA	NA	NA	NA	NA
Q4LDE5_FSGASPR	Q4LDE5	Q4LDE5	FSGASPR	0.9966	2.11565e+16	NA	NA	NA	NA	NA	NA	NA	NA	NA	NA	NA	NA	NA	NA	NA	NA	NA	NA	NA	NA	0.8578747803684017	0.11421772419235054	0.4617433680555756	-0.8389496347290191	0.8050459069157547	0.06281671390082266	-0.0645247499256314	-2206374091774290	0.0450894704883531	0.25890254072011487	-0.08398430136053392	-0.8080547812071526	0.5166821068572229	-0.5421760546223755	0.40126766991239826	-0.2763817992623103	0.22813046308448115	-1.50487e+16	0.6441813743339733	0.2120574608068022	0.40621673791875423	-0.1386228817458921	-0.49087986038676945	-1.67355e+16
Q4LE39_LGGFDNIESGAVFK	Q4LE39	Q4LE39	LGGFDNIESGAVFK	0.9776	1708824412548060	NA	NA	NA	NA	NA	NA	NA	NA	NA	NA	NA	NA	NA	NA	NA	NA	NA	NA	NA	NA	NA	NA	NA	NA	NA	NA	NA	NA	NA	NA	NA	NA	NA	NA	NA	NA	NA	NA	NA	NA	NA	NA	NA	NA
Q562F6_FILSASK	Q562F6	Q562F6	FILSASK	0.9636	1.6277e+16	NA	NA	NA	NA	NA	NA	NA	NA	NA	NA	NA	NA	NA	NA	NA	NA	NA	NA	NA	NA	NA	NA	NA	NA	NA	NA	NA	NA	NA	NA	NA	NA	NA	NA	NA	NA	NA	NA	NA	NA	NA	NA	NA	NA
Q5JVG2_DEFQQLDLAQK	Q5JVG2	Q5JVG2	DEFQQLDLAQK	0.9015	1.36369e+16	NA	NA	NA	NA	NA	NA	NA	NA	NA	NA	NA	NA	NA	NA	NA	NA	NA	NA	NA	NA	NA	NA	NA	NA	NA	NA	NA	NA	NA	NA	NA	NA	NA	NA	NA	NA	NA	NA	NA	NA	NA	NA	NA	NA
Q5R372_ILYSFGELLGK	Q5R372	Q5R372	ILYSFGELLGK	0.9897	1414140390105100	NA	NA	NA	NA	NA	NA	NA	NA	NA	NA	NA	NA	NA	NA	NA	NA	NA	NA	NA	NA	NA	NA	NA	NA	NA	NA	NA	NA	NA	NA	NA	NA	NA	NA	NA	NA	NA	NA	NA	NA	NA	NA	NA	NA
Q5T5U3_GSFGSGK	Q5T5U3	Q5T5U3	GSFGSGK	0.9332	2470069162479280	2091771994333280	-0.3966020024208561	1.70719e+16	0.382512931534297	1.11156e+16	0.5290038544896589	0.9823194653130081	-0.8352698517120949	-0.9145814432044688	-0.41464197026179406	NA	NA	NA	NA	NA	NA	NA	NA	NA	NA	NA	NA	NA	NA	NA	NA	NA	NA	NA	NA	0.9792974822079756	0.2316890565395049	0.9238368709080067	-0.12707885120725138	0.5088254705700823	-0.06419476844815897	0.3595971077170095	-0.6017245973919074	0.29752412707133047	-0.24372442843667663	NA	NA	NA	NA
Q5TAQ9_GTFLASGS	Q5TAQ9	Q5TAQ9	GTFLASGS	0.9632	1.59614e+16	NA	NA	NA	NA	NA	NA	NA	NA	NA	NA	NA	NA	NA	NA	NA	NA	NA	NA	NA	NA	NA	NA	NA	NA	NA	NA	NA	NA	NA	NA	NA	NA	NA	NA	NA	NA	NA	NA	NA	NA	NA	NA	NA	NA
Q5TBA9_TLFDFYK	Q5TBA9	Q5TBA9	TLFDFYK	0.9921	1.70677e+16	0.3152700473156109	-0.04639573470219105	0.8166400163787664	-0.3785198835554695	-1258376235461960	-0.41265212341349056	0.7397468523776638	-0.5959677427781287	0.9006637616295983	-0.17987029890567285	NA	NA	NA	NA	NA	NA	NA	NA	NA	NA	NA	NA	NA	NA	NA	NA	NA	NA	NA	NA	NA	NA	NA	NA	NA	NA	NA	NA	NA	NA	NA	NA	NA	NA
Q5TC12_FDLIFNR	Q5TC12	Q5TC12	FDLIFNR	1.0	2.14991e+16	0.964096598104252	-0.805443118368288	0.557686755111888	-0.32528587204388515	0.16253683659628493	-0.40448405987177694	0.21723606637870674	-0.38438395327243313	1.4104e+16	-0.3849338488572265	0.328940413180014	-1.03549e+16	1.39883e+16	-0.17308431418467052	-0.14595136589689517	-1508986629812800	0.25682321223978377	-0.4968329912378344	0.2915632990559587	-0.9013538878036265	0.6319705150394324	-0.1231760427675539	0.4998171099969184	-0.8932826877680435	0.061023622632156105	-0.22549316657534124	0.20570289980413392	-1.07367e+16	-0.283985480751336	0.42647905927255714	0.8051581358140183	-0.1965142940925162	0.9586662670070432	-0.3804535856173281	0.22988144647872133	-0.8281491953188045	0.9055369510651019	-1.15781e+16	0.18593787030576436	-0.5755645461756558	0.4293688969681586	-0.7557304353520706	0.15121605491127177	-1.10147e+16
Q5TCQ9_TTTFLDPR	Q5TCQ9	Q5TCQ9	TTTFLDPR	0.9463	1.54161e+16	NA	NA	NA	NA	NA	NA	NA	NA	NA	NA	NA	NA	NA	NA	NA	NA	NA	NA	NA	NA	NA	NA	NA	NA	NA	NA	NA	NA	NA	NA	NA	NA	NA	NA	NA	NA	NA	NA	NA	NA	NA	NA	NA	NA
Q5TCS8_ELFMALIK	Q5TCS8	Q5TCS8	ELFMALIK	0.9001	1321007748909140	NA	NA	NA	NA	NA	NA	NA	NA	NA	NA	NA	NA	NA	NA	NA	NA	NA	NA	NA	NA	NA	NA	NA	NA	NA	NA	NA	NA	NA	NA	NA	NA	NA	NA	NA	NA	NA	NA	NA	NA	NA	NA	NA	NA
Q5TGZ0_MFPLAFGSGMGLGMAYSNCQHDFQAPYLLHGK	Q5TGZ0	Q5TGZ0	MFPLAFGSGMGLGMAYSNCQHDFQAPYLLHGK	1.0	1.54659e+16	NA	NA	NA	NA	NA	NA	NA	NA	NA	NA	-0.24512256147558986	-0.08886033849354646	0.9518943128392685	-0.5334528088900736	-0.46309280456834045	-0.6216788371873676	-0.533271466000091	-0.5393765846415484	-0.16518114667828954	-0.5125978758124301	-0.38922346513454986	-0.5586422971993557	0.41850417513964544	-0.06029344340023002	-0.21673570032552192	-0.8104656516167434	-0.026452287417545683	-0.3532499057399212	-0.6360204602168915	0.16306259516275468	0.9249511515853674	0.34287263376831856	1.00408e+16	0.312556050316255	0.8929537646437584	0.5810789714805864	0.9491418623710421	0.1458678336472321	0.7905311101131813	0.541311329744051	NA	NA	NA	NA
Q5W0B1_INPETVAEFK	Q5W0B1	Q5W0B1	INPETVAEFK	0.9762	1.95381e+16	-1.6461e+16	0.31304823657033864	-0.63782661890653	-0.17364705885794507	-0.915651699339243	-0.020695384802259298	-0.1374920070500707	0.39483209438570555	-0.6278415870263316	-0.6849933470331457	0.16241766955270265	134943583822103	-0.7986543389376699	0.27037880652937574	-0.6324210250331639	-0.03471943384522902	-0.1310901855991844	0.7863487752126517	-0.6801582106519106	0.22038669245723952	0.26343830699789095	0.7550565664902216	-0.015634632632430367	0.47388210370451667	-0.5187139677008634	0.07790114618502031	-0.4336657955319705	0.6320709022149096	-0.2347165741550814	-0.2785498874404073	-1.25932e+16	-0.1692117918430487	-0.45194839349701077	-0.11906392793361142	-0.4620570044795915	-0.39832778886914433	-0.5215268046086212	0.19956568319688905	-0.8932784610620086	-0.12726657885442805	NA	NA	NA	NA
Q60I27_YIGMFQAGQR	Q60I27	Q60I27	YIGMFQAGQR	0.9015	1.48553e+16	NA	NA	NA	NA	NA	NA	NA	NA	NA	NA	NA	NA	NA	NA	NA	NA	NA	NA	NA	NA	NA	NA	NA	NA	NA	NA	NA	NA	NA	NA	NA	NA	NA	NA	NA	NA	NA	NA	NA	NA	NA	NA	NA	NA
Q68E01_IPEFELLFK	Q68E01	Q68E01	IPEFELLFK	0.9989	1.44859e+16	2.19441e+16	0.13737027419775316	1.89014e+16	1.21284e+16	2.24595e+16	-0.1905569134201226	2.44961e+16	-0.30268866644879644	1.65179e+16	-0.09660674048384443	1.56121e+16	-0.8373945250726145	1.34175e+16	0.627531842162405	1043668697131040	-1.13604e+16	1679833367919480	-0.9465919426558234	1599089336536770	-1.03298e+16	NA	NA	NA	NA	NA	NA	NA	NA	NA	NA	2.26232e+16	1121103629999370	1.10959e+16	1.20624e+16	1.90474e+16	-0.36872278633875233	2.834e+16	-0.8632259542852374	1.24508e+16	0.15381605271466192	NA	NA	NA	NA
Q68EM7_LVLDFDSVR	Q68EM7	Q68EM7	LVLDFDSVR	0.9439	1966241236651440	NA	NA	NA	NA	NA	NA	NA	NA	NA	NA	NA	NA	NA	NA	NA	NA	NA	NA	NA	NA	NA	NA	NA	NA	NA	NA	NA	NA	NA	NA	NA	NA	NA	NA	NA	NA	NA	NA	NA	NA	1.1462e+16	-0.429587621807201	0.5402339396934437	0.1466372624045995
Q6DN14_GGVIDITAFDK	Q6DN14	Q6DN14	GGVIDITAFDK	0.9252	1.49761e+16	NA	NA	NA	NA	NA	NA	NA	NA	NA	NA	NA	NA	NA	NA	NA	NA	NA	NA	NA	NA	NA	NA	NA	NA	NA	NA	NA	NA	NA	NA	NA	NA	NA	NA	NA	NA	NA	NA	NA	NA	NA	NA	NA	NA
Q6N022_AGSFSVR	Q6N022	Q6N022	AGSFSVR	0.977	1.48527e+16	NA	NA	NA	NA	NA	NA	NA	NA	NA	NA	NA	NA	NA	NA	NA	NA	NA	NA	NA	NA	NA	NA	NA	NA	NA	NA	NA	NA	NA	NA	NA	NA	NA	NA	NA	NA	NA	NA	NA	NA	-0.12866822090047592	-0.8586953439816867	-0.3503830697443675	-0.27101609758204503
Q6NSI4_FESQLFR	Q6NSI4	Q6NSI4	FESQLFR	0.9021	1.18853e+16	NA	NA	NA	NA	NA	NA	NA	NA	NA	NA	NA	NA	NA	NA	NA	NA	NA	NA	NA	NA	1001116752920540	-0.1673041270900235	-0.8171455697939951	0.11121040157134487	0.6570984312078902	-0.4005916255816686	-0.29343228320596104	-0.04692831570092437	0.25593913397541534	0.2349951652078932	NA	NA	NA	NA	NA	NA	NA	NA	NA	NA	NA	NA	NA	NA
Q6NUM6_DFFQQFLDSLK	Q6NUM6	Q6NUM6	DFFQQFLDSLK	0.9996	1.84064e+16	NA	NA	NA	NA	NA	NA	NA	NA	NA	NA	NA	NA	NA	NA	NA	NA	NA	NA	NA	NA	NA	NA	NA	NA	NA	NA	NA	NA	NA	NA	NA	NA	NA	NA	NA	NA	NA	NA	NA	NA	-0.7679321915091819	0.09091098881667037	-101106475724891	-0.9413975140911255
Q6NYC8_FTLNSGK	Q6NYC8	Q6NYC8	FTLNSGK	0.9403	1.20141e+16	NA	NA	NA	NA	NA	NA	NA	NA	NA	NA	NA	NA	NA	NA	NA	NA	NA	NA	NA	NA	NA	NA	NA	NA	NA	NA	NA	NA	NA	NA	NA	NA	NA	NA	NA	NA	NA	NA	NA	NA	NA	NA	NA	NA
Q6P1A2_FDACANMK	Q6P1A2	Q6P1A2	FDACANMK	0.9212	1.04414e+16	NA	NA	NA	NA	NA	NA	NA	NA	NA	NA	NA	NA	NA	NA	NA	NA	NA	NA	NA	NA	NA	NA	NA	NA	NA	NA	NA	NA	NA	NA	NA	NA	NA	NA	NA	NA	NA	NA	NA	NA	NA	NA	NA	NA
Q6P1Q9_DFFLENK	Q6P1Q9	Q6P1Q9	DFFLENK	0.9343	2.16316e+16	1.67282e+16	-0.7910058705870426	0.5227900700963417	-0.5327012351899967	0.053773206194762224	-0.3426498709652961	-0.46036654606614036	-0.9408545448843668	0.5057282970894228	0.637978663492337	NA	NA	NA	NA	NA	NA	NA	NA	NA	NA	NA	NA	NA	NA	NA	NA	NA	NA	NA	NA	NA	NA	NA	NA	NA	NA	NA	NA	NA	NA	NA	NA	NA	NA
Q6P2H3_QSVEETSGEGPEVEMESFQK	Q6P2H3	Q6P2H3	QSVEETSGEGPEVEMESFQK	0.9462	1584002903589500	NA	NA	NA	NA	NA	NA	NA	NA	NA	NA	NA	NA	NA	NA	NA	NA	NA	NA	NA	NA	NA	NA	NA	NA	NA	NA	NA	NA	NA	NA	NA	NA	NA	NA	NA	NA	NA	NA	NA	NA	NA	NA	NA	NA
Q6P4A8_FADIFSK	Q6P4A8	Q6P4A8	FADIFSK	0.9532	2.02475e+16	NA	NA	NA	NA	NA	NA	NA	NA	NA	NA	NA	NA	NA	NA	NA	NA	NA	NA	NA	NA	0.43219801551252246	-0.8032608706727729	1013635199846200	-2.0728e+16	0.7162002290672227	-0.9944113263042311	-0.03838418509548802	-2.88606e+16	0.44746700069920564	0.6797094185933901	NA	NA	NA	NA	NA	NA	NA	NA	NA	NA	NA	NA	NA	NA
Q6P4A8_HFDFNVIDK	Q6P4A8	Q6P4A8	HFDFNVIDK	0.922	1.59274e+16	NA	NA	NA	NA	NA	NA	NA	NA	NA	NA	NA	NA	NA	NA	NA	NA	NA	NA	NA	NA	NA	NA	NA	NA	NA	NA	NA	NA	NA	NA	NA	NA	NA	NA	NA	NA	NA	NA	NA	NA	NA	NA	NA	NA
Q6P4F1_LYEAYVEFK	Q6P4F1	Q6P4F1	LYEAYVEFK	0.9599	1.53904e+16	NA	NA	NA	NA	NA	NA	NA	NA	NA	NA	NA	NA	NA	NA	NA	NA	NA	NA	NA	NA	NA	NA	NA	NA	NA	NA	NA	NA	NA	NA	NA	NA	NA	NA	NA	NA	NA	NA	NA	NA	NA	NA	NA	NA
Q6PCB6_ADFQYSQR	Q6PCB6	Q6PCB6	ADFQYSQR	0.9999	1859167305864030	NA	NA	NA	NA	NA	NA	NA	NA	NA	NA	-0.0026680082761316726	-0.8858870696029619	0.4352489017629715	0.29870355811905824	0.1695776907076869	-0.6233425415828044	-0.11892168702178196	-0.2297570756557583	0.453317327422873	-0.12281418705851976	0.5047022160587744	0.13243119777014556	0.08206938303677092	-0.1861305878918884	-0.4190064589756801	0.23408726611717157	0.0055833751549236865	-0.4597951083584242	-0.26688408403813213	0.17122888766946076	-0.03422646281001818	0.22516625180588434	0.46732214378463155	-0.13115758129194788	-0.2775122962008787	-0.07619478706844518	0.39829401203835957	-0.3263903115589031	-0.11402045561095164	0.24471411886725747	0.34734607606412027	-0.28147190276555634	-0.21713112041545912	-0.6403006011210657
Q6PJG6_FLLSSPK	Q6PJG6	Q6PJG6	FLLSSPK	0.9487	1496823161294110	NA	NA	NA	NA	NA	NA	NA	NA	NA	NA	NA	NA	NA	NA	NA	NA	NA	NA	NA	NA	NA	NA	NA	NA	NA	NA	NA	NA	NA	NA	NA	NA	NA	NA	NA	NA	NA	NA	NA	NA	NA	NA	NA	NA
Q6RUI8_FISGLPR	Q6RUI8	Q6RUI8	FISGLPR	0.9991	1.14984e+16	NA	NA	NA	NA	NA	NA	NA	NA	NA	NA	NA	NA	NA	NA	NA	NA	NA	NA	NA	NA	NA	NA	NA	NA	NA	NA	NA	NA	NA	NA	0.6078481352135157	-0.744976631324791	1.28576e+16	0.44862062523458945	-1.2644e+16	-126975413339534	2.31446e+16	-0.527557730725162	-0.8488096725675227	0.18154916035465263	NA	NA	NA	NA
Q6UX73_QAGVQFR	Q6UX73	Q6UX73	QAGVQFR	0.9833	1853572760697380	NA	NA	NA	NA	NA	NA	NA	NA	NA	NA	0.9465581852850313	-1.39107e+16	1.64849e+16	-0.42677001298200423	1.05177e+16	-1.19585e+16	0.47148769438689087	-0.6864244869467591	0.8525785237045689	-1.26185e+16	NA	NA	NA	NA	NA	NA	NA	NA	NA	NA	0.9099970688808199	-0.46630103892730546	0.15379505704576957	-0.20336295249177283	0.5566105379813528	-0.46984236153818415	-0.1102625415327374	-0.3345687785080891	0.3836247533836392	0.039248289983220275	NA	NA	NA	NA
Q6UXI9_DNDLHFEPIR	Q6UXI9	Q6UXI9	DNDLHFEPIR	0.9202	1.58612e+16	NA	NA	NA	NA	NA	NA	NA	NA	NA	NA	NA	NA	NA	NA	NA	NA	NA	NA	NA	NA	NA	NA	NA	NA	NA	NA	NA	NA	NA	NA	NA	NA	NA	NA	NA	NA	NA	NA	NA	NA	NA	NA	NA	NA
Q6UY14_TPLGSPAAYFK	Q6UY14	Q6UY14	TPLGSPAAYFK	0.91	1518263269572200	NA	NA	NA	NA	NA	NA	NA	NA	NA	NA	NA	NA	NA	NA	NA	NA	NA	NA	NA	NA	NA	NA	NA	NA	NA	NA	NA	NA	NA	NA	NA	NA	NA	NA	NA	NA	NA	NA	NA	NA	NA	NA	NA	NA
Q6XZF7_FLIDNGVTK	Q6XZF7	Q6XZF7	FLIDNGVTK	0.9303	1.6636e+16	NA	NA	NA	NA	NA	NA	NA	NA	NA	NA	0.05652751071272277	-0.49042446847541044	0.33375575381485234	0.08881878205503213	0.044874429142524264	-0.32869549944471643	0.03584588626639018	-0.2772345263533502	0.3762455158355529	-0.359470302212447	NA	NA	NA	NA	NA	NA	NA	NA	NA	NA	NA	NA	NA	NA	NA	NA	NA	NA	NA	NA	NA	NA	NA	NA
Q6ZPD9_FFPGMMDELSELR	Q6ZPD9	Q6ZPD9	FFPGMMDELSELR	0.9748	1.51117e+16	NA	NA	NA	NA	NA	NA	NA	NA	NA	NA	NA	NA	NA	NA	NA	NA	NA	NA	NA	NA	NA	NA	NA	NA	NA	NA	NA	NA	NA	NA	NA	NA	NA	NA	NA	NA	NA	NA	NA	NA	NA	NA	NA	NA
Q6ZQN7_GACFIYDNIK	Q6ZQN7	Q6ZQN7	GACFIYDNIK	0.9754	1.04414e+16	NA	NA	NA	NA	NA	NA	NA	NA	NA	NA	NA	NA	NA	NA	NA	NA	NA	NA	NA	NA	NA	NA	NA	NA	NA	NA	NA	NA	NA	NA	NA	NA	NA	NA	NA	NA	NA	NA	NA	NA	NA	NA	NA	NA
Q6ZS30_LFELFMLYCTK	Q6ZS30	Q6ZS30	LFELFMLYCTK	0.9185	1.37138e+16	-0.554223546780003	-0.8991545836390422	-0.18488899509921097	-1114245707338070	0.29557500688707705	-0.6538192195414343	0.007725329728174302	-0.6569668011508991	-0.09756563116165395	-0.5759354013650206	NA	NA	NA	NA	NA	NA	NA	NA	NA	NA	NA	NA	NA	NA	NA	NA	NA	NA	NA	NA	NA	NA	NA	NA	NA	NA	NA	NA	NA	NA	NA	NA	NA	NA
Q6ZS81_AANAFAR	Q6ZS81	Q6ZS81	AANAFAR	0.9459	1.60446e+16	NA	NA	NA	NA	NA	NA	NA	NA	NA	NA	NA	NA	NA	NA	NA	NA	NA	NA	NA	NA	NA	NA	NA	NA	NA	NA	NA	NA	NA	NA	NA	NA	NA	NA	NA	NA	NA	NA	NA	NA	NA	NA	NA	NA
Q6ZUM4_LGSFQEK	Q6ZUM4	Q6ZUM4	LGSFQEK	0.9676	1.75659e+16	NA	NA	NA	NA	NA	NA	NA	NA	NA	NA	NA	NA	NA	NA	NA	NA	NA	NA	NA	NA	NA	NA	NA	NA	NA	NA	NA	NA	NA	NA	NA	NA	NA	NA	NA	NA	NA	NA	NA	NA	NA	NA	NA	NA
Q70CQ2_TAPSPFSPAASPQSSDNSDTHQSGGSDIEMDEQLINR	Q70CQ2	Q70CQ2	TAPSPFSPAASPQSSDNSDTHQSGGSDIEMDEQLINR	0.9579	1.35461e+16	NA	NA	NA	NA	NA	NA	NA	NA	NA	NA	NA	NA	NA	NA	NA	NA	NA	NA	NA	NA	NA	NA	NA	NA	NA	NA	NA	NA	NA	NA	NA	NA	NA	NA	NA	NA	NA	NA	NA	NA	NA	NA	NA	NA
Q7L099_SFFGPLELVEK	Q7L099	Q7L099	SFFGPLELVEK	1.0	1.9966e+16	0.35260925092896755	-0.4256334607508201	0.028490005020206155	-0.011222535839131353	-0.2810968767715618	0.229798937397522	-0.12469550340036406	0.1709271698522361	0.07772709057691074	0.2130182969377703	0.32713543223706765	0.013859909069974918	0.4875269513713967	1.09694e+16	0.38406747086362714	0.02054177279378422	0.25866853320039596	0.6266366395232303	0.5197420782146978	0.342726962188582	NA	NA	NA	NA	NA	NA	NA	NA	NA	NA	NA	NA	NA	NA	NA	NA	NA	NA	NA	NA	-0.2891508068202562	0.7969861563045875	-0.14511500137016142	0.1993105253935461
Q7L5D6_FSSGGSGK	Q7L5D6	Q7L5D6	FSSGGSGK	0.9996	1.84531e+16	0.7777005184168964	1.65354e+16	2.39972e+16	0.778423327008781	0.013426138501579032	1.9205e+16	-1.27072e+16	-1.09368e+16	-1.68561e+16	-0.9911962114297701	NA	NA	NA	NA	NA	NA	NA	NA	NA	NA	NA	NA	NA	NA	NA	NA	NA	NA	NA	NA	-0.5876186438478754	0.4756190256304542	1.76421e+16	2.68032e+16	0.03953184433488488	1.16558e+16	0.12498719055650653	0.6110104580719202	-0.5625896080612236	0.4235834560640406	NA	NA	NA	NA
Q7LGA3_FAMDQAK	Q7LGA3	Q7LGA3	FAMDQAK	0.9731	1.64141e+16	NA	NA	NA	NA	NA	NA	NA	NA	NA	NA	3.09785e+16	4751441599203420	-0.06184050558197285	0.6605420467992822	8.6613e+11	0.36481050755602595	-0.2267601531631982	0.19946310872043682	-0.4046919963795155	0.18586743358891056	NA	NA	NA	NA	NA	NA	NA	NA	NA	NA	NA	NA	NA	NA	NA	NA	NA	NA	NA	NA	NA	NA	NA	NA
Q7Z2W4_TFTDFEHMETIEK	Q7Z2W4	Q7Z2W4	TFTDFEHMETIEK	0.9939	1.5613e+16	NA	NA	NA	NA	NA	NA	NA	NA	NA	NA	NA	NA	NA	NA	NA	NA	NA	NA	NA	NA	NA	NA	NA	NA	NA	NA	NA	NA	NA	NA	NA	NA	NA	NA	NA	NA	NA	NA	NA	NA	NA	NA	NA	NA
Q7Z5P4_LVLFDINK	Q7Z5P4	Q7Z5P4	LVLFDINK	0.9994	1.59358e+16	NA	NA	NA	NA	NA	NA	NA	NA	NA	NA	-1330997088423630	-0.06410276170984375	-1.0544e+16	-0.17195474785843246	0.4188067722019291	1.0969e+16	-0.7971316971861526	-0.2834002754750351	0.34113113830456143	0.4916017926708065	0.8292936610630122	1.10703e+16	2105445155367450	2.07614e+16	-0.9264777128400006	-0.13044062727784578	-0.9248701794548211	0.2757889529044455	-1.09061e+16	0.091800881383719	NA	NA	NA	NA	NA	NA	NA	NA	NA	NA	NA	NA	NA	NA
Q7Z7M9_VFMCGGEIEIIPCSR	Q7Z7M9	Q7Z7M9	VFMCGGEIEIIPCSR	0.9903	1391200981964500	NA	NA	NA	NA	NA	NA	NA	NA	NA	NA	NA	NA	NA	NA	NA	NA	NA	NA	NA	NA	NA	NA	NA	NA	NA	NA	NA	NA	NA	NA	NA	NA	NA	NA	NA	NA	NA	NA	NA	NA	NA	NA	NA	NA
Q86UU0_LGQDSLTPEQVAFR	Q86UU0	Q86UU0	LGQDSLTPEQVAFR	0.9838	1683346764236620	0.14056303352253607	-0.4090383028005107	0.29111098954588854	-0.10310007145646694	0.33664161730404274	-0.16530675980195753	0.33503035172669016	-0.207762475346005	0.8121006136280329	-0.21720251095329957	NA	NA	NA	NA	NA	NA	NA	NA	NA	NA	NA	NA	NA	NA	NA	NA	NA	NA	NA	NA	NA	NA	NA	NA	NA	NA	NA	NA	NA	NA	NA	NA	NA	NA
Q86VI3_TFLPAVIK	Q86VI3	Q86VI3	TFLPAVIK	0.9708	1.49947e+16	NA	NA	NA	NA	NA	NA	NA	NA	NA	NA	NA	NA	NA	NA	NA	NA	NA	NA	NA	NA	NA	NA	NA	NA	NA	NA	NA	NA	NA	NA	NA	NA	NA	NA	NA	NA	NA	NA	NA	NA	NA	NA	NA	NA
Q86VP1_DFVGIFK	Q86VP1	Q86VP1	DFVGIFK	0.9513	1.44113e+16	NA	NA	NA	NA	NA	NA	NA	NA	NA	NA	NA	NA	NA	NA	NA	NA	NA	NA	NA	NA	NA	NA	NA	NA	NA	NA	NA	NA	NA	NA	NA	NA	NA	NA	NA	NA	NA	NA	NA	NA	NA	NA	NA	NA
Q86YV5_AASGFGR	Q86YV5	Q86YV5	AASGFGR	0.9786	2029807893988970	NA	NA	NA	NA	NA	NA	NA	NA	NA	NA	NA	NA	NA	NA	NA	NA	NA	NA	NA	NA	1.34734e+16	0.7099695516869993	-0.5061807129228448	-0.7406511510979747	-0.880566351460935	-0.8736012532080011	-0.5382741897752759	-1.10606e+16	-0.05202346047701312	-0.2644339412678356	-0.557913821125636	0.446641046235591	0.5564271094228488	0.4312840466567671	-0.35979961356080103	0.9373579084021664	-0.346011860616386	0.30413182680345585	-0.48642175786301145	0.3574476713153931	NA	NA	NA	NA
Q8IUH5_NTALHFAVLAGNTTVISLLLEAGANVDAQNIK	Q8IUH5	Q8IUH5	NTALHFAVLAGNTTVISLLLEAGANVDAQNIK	0.9694	1.13397e+16	NA	NA	NA	NA	NA	NA	NA	NA	NA	NA	NA	NA	NA	NA	NA	NA	NA	NA	NA	NA	NA	NA	NA	NA	NA	NA	NA	NA	NA	NA	NA	NA	NA	NA	NA	NA	NA	NA	NA	NA	-0.5895889002528296	2.87984e+16	1.89299e+16	3.54517e+16
Q8IUW3_LFGTGGR	Q8IUW3	Q8IUW3	LFGTGGR	0.9626	1.88484e+16	NA	NA	NA	NA	NA	NA	NA	NA	NA	NA	NA	NA	NA	NA	NA	NA	NA	NA	NA	NA	NA	NA	NA	NA	NA	NA	NA	NA	NA	NA	NA	NA	NA	NA	NA	NA	NA	NA	NA	NA	NA	NA	NA	NA
Q8IVF4_SFVISLGK	Q8IVF4	Q8IVF4	SFVISLGK	0.9776	1.41306e+16	NA	NA	NA	NA	NA	NA	NA	NA	NA	NA	NA	NA	NA	NA	NA	NA	NA	NA	NA	NA	NA	NA	NA	NA	NA	NA	NA	NA	NA	NA	NA	NA	NA	NA	NA	NA	NA	NA	NA	NA	NA	NA	NA	NA
Q8IVL0_IIDFIPK	Q8IVL0	Q8IVL0	IIDFIPK	0.9502	1.70787e+16	NA	NA	NA	NA	NA	NA	NA	NA	NA	NA	NA	NA	NA	NA	NA	NA	NA	NA	NA	NA	NA	NA	NA	NA	NA	NA	NA	NA	NA	NA	NA	NA	NA	NA	NA	NA	NA	NA	NA	NA	NA	NA	NA	NA
Q8IXH7_FVDFTVSEPR	Q8IXH7	Q8IXH7	FVDFTVSEPR	0.9011	1.72001e+16	NA	NA	NA	NA	NA	NA	NA	NA	NA	NA	NA	NA	NA	NA	NA	NA	NA	NA	NA	NA	NA	NA	NA	NA	NA	NA	NA	NA	NA	NA	NA	NA	NA	NA	NA	NA	NA	NA	NA	NA	NA	NA	NA	NA
Q8IYU8_VAAFGGK	Q8IYU8	Q8IYU8	VAAFGGK	0.9963	2.46273e+16	0.44262225373326913	-0.4043176203278378	0.21588118516064547	-0.3804756814671979	-0.11072383300860089	-0.22671408160344875	0.368867954043985	-0.30994484554706503	0.7470865410354275	0.15752319236994694	0.6540348179802482	-1.10485e+16	0.6616442423891122	-0.20456825029252634	0.37027202372160595	-0.7163819625727861	-0.32443396792035273	-0.2903271369867433	0.5869479029956892	-0.44751556976579465	NA	NA	NA	NA	NA	NA	NA	NA	NA	NA	NA	NA	NA	NA	NA	NA	NA	NA	NA	NA	0.4377791575238561	-0.19780386247686366	1.59033e+16	-1230644055712740
Q8IYY4_FTQGELEAQR	Q8IYY4	Q8IYY4	FTQGELEAQR	0.9626	1.68456e+16	NA	NA	NA	NA	NA	NA	NA	NA	NA	NA	NA	NA	NA	NA	NA	NA	NA	NA	NA	NA	NA	NA	NA	NA	NA	NA	NA	NA	NA	NA	NA	NA	NA	NA	NA	NA	NA	NA	NA	NA	NA	NA	NA	NA
Q8IZH2_AECFSQK	Q8IZH2	Q8IZH2	AECFSQK	0.988	1.55301e+16	NA	NA	NA	NA	NA	NA	NA	NA	NA	NA	NA	NA	NA	NA	NA	NA	NA	NA	NA	NA	NA	NA	NA	NA	NA	NA	NA	NA	NA	NA	NA	NA	NA	NA	NA	NA	NA	NA	NA	NA	NA	NA	NA	NA
Q8IZP9_LAENSDFSK	Q8IZP9	Q8IZP9	LAENSDFSK	0.9104	1.50312e+16	NA	NA	NA	NA	NA	NA	NA	NA	NA	NA	NA	NA	NA	NA	NA	NA	NA	NA	NA	NA	NA	NA	NA	NA	NA	NA	NA	NA	NA	NA	NA	NA	NA	NA	NA	NA	NA	NA	NA	NA	NA	NA	NA	NA
Q8IZQ1_EAFYSASK	Q8IZQ1	Q8IZQ1	EAFYSASK	0.9716	2015051484197340	NA	NA	NA	NA	NA	NA	NA	NA	NA	NA	NA	NA	NA	NA	NA	NA	NA	NA	NA	NA	NA	NA	NA	NA	NA	NA	NA	NA	NA	NA	NA	NA	NA	NA	NA	NA	NA	NA	NA	NA	-0.28448402702028375	0.09835239793672557	-0.023217404157612975	0.5667022480338559
Q8N0S6_ALFDSVHK	Q8N0S6	Q8N0S6	ALFDSVHK	0.9978	1.64722e+16	1.15818e+16	0.789490823177637	177649170807803	1.26684e+16	0.14414996114735956	1.85214e+16	-1.35864e+16	-0.5984774511123696	-0.7227017801247513	-0.7297891524889089	NA	NA	NA	NA	NA	NA	NA	NA	NA	NA	NA	NA	NA	NA	NA	NA	NA	NA	NA	NA	NA	NA	NA	NA	NA	NA	NA	NA	NA	NA	NA	NA	NA	NA
Q8N2B8_FSGGSQTR	Q8N2B8	Q8N2B8	FSGGSQTR	0.9995	1.22584e+16	NA	NA	NA	NA	NA	NA	NA	NA	NA	NA	NA	NA	NA	NA	NA	NA	NA	NA	NA	NA	NA	NA	NA	NA	NA	NA	NA	NA	NA	NA	NA	NA	NA	NA	NA	NA	NA	NA	NA	NA	NA	NA	NA	NA
Q8N2M4_LAGADFR	Q8N2M4	Q8N2M4	LAGADFR	0.9956	1904849856667020	NA	NA	NA	NA	NA	NA	NA	NA	NA	NA	NA	NA	NA	NA	NA	NA	NA	NA	NA	NA	NA	NA	NA	NA	NA	NA	NA	NA	NA	NA	0.36716371692999417	-0.6267851591460989	-0.2025085848340744	-0.6134737461693973	0.9898504901943177	-0.5171824992481397	-0.2446006012059918	-0.8917993260953345	0.8799104189153653	-0.19708534430078117	0.8667124013840208	-0.7159953505556267	-0.07431329086922389	-0.8889259544669841
Q8N3U4_EDVFLPLMSYR	Q8N3U4	Q8N3U4	EDVFLPLMSYR	0.9945	165149030745286	NA	NA	NA	NA	NA	NA	NA	NA	NA	NA	-0.8211454157913032	-0.8475875435100804	-1.95133e+16	1269333353028680	-0.8325623125865924	0.7492065688396998	-1.02352e+16	-0.7335634707452172	-0.982928494710432	0.3067420485905181	NA	NA	NA	NA	NA	NA	NA	NA	NA	NA	NA	NA	NA	NA	NA	NA	NA	NA	NA	NA	NA	NA	NA	NA
Q8N5T2_AQGSFEK	Q8N5T2	Q8N5T2	AQGSFEK	0.9176	1.39094e+16	NA	NA	NA	NA	NA	NA	NA	NA	NA	NA	NA	NA	NA	NA	NA	NA	NA	NA	NA	NA	NA	NA	NA	NA	NA	NA	NA	NA	NA	NA	NA	NA	NA	NA	NA	NA	NA	NA	NA	NA	NA	NA	NA	NA
Q8N612_NHFSQVVR	Q8N612	Q8N612	NHFSQVVR	0.9977	1.37676e+16	NA	NA	NA	NA	NA	NA	NA	NA	NA	NA	NA	NA	NA	NA	NA	NA	NA	NA	NA	NA	NA	NA	NA	NA	NA	NA	NA	NA	NA	NA	-0.09283885796663327	NA	5453841536370320	4865257015686570	1425318730009160	1.00327e+16	-0.9204075336499997	-1170745087163460	-1.29458e+16	-0.6397450208219091	NA	NA	NA	NA
Q8N9W5_DVAAFGR	Q8N9W5	Q8N9W5	DVAAFGR	0.997	1745022186355460	NA	NA	NA	NA	NA	NA	NA	NA	NA	NA	NA	NA	NA	NA	NA	NA	NA	NA	NA	NA	NA	NA	NA	NA	NA	NA	NA	NA	NA	NA	NA	NA	NA	NA	NA	NA	NA	NA	NA	NA	NA	NA	NA	NA
Q8NB14_VSNLLQNIFK	Q8NB14	Q8NB14	VSNLLQNIFK	0.9697	1.80721e+16	NA	NA	NA	NA	NA	NA	NA	NA	NA	NA	NA	NA	NA	NA	NA	NA	NA	NA	NA	NA	NA	NA	NA	NA	NA	NA	NA	NA	NA	NA	NA	NA	NA	NA	NA	NA	NA	NA	NA	NA	NA	NA	NA	NA
Q8NBS9_DFQTLENFMLQTLNEEPVTPEPEVEPPSAPELK	Q8NBS9	Q8NBS9	DFQTLENFMLQTLNEEPVTPEPEVEPPSAPELK	0.9624	1.23707e+16	NA	NA	NA	NA	NA	NA	NA	NA	NA	NA	NA	NA	NA	NA	NA	NA	NA	NA	NA	NA	NA	NA	NA	NA	NA	NA	NA	NA	NA	NA	NA	NA	NA	NA	NA	NA	NA	NA	NA	NA	NA	NA	NA	NA
Q8NBS9_TLAPTFEELSK	Q8NBS9	Q8NBS9	TLAPTFEELSK	0.9843	1886840195989260	NA	NA	NA	NA	NA	NA	NA	NA	NA	NA	NA	NA	NA	NA	NA	NA	NA	NA	NA	NA	NA	NA	NA	NA	NA	NA	NA	NA	NA	NA	-0.6969258381727528	-1.40484e+16	0.9062217327569577	0.3780910111765259	-0.1450641224455751	-0.7081589410752755	1.6841e+16	-0.16138628614719863	-1.38042e+16	0.30147203903424113	NA	NA	NA	NA
Q8NC06_FDAFNSLGK	Q8NC06	Q8NC06	FDAFNSLGK	0.9836	1.58036e+16	NA	NA	NA	NA	NA	NA	NA	NA	NA	NA	NA	NA	NA	NA	NA	NA	NA	NA	NA	NA	NA	NA	NA	NA	NA	NA	NA	NA	NA	NA	NA	NA	NA	NA	NA	NA	NA	NA	NA	NA	0.7350380898132549	1164866882393730	0.39862164647833254	0.38971722622803107
Q8NCN4_FEQIFQER	Q8NCN4	Q8NCN4	FEQIFQER	0.9981	1641782459217310	NA	NA	NA	NA	NA	NA	NA	NA	NA	NA	NA	NA	NA	NA	NA	NA	NA	NA	NA	NA	NA	NA	NA	NA	NA	NA	NA	NA	NA	NA	-1.15062e+16	-1.16762e+16	1.09373e+16	-0.5939903756324512	-0.5664913599207466	-1.0826e+16	-0.34569930996501697	-0.9866214588663809	-0.9149002062305058	-0.5454041640921581	NA	NA	NA	NA
Q8NCN5_YLAEFMVHGYPSENVFELDLK	Q8NCN5	Q8NCN5	YLAEFMVHGYPSENVFELDLK	0.9305	1.34993e+16	NA	NA	NA	NA	NA	NA	NA	NA	NA	NA	NA	NA	NA	NA	NA	NA	NA	NA	NA	NA	NA	NA	NA	NA	NA	NA	NA	NA	NA	NA	NA	NA	NA	NA	NA	NA	NA	NA	NA	NA	NA	NA	NA	NA
Q8NDT2_FGADGDR	Q8NDT2	Q8NDT2	FGADGDR	0.9704	1697577938514780	NA	NA	NA	NA	NA	NA	NA	NA	NA	NA	NA	NA	NA	NA	NA	NA	NA	NA	NA	NA	NA	NA	NA	NA	NA	NA	NA	NA	NA	NA	NA	NA	NA	NA	NA	NA	NA	NA	NA	NA	NA	NA	NA	NA
Q8NDV7_SVSGFNELGK	Q8NDV7	Q8NDV7	SVSGFNELGK	0.9646	2.07193e+16	NA	NA	NA	NA	NA	NA	NA	NA	NA	NA	NA	NA	NA	NA	NA	NA	NA	NA	NA	NA	NA	NA	NA	NA	NA	NA	NA	NA	NA	NA	NA	NA	NA	NA	NA	NA	NA	NA	NA	NA	NA	NA	NA	NA
Q8NEB9_FNFNEFLK	Q8NEB9	Q8NEB9	FNFNEFLK	0.9133	1.52398e+16	NA	NA	NA	NA	NA	NA	NA	NA	NA	NA	NA	NA	NA	NA	NA	NA	NA	NA	NA	NA	NA	NA	NA	NA	NA	NA	NA	NA	NA	NA	NA	NA	NA	NA	NA	NA	NA	NA	NA	NA	NA	NA	NA	NA
Q8NF91_FTSYQDGVR	Q8NF91	Q8NF91	FTSYQDGVR	0.9087	1.18954e+16	NA	NA	NA	NA	NA	NA	NA	NA	NA	NA	NA	NA	NA	NA	NA	NA	NA	NA	NA	NA	NA	NA	NA	NA	NA	NA	NA	NA	NA	NA	NA	NA	NA	NA	NA	NA	NA	NA	NA	NA	0.5219200134902628	0.3560135784596241	0.6306289899044444	0.6961629789187516
Q8NF91_HAISEVMSFISLMENVIQK	Q8NF91	Q8NF91	HAISEVMSFISLMENVIQK	0.9596	1.6717e+16	NA	NA	NA	NA	NA	NA	NA	NA	NA	NA	NA	NA	NA	NA	NA	NA	NA	NA	NA	NA	NA	NA	NA	NA	NA	NA	NA	NA	NA	NA	NA	NA	NA	NA	NA	NA	NA	NA	NA	NA	NA	NA	NA	NA
Q8NFP4_IASAVFR	Q8NFP4	Q8NFP4	IASAVFR	0.9487	1808446881681900	NA	NA	NA	NA	NA	NA	NA	NA	NA	NA	0.731710498590953	-1.65873e+16	0.8153010941240098	-0.596442026486784	-0.20965881331748548	-1.6774e+16	-1.18076e+16	-1.01426e+16	-0.1995529019885076	-1.53815e+16	NA	NA	NA	NA	NA	NA	NA	NA	NA	NA	NA	NA	NA	NA	NA	NA	NA	NA	NA	NA	NA	NA	NA	NA
Q8NFU5_ILQFFENQK	Q8NFU5	Q8NFU5	ILQFFENQK	0.988	1.47798e+16	NA	NA	NA	NA	NA	NA	NA	NA	NA	NA	NA	NA	NA	NA	NA	NA	NA	NA	NA	NA	NA	NA	NA	NA	NA	NA	NA	NA	NA	NA	NA	NA	NA	NA	NA	NA	NA	NA	NA	NA	NA	NA	NA	NA
Q8NH72_FEALAGK	Q8NH72	Q8NH72	FEALAGK	0.9983	2.15778e+16	-0.16874860635643074	-0.21313436558134313	0.04499670710571735	-0.5191141745140264	0.07489701149345152	-0.1819349950807485	-0.2598587983207281	-0.2235806676531098	-0.08764982355686968	-0.10568811126251987	0.41264378226068743	-0.8312328840784531	0.6255210054515636	-0.16483931506235905	-0.43198036135890305	-1.20576e+16	0.15704312834318657	0.8831387919560534	0.5393113852339724	-0.034822643542185006	1.17193e+16	1.01788e+16	-0.6780311637124008	-0.5090683911421614	0.7847925954670281	0.5698083472014055	0.6675135647200001	-0.17649721791902806	0.2680522207239413	0.3197686983795123	-0.29989322125413054	-0.12083781804935967	0.12714809363231439	-0.39845609946427274	-0.7229858367106132	-0.19790725207398197	-0.5148552578610008	-0.604306614755405	-0.1459350383941782	-0.42115803936689744	NA	NA	NA	NA
Q8NHM5_TLDVQFVEGLK	Q8NHM5	Q8NHM5	TLDVQFVEGLK	0.9611	1.92522e+16	NA	NA	NA	NA	NA	NA	NA	NA	NA	NA	0.027338409352900328	-1110253210928630	0.847786577675059	-0.08577999965449834	-1.04636e+16	-1.60921e+16	-1.49883e+16	0.4859000801730957	-1.09965e+16	-0.7991768777026493	-0.25755250219665626	-0.4621106020601715	-0.44800278753019285	0.008625938672111033	-1.23988e+16	-0.4214269434464235	0.7419870957701704	-0.5261565518629041	-0.536121479505173	0.14064352402470703	NA	NA	NA	NA	NA	NA	NA	NA	NA	NA	NA	NA	NA	NA
Q8TAP6_GVPHAFVMTCGTDGAITFFESLTGHR	Q8TAP6	Q8TAP6	GVPHAFVMTCGTDGAITFFESLTGHR	0.9419	1573254974061390	NA	NA	NA	NA	NA	NA	NA	NA	NA	NA	NA	NA	NA	NA	NA	NA	NA	NA	NA	NA	NA	NA	NA	NA	NA	NA	NA	NA	NA	NA	NA	NA	NA	NA	NA	NA	NA	NA	NA	NA	NA	NA	NA	NA
Q8TCY9_FVTGLLK	Q8TCY9	Q8TCY9	FVTGLLK	0.9057	1.53225e+16	NA	NA	NA	NA	NA	NA	NA	NA	NA	NA	NA	NA	NA	NA	NA	NA	NA	NA	NA	NA	NA	NA	NA	NA	NA	NA	NA	NA	NA	NA	NA	NA	NA	NA	NA	NA	NA	NA	NA	NA	NA	NA	NA	NA
Q8TE68_VFAQEMLLR	Q8TE68	Q8TE68	VFAQEMLLR	0.9038	1.40397e+16	NA	NA	NA	NA	NA	NA	NA	NA	NA	NA	NA	NA	NA	NA	NA	NA	NA	NA	NA	NA	NA	NA	NA	NA	NA	NA	NA	NA	NA	NA	NA	NA	NA	NA	NA	NA	NA	NA	NA	NA	NA	NA	NA	NA
Q8TED4_SSLAPGVFFFR	Q8TED4	Q8TED4	SSLAPGVFFFR	0.939	1.35006e+16	NA	NA	NA	NA	NA	NA	NA	NA	NA	NA	NA	NA	NA	NA	NA	NA	NA	NA	NA	NA	NA	NA	NA	NA	NA	NA	NA	NA	NA	NA	NA	NA	NA	NA	NA	NA	NA	NA	NA	NA	NA	NA	NA	NA
Q8TF05_QNFHCLR	Q8TF05	Q8TF05	QNFHCLR	0.9427	1.36771e+16	NA	NA	NA	NA	NA	NA	NA	NA	NA	NA	NA	NA	NA	NA	NA	NA	NA	NA	NA	NA	NA	NA	NA	NA	NA	NA	NA	NA	NA	NA	NA	NA	NA	NA	NA	NA	NA	NA	NA	NA	NA	NA	NA	NA
Q8WUN7_EIFDALK	Q8WUN7	Q8WUN7	EIFDALK	0.901	1.27014e+16	NA	NA	NA	NA	NA	NA	NA	NA	NA	NA	NA	NA	NA	NA	NA	NA	NA	NA	NA	NA	NA	NA	NA	NA	NA	NA	NA	NA	NA	NA	NA	NA	NA	NA	NA	NA	NA	NA	NA	NA	NA	NA	NA	NA
Q8WUY1_LLGFDDR	Q8WUY1	Q8WUY1	LLGFDDR	0.9971	1699950378137890	NA	NA	NA	NA	NA	NA	NA	NA	NA	NA	1.45866e+16	-1.53137e+16	0.7366684475350276	-0.021434108939601515	-0.1256695541195505	-1.98652e+16	-1193473942485310	-1.15293e+16	-0.016150878011508496	-1.76983e+16	-0.017788849624210457	-1.60431e+16	0.017308569945839736	-1.52408e+16	0.4443189981865068	-2.00513e+16	0.9364062782431688	-1.74304e+16	-0.653665965788516	0.6405559399048535	NA	NA	NA	NA	NA	NA	NA	NA	NA	NA	NA	NA	NA	NA
Q8WVF1_DEFTEVDR	Q8WVF1	Q8WVF1	DEFTEVDR	0.9856	1698612230551410	NA	NA	NA	NA	NA	NA	NA	NA	NA	NA	NA	NA	NA	NA	NA	NA	NA	NA	NA	NA	NA	NA	NA	NA	NA	NA	NA	NA	NA	NA	NA	NA	NA	NA	NA	NA	NA	NA	NA	NA	NA	NA	NA	NA
Q8WW22_HFLSLEK	Q8WW22	Q8WW22	HFLSLEK	0.9915	1.71621e+16	NA	NA	NA	NA	NA	NA	NA	NA	NA	NA	NA	NA	NA	NA	NA	NA	NA	NA	NA	NA	NA	NA	NA	NA	NA	NA	NA	NA	NA	NA	NA	NA	NA	NA	NA	NA	NA	NA	NA	NA	NA	NA	NA	NA
Q8WWQ2_TVNENFLSLQLDPSIIHDGFLDFLSSK	Q8WWQ2	Q8WWQ2	TVNENFLSLQLDPSIIHDGFLDFLSSK	0.902	1.46395e+16	NA	NA	NA	NA	NA	NA	NA	NA	NA	NA	NA	NA	NA	NA	NA	NA	NA	NA	NA	NA	NA	NA	NA	NA	NA	NA	NA	NA	NA	NA	NA	NA	NA	NA	NA	NA	NA	NA	NA	NA	NA	NA	NA	NA
Q8WXG9_GVIEFQQSR	Q8WXG9	Q8WXG9	GVIEFQQSR	0.9463	1.75542e+16	NA	NA	NA	NA	NA	NA	NA	NA	NA	NA	NA	NA	NA	NA	NA	NA	NA	NA	NA	NA	NA	NA	NA	NA	NA	NA	NA	NA	NA	NA	NA	NA	NA	NA	NA	NA	NA	NA	NA	NA	NA	NA	NA	NA
Q8WXG9_TGGSLGQVAVEFR	Q8WXG9	Q8WXG9	TGGSLGQVAVEFR	0.9211	1.39229e+16	NA	NA	NA	NA	NA	NA	NA	NA	NA	NA	NA	NA	NA	NA	NA	NA	NA	NA	NA	NA	NA	NA	NA	NA	NA	NA	NA	NA	NA	NA	NA	NA	NA	NA	NA	NA	NA	NA	NA	NA	NA	NA	NA	NA
Q8WYP5_IGEVFASK	Q8WYP5	Q8WYP5	IGEVFASK	0.9979	1.72539e+16	NA	NA	NA	NA	NA	NA	NA	NA	NA	NA	NA	NA	NA	NA	NA	NA	NA	NA	NA	NA	NA	NA	NA	NA	NA	NA	NA	NA	NA	NA	NA	NA	NA	NA	NA	NA	NA	NA	NA	NA	NA	NA	NA	NA
Q8WYQ5_NFGSLLR	Q8WYQ5	Q8WYQ5	NFGSLLR	0.9377	1.6704e+16	NA	NA	NA	NA	NA	NA	NA	NA	NA	NA	NA	NA	NA	NA	NA	NA	NA	NA	NA	NA	NA	NA	NA	NA	NA	NA	NA	NA	NA	NA	NA	NA	NA	NA	NA	NA	NA	NA	NA	NA	NA	NA	NA	NA
Q8WZ64_VEDIFIPR	Q8WZ64	Q8WZ64	VEDIFIPR	0.9701	1404838600086040	NA	NA	NA	NA	NA	NA	NA	NA	NA	NA	NA	NA	NA	NA	NA	NA	NA	NA	NA	NA	NA	NA	NA	NA	NA	NA	NA	NA	NA	NA	NA	NA	NA	NA	NA	NA	NA	NA	NA	NA	NA	NA	NA	NA
Q92599_QYPFGVVQVENENHCDFVK	Q92599	Q92599	QYPFGVVQVENENHCDFVK	0.9741	1.71666e+16	NA	NA	NA	NA	NA	NA	NA	NA	NA	NA	NA	NA	NA	NA	NA	NA	NA	NA	NA	NA	NA	NA	NA	NA	NA	NA	NA	NA	NA	NA	NA	NA	NA	NA	NA	NA	NA	NA	NA	NA	NA	NA	NA	NA
Q92616_QGDIFNK	Q92616	Q92616	QGDIFNK	0.9172	1.3246e+16	NA	NA	NA	NA	NA	NA	NA	NA	NA	NA	NA	NA	NA	NA	NA	NA	NA	NA	NA	NA	NA	NA	NA	NA	NA	NA	NA	NA	NA	NA	NA	NA	NA	NA	NA	NA	NA	NA	NA	NA	NA	NA	NA	NA
Q92835_EFLEILK	Q92835	Q92835	EFLEILK	0.989	1.79806e+16	NA	NA	NA	NA	NA	NA	NA	NA	NA	NA	NA	NA	NA	NA	NA	NA	NA	NA	NA	NA	NA	NA	NA	NA	NA	NA	NA	NA	NA	NA	NA	NA	NA	NA	NA	NA	NA	NA	NA	NA	NA	NA	NA	NA
Q93075_LSFGSSR	Q93075	Q93075	LSFGSSR	0.979	1490893794872420	NA	NA	NA	NA	NA	NA	NA	NA	NA	NA	NA	NA	NA	NA	NA	NA	NA	NA	NA	NA	NA	NA	NA	NA	NA	NA	NA	NA	NA	NA	NA	NA	NA	NA	NA	NA	NA	NA	NA	NA	NA	NA	NA	NA
Q969I6_AFGFPGK	Q969I6	Q969I6	AFGFPGK	0.9015	1.60604e+16	NA	NA	NA	NA	NA	NA	NA	NA	NA	NA	NA	NA	NA	NA	NA	NA	NA	NA	NA	NA	NA	NA	NA	NA	NA	NA	NA	NA	NA	NA	NA	NA	NA	NA	NA	NA	NA	NA	NA	NA	NA	NA	NA	NA
Q969R2_GGYFEAK	Q969R2	Q969R2	GGYFEAK	0.9448	1.45487e+16	NA	NA	NA	NA	NA	NA	NA	NA	NA	NA	-0.129215796218066	0.334997875095862	0.2556220513271441	-0.20069568593747888	0.286175285801896	0.32291242214897764	0.2952168233962382	-0.14426374103448936	0.6724845883481088	-0.429861322848609	NA	NA	NA	NA	NA	NA	NA	NA	NA	NA	NA	NA	NA	NA	NA	NA	NA	NA	NA	NA	NA	NA	NA	NA
Q969R2_LFIDQSGDIEIVNHK	Q969R2	Q969R2	LFIDQSGDIEIVNHK	0.9607	1.74975e+16	NA	NA	NA	NA	NA	NA	NA	NA	NA	NA	NA	NA	NA	NA	NA	NA	NA	NA	NA	NA	NA	NA	NA	NA	NA	NA	NA	NA	NA	NA	NA	NA	NA	NA	NA	NA	NA	NA	NA	NA	NA	NA	NA	NA
Q96A46_NVLEALFR	Q96A46	Q96A46	NVLEALFR	0.9942	2158194747096240	0.4906210491954681	-1055840357849560	0.8253380619761508	-0.15232041912581806	-1.98333e+16	0.02121813726743227	0.04580966795480279	-0.6019973815645017	-1.91422e+16	-0.41840805799287395	0.8076046503117418	-1534011744555490	-2.39111e+16	-0.47851629973372667	-0.8773464981648438	-2802082995319270	-0.030423460046979045	0.054329336296127906	-1.11059e+16	-0.3055510812807931	0.6806554433488436	0.6516527524359113	-1453692336846390	-1424201783923200	-0.5376786012382553	-0.29460279468422	-0.11227020369103968	-1.23807e+16	0.6658292926378522	0.06901965666238041	-1.38496e+16	-0.7475496068547187	0.377927566967454	-0.5068401031529319	0.6560217499073886	278656106110531	-0.8636293910267909	-0.8992187456750038	-0.169203707656834	-0.6142502756459258	0.8292512463911699	3027677333533510	-2.30304e+16	-0.7224738453597936
Q96AY4_MFFQSTPQHSTGPMK	Q96AY4	Q96AY4	MFFQSTPQHSTGPMK	0.9515	1.45723e+16	NA	NA	NA	NA	NA	NA	NA	NA	NA	NA	NA	NA	NA	NA	NA	NA	NA	NA	NA	NA	NA	NA	NA	NA	NA	NA	NA	NA	NA	NA	NA	NA	NA	NA	NA	NA	NA	NA	NA	NA	NA	NA	NA	NA
Q96B86_AGFMGMGR	Q96B86	Q96B86	AGFMGMGR	0.9769	1.63906e+16	NA	NA	NA	NA	NA	NA	NA	NA	NA	NA	NA	NA	NA	NA	NA	NA	NA	NA	NA	NA	NA	NA	NA	NA	NA	NA	NA	NA	NA	NA	NA	NA	NA	NA	NA	NA	NA	NA	NA	NA	NA	NA	NA	NA
Q96E52_ASSVFFQQMEFVDSLHGQPK	Q96E52	Q96E52	ASSVFFQQMEFVDSLHGQPK	0.9098	1.38517e+16	NA	NA	NA	NA	NA	NA	NA	NA	NA	NA	NA	NA	NA	NA	NA	NA	NA	NA	NA	NA	NA	NA	NA	NA	NA	NA	NA	NA	NA	NA	NA	NA	NA	NA	NA	NA	NA	NA	NA	NA	NA	NA	NA	NA
Q96EF6_NLTPVPGAPSQTCFVTSFEFCSK	Q96EF6	Q96EF6	NLTPVPGAPSQTCFVTSFEFCSK	0.9972	1.74118e+16	NA	NA	NA	NA	NA	NA	NA	NA	NA	NA	-0.8068908413673839	0.47716156765560314	-0.6011431196419608	0.6129161664294607	-1.0292e+16	-0.17777310874996743	-0.9972557600207814	1340626147185410	-0.8318335210940155	0.6419997642869824	NA	NA	NA	NA	NA	NA	NA	NA	NA	NA	-0.9842953482928536	0.9275506160312759	-0.9278230944166133	0.6743852439168556	-0.4549722986895546	1.44027e+16	-0.7778160041376232	0.9172534406742585	-0.7201698601523248	1.03164e+16	NA	NA	NA	NA
Q96ER3_LMLEFVR	Q96ER3	Q96ER3	LMLEFVR	0.9739	1.58741e+16	NA	NA	NA	NA	NA	NA	NA	NA	NA	NA	NA	NA	NA	NA	NA	NA	NA	NA	NA	NA	NA	NA	NA	NA	NA	NA	NA	NA	NA	NA	NA	NA	NA	NA	NA	NA	NA	NA	NA	NA	NA	NA	NA	NA
Q96GQ5_ATVSAATATFLVK	Q96GQ5	Q96GQ5	ATVSAATATFLVK	0.9807	1568849997641040	NA	NA	NA	NA	NA	NA	NA	NA	NA	NA	NA	NA	NA	NA	NA	NA	NA	NA	NA	NA	NA	NA	NA	NA	NA	NA	NA	NA	NA	NA	NA	NA	NA	NA	NA	NA	NA	NA	NA	NA	NA	NA	NA	NA
Q96JQ2_ALLAFVQR	Q96JQ2	Q96JQ2	ALLAFVQR	0.9366	1666965547933890	NA	NA	NA	NA	NA	NA	NA	NA	NA	NA	NA	NA	NA	NA	NA	NA	NA	NA	NA	NA	NA	NA	NA	NA	NA	NA	NA	NA	NA	NA	NA	NA	NA	NA	NA	NA	NA	NA	NA	NA	NA	NA	NA	NA
Q96K58_TFVASFDLK	Q96K58	Q96K58	TFVASFDLK	0.9956	1.78631e+16	NA	NA	NA	NA	NA	NA	NA	NA	NA	NA	NA	NA	NA	NA	NA	NA	NA	NA	NA	NA	NA	NA	NA	NA	NA	NA	NA	NA	NA	NA	NA	NA	NA	NA	NA	NA	NA	NA	NA	NA	NA	NA	NA	NA
Q96L96_GFGAGGR	Q96L96	Q96L96	GFGAGGR	0.9504	1.57342e+16	0.8378319459710468	-0.801497357560244	-0.949389483510398	-0.9990670301531956	-1.6012e+16	-0.5000421792077034	-1317495508529030	-1.20234e+16	-0.15279118371388023	0.44402706307397466	NA	NA	NA	NA	NA	NA	NA	NA	NA	NA	NA	NA	NA	NA	NA	NA	NA	NA	NA	NA	NA	NA	NA	NA	NA	NA	NA	NA	NA	NA	NA	NA	NA	NA
Q96MM7_FDLGSLCR	Q96MM7	Q96MM7	FDLGSLCR	0.9143	1.4012e+16	NA	NA	NA	NA	NA	NA	NA	NA	NA	NA	NA	NA	NA	NA	NA	NA	NA	NA	NA	NA	NA	NA	NA	NA	NA	NA	NA	NA	NA	NA	NA	NA	NA	NA	NA	NA	NA	NA	NA	NA	NA	NA	NA	NA
Q96MN5_EVYTEFK	Q96MN5	Q96MN5	EVYTEFK	0.9332	1.49779e+16	NA	NA	NA	NA	NA	NA	NA	NA	NA	NA	NA	NA	NA	NA	NA	NA	NA	NA	NA	NA	NA	NA	NA	NA	NA	NA	NA	NA	NA	NA	NA	NA	NA	NA	NA	NA	NA	NA	NA	NA	NA	NA	NA	NA
Q96MS0_SAAGFAR	Q96MS0	Q96MS0	SAAGFAR	0.901	1.38964e+16	NA	NA	NA	NA	NA	NA	NA	NA	NA	NA	NA	NA	NA	NA	NA	NA	NA	NA	NA	NA	NA	NA	NA	NA	NA	NA	NA	NA	NA	NA	NA	NA	NA	NA	NA	NA	NA	NA	NA	NA	NA	NA	NA	NA
Q96MT3_ASEHFISDNMVK	Q96MT3	Q96MT3	ASEHFISDNMVK	0.9143	2050321657602450	NA	NA	NA	NA	NA	NA	NA	NA	NA	NA	NA	NA	NA	NA	NA	NA	NA	NA	NA	NA	NA	NA	NA	NA	NA	NA	NA	NA	NA	NA	NA	NA	NA	NA	NA	NA	NA	NA	NA	NA	NA	NA	NA	NA
Q96RL7_FEINVIIK	Q96RL7	Q96RL7	FEINVIIK	0.9094	1289561980655410	NA	NA	NA	NA	NA	NA	NA	NA	NA	NA	NA	NA	NA	NA	NA	NA	NA	NA	NA	NA	NA	NA	NA	NA	NA	NA	NA	NA	NA	NA	NA	NA	NA	NA	NA	NA	NA	NA	NA	NA	0.5207858442115842	-0.16009648876038796	0.16989390001109328	-0.5832852328958538
Q96SI1_FQQEQEQR	Q96SI1	Q96SI1	FQQEQEQR	0.9883	1.38487e+16	NA	NA	NA	NA	NA	NA	NA	NA	NA	NA	NA	NA	NA	NA	NA	NA	NA	NA	NA	NA	NA	NA	NA	NA	NA	NA	NA	NA	NA	NA	NA	NA	NA	NA	NA	NA	NA	NA	NA	NA	NA	NA	NA	NA
Q96SU4_SFCSIEGEFNGVMYAK	Q96SU4	Q96SU4	SFCSIEGEFNGVMYAK	0.9078	1.04414e+16	NA	NA	NA	NA	NA	NA	NA	NA	NA	NA	-0.41473397372585197	-0.5054241596403628	-2365836229343110	0.040093074121365646	-0.4473676024452864	-1.53525e+16	-1.0327e+16	-0.022803958185601658	-2.50334e+16	-2.47019e+16	NA	NA	NA	NA	NA	NA	NA	NA	NA	NA	NA	NA	NA	NA	NA	NA	NA	NA	NA	NA	NA	NA	NA	NA
Q99550_ASPVDSFK	Q99550	Q99550	ASPVDSFK	0.9968	2.46268e+16	0.99009259352896	-0.22136513619430787	0.45784034947959995	-0.01450426972812835	-0.7510332975994984	-0.03310614656277622	0.06511527544735429	-0.15791753008308618	-0.36335800368723525	0.09551292685371138	1.1694e+16	-1.40798e+16	0.2592156330463915	0.21088318975257891	0.36324946650177736	-0.6612586546756027	0.545021690450568	-0.14370731878759813	0.1304307585666571	-0.4594936012764457	1.11158e+16	0.27868189396548715	-0.04979809472540353	-0.6193108958028937	0.21231713425914833	-0.14779907368367518	0.5644429047456931	-1.48917e+16	0.0632218913854885	0.2709863209497776	0.4001218603813541	-0.17369617159082296	0.8599919899200543	-0.41682896510724987	0.6163284174617907	-0.5003180518782315	0.9155423103217046	-1.03498e+16	0.13598871940778423	-0.6540126329293727	0.802248957593342	0.09496682477107399	-0.5400175641178642	-1065500282747310
Q99835_LVLFSGLR	Q99835	Q99835	LVLFSGLR	0.9856	1592299458169280	0.12498472240422132	0.07215746414508217	-0.33375516745860345	0.027829264920239183	-1.40441e+16	1.44257e+16	-1379774735658180	0.06525525236355989	-142842140583598	0.8475617328886358	-1.3091e+16	-0.895734624617539	-1.81227e+16	1140733546777790	0.4476092846902908	-0.5515205228676443	-0.987907154713664	0.7547208746011798	-2.02788e+16	1.20985e+16	NA	NA	NA	NA	NA	NA	NA	NA	NA	NA	-0.6697103863570142	0.6488346778481642	-0.38429138583761	-0.46647858156921274	-0.4748756655068327	1.6576e+16	-0.5650233025274396	-0.3000402659068193	-0.5378886647644308	0.2130359782100335	NA	NA	NA	NA
Q99952_FLNEDIMLR	Q99952	Q99952	FLNEDIMLR	0.9886	1.41899e+16	NA	NA	NA	NA	NA	NA	NA	NA	NA	NA	NA	NA	NA	NA	NA	NA	NA	NA	NA	NA	0.19403721780198246	-0.832597008607344	0.10883503682993556	-1.49995e+16	0.4036978412716987	-1248074984307360	0.8089913368461286	-1.46588e+16	-0.2256093988359833	0.8787622926160044	NA	NA	NA	NA	NA	NA	NA	NA	NA	NA	2400854017798060	0.3688395447154509	-0.35877567024615686	0.294684931924456
Q9BQA1_ILLFDTR	Q9BQA1	Q9BQA1	ILLFDTR	0.9914	1.35931e+16	NA	NA	NA	NA	NA	NA	NA	NA	NA	NA	NA	NA	NA	NA	NA	NA	NA	NA	NA	NA	NA	NA	NA	NA	NA	NA	NA	NA	NA	NA	NA	NA	NA	NA	NA	NA	NA	NA	NA	NA	NA	NA	NA	NA
Q9BQC3_SFQGLEPR	Q9BQC3	Q9BQC3	SFQGLEPR	0.9121	1.61935e+16	NA	NA	NA	NA	NA	NA	NA	NA	NA	NA	NA	NA	NA	NA	NA	NA	NA	NA	NA	NA	NA	NA	NA	NA	NA	NA	NA	NA	NA	NA	NA	NA	NA	NA	NA	NA	NA	NA	NA	NA	NA	NA	NA	NA
Q9BQS8_GQEADQLFR	Q9BQS8	Q9BQS8	GQEADQLFR	0.9836	1.37046e+16	NA	NA	NA	NA	NA	NA	NA	NA	NA	NA	NA	NA	NA	NA	NA	NA	NA	NA	NA	NA	NA	NA	NA	NA	NA	NA	NA	NA	NA	NA	NA	NA	NA	NA	NA	NA	NA	NA	NA	NA	NA	NA	NA	NA
Q9BRG1_LIYQFVSR	Q9BRG1	Q9BRG1	LIYQFVSR	0.9767	1383637536064860	NA	NA	NA	NA	NA	NA	NA	NA	NA	NA	NA	NA	NA	NA	NA	NA	NA	NA	NA	NA	NA	NA	NA	NA	NA	NA	NA	NA	NA	NA	NA	NA	NA	NA	NA	NA	NA	NA	NA	NA	NA	NA	NA	NA
Q9BRT9_LEQAFMNEK	Q9BRT9	Q9BRT9	LEQAFMNEK	0.9515	1.98927e+16	NA	NA	NA	NA	NA	NA	NA	NA	NA	NA	NA	NA	NA	NA	NA	NA	NA	NA	NA	NA	NA	NA	NA	NA	NA	NA	NA	NA	NA	NA	NA	NA	NA	NA	NA	NA	NA	NA	NA	NA	NA	NA	NA	NA
Q9BU02_EDSGFELK	Q9BU02	Q9BU02	EDSGFELK	0.9141	1.51426e+16	NA	NA	NA	NA	NA	NA	NA	NA	NA	NA	NA	NA	NA	NA	NA	NA	NA	NA	NA	NA	NA	NA	NA	NA	NA	NA	NA	NA	NA	NA	NA	NA	NA	NA	NA	NA	NA	NA	NA	NA	NA	NA	NA	NA
Q9BWG6_SSGFIPDGR	Q9BWG6	Q9BWG6	SSGFIPDGR	0.9995	1.35185e+16	0.18525943427142977	0.22008318901335144	-0.11034035859207236	0.1052913363930621	-0.20375428356775416	0.6581804327829843	-0.6083710717874062	-0.08835716887836398	-0.21002577149792856	0.5529774844350257	NA	NA	NA	NA	NA	NA	NA	NA	NA	NA	NA	NA	NA	NA	NA	NA	NA	NA	NA	NA	NA	NA	NA	NA	NA	NA	NA	NA	NA	NA	NA	NA	NA	NA
Q9BXP5_GFVTFDR	Q9BXP5	Q9BXP5	GFVTFDR	0.9035	1490238381086640	NA	NA	NA	NA	NA	NA	NA	NA	NA	NA	NA	NA	NA	NA	NA	NA	NA	NA	NA	NA	NA	NA	NA	NA	NA	NA	NA	NA	NA	NA	NA	NA	NA	NA	NA	NA	NA	NA	NA	NA	NA	NA	NA	NA
Q9BY44_NTVLATFQPYTTSK	Q9BY44	Q9BY44	NTVLATFQPYTTSK	0.9643	1.89573e+16	NA	NA	NA	NA	NA	NA	NA	NA	NA	NA	NA	NA	NA	NA	NA	NA	NA	NA	NA	NA	NA	NA	NA	NA	NA	NA	NA	NA	NA	NA	NA	NA	NA	NA	NA	NA	NA	NA	NA	NA	NA	NA	NA	NA
Q9BYC8_ENSSLLDSIFFMAAPK	Q9BYC8	Q9BYC8	ENSSLLDSIFFMAAPK	0.9945	1952747028457990	NA	NA	NA	NA	NA	NA	NA	NA	NA	NA	NA	NA	NA	NA	NA	NA	NA	NA	NA	NA	NA	NA	NA	NA	NA	NA	NA	NA	NA	NA	NA	NA	NA	NA	NA	NA	NA	NA	NA	NA	NA	NA	NA	NA
Q9BYT3_ASQQQFGR	Q9BYT3	Q9BYT3	ASQQQFGR	0.9983	1641118917021590	0.9927360183065694	1.9699e+16	-0.35192468010487055	-0.872842230959435	0.012307582452100618	1.12611e+16	0.9328079818740029	1.03157e+16	-0.804465954153919	0.055661862875185264	3.42549e+16	2569247941869370	-0.09195561819420028	-0.7794571886869797	-0.7664064270658333	-2673762627113180	0.3577781236428681	-0.3595451500069622	-0.6218232514818638	-1.72941e+16	0.4161599400630571	0.21810085174563554	-1.10133e+16	-1.29236e+16	-0.9660796549858279	-1.13428e+16	-1208011220835470	-0.9876892402428261	0.9553803085419723	0.13663030703325063	-1.80197e+16	-1.88229e+16	-0.5811408032938985	-0.12554709680557607	-0.32056228722347235	-0.8065734469322425	2.50181e+16	1.68514e+16	-1084581388420680	-1.78999e+16	-0.5997233545040448	-1.06368e+16	2.54643e+16	3089260046645140
Q9BZ72_QFSTSSK	Q9BZ72	Q9BZ72	QFSTSSK	0.9947	1.84525e+16	1630037868346460	-0.1016640604979635	0.7562529822275543	-0.12261022236985042	0.1888675495524268	0.43200135662833006	-0.5357151910192073	-0.6603107325519915	-1.13884e+16	-0.1796320302384693	0.23204618144943723	-1.80815e+16	-0.7778181230214898	0.28477332238292874	0.7548609428328703	-1422573042932400	-0.33812075599275815	-1.97938e+16	0.0953866765348792	-0.3268449334642902	NA	NA	NA	NA	NA	NA	NA	NA	NA	NA	NA	NA	NA	NA	NA	NA	NA	NA	NA	NA	NA	NA	NA	NA
Q9BZM6_FTALHPGAK	Q9BZM6	Q9BZM6	FTALHPGAK	0.9679	1.40099e+16	NA	NA	NA	NA	NA	NA	NA	NA	NA	NA	NA	NA	NA	NA	NA	NA	NA	NA	NA	NA	NA	NA	NA	NA	NA	NA	NA	NA	NA	NA	NA	NA	NA	NA	NA	NA	NA	NA	NA	NA	NA	NA	NA	NA
Q9BZZ2_GAFVQVSPSPELQEGQAVVLSCQVHTGVPEGTSYR	Q9BZZ2	Q9BZZ2	GAFVQVSPSPELQEGQAVVLSCQVHTGVPEGTSYR	1.0	1.40152e+16	NA	NA	NA	NA	NA	NA	NA	NA	NA	NA	NA	NA	NA	NA	NA	NA	NA	NA	NA	NA	NA	NA	NA	NA	NA	NA	NA	NA	NA	NA	NA	NA	NA	NA	NA	NA	NA	NA	NA	NA	NA	NA	NA	NA
Q9GZR1_CEFCNVR	Q9GZR1	Q9GZR1	CEFCNVR	1.0	1.69517e+16	0.801435375351037	-1.09916e+16	0.891213264970748	-0.3708876538449033	0.18210578008181955	-0.3427919378810049	0.8826586599875093	-0.6108896780080784	1.63398e+16	-0.3121514738980675	0.43226464970972955	-1.02637e+16	1.30229e+16	0.01944903174293877	0.47317332757307184	-1.66389e+16	0.2647876015826327	-0.4503745353366	0.9025251260019083	-0.3570506126645956	NA	NA	NA	NA	NA	NA	NA	NA	NA	NA	NA	NA	NA	NA	NA	NA	NA	NA	NA	NA	0.45965935707246075	-0.4192088411046875	0.43092198615270405	-1.40136e+16
Q9GZT9_ITFIEGK	Q9GZT9	Q9GZT9	ITFIEGK	0.9801	1.28476e+16	NA	NA	NA	NA	NA	NA	NA	NA	NA	NA	NA	NA	NA	NA	NA	NA	NA	NA	NA	NA	NA	NA	NA	NA	NA	NA	NA	NA	NA	NA	NA	NA	NA	NA	NA	NA	NA	NA	NA	NA	NA	NA	NA	NA
Q9GZU3_AAAHLGCFQK	Q9GZU3	Q9GZU3	AAAHLGCFQK	0.9661	2.02395e+16	0.3927850210440553	0.5301463578198238	0.15098488158058032	-0.1588882615262115	0.3516408775334945	0.589903016002296	-0.30296876801991957	-0.764774021761955	-0.8058252693897217	-0.4866083289491385	1.43136e+16	0.03376514111350204	-0.49267771168856456	-0.12472557263109607	-0.23822156394869154	-0.13543591749915151	-0.0013418763497661246	0.45366621900635096	-0.46206059873530947	-0.28859640315047486	NA	NA	NA	NA	NA	NA	NA	NA	NA	NA	NA	NA	NA	NA	NA	NA	NA	NA	NA	NA	NA	NA	NA	NA
Q9H0A8_LAGVGFR	Q9H0A8	Q9H0A8	LAGVGFR	0.9145	1.30714e+16	NA	NA	NA	NA	NA	NA	NA	NA	NA	NA	NA	NA	NA	NA	NA	NA	NA	NA	NA	NA	NA	NA	NA	NA	NA	NA	NA	NA	NA	NA	NA	NA	NA	NA	NA	NA	NA	NA	NA	NA	NA	NA	NA	NA
Q9H2S5_VDLDFER	Q9H2S5	Q9H2S5	VDLDFER	0.9686	1.4367e+16	NA	NA	NA	NA	NA	NA	NA	NA	NA	NA	NA	NA	NA	NA	NA	NA	NA	NA	NA	NA	NA	NA	NA	NA	NA	NA	NA	NA	NA	NA	NA	NA	NA	NA	NA	NA	NA	NA	NA	NA	NA	NA	NA	NA
Q9H2W6_LFAGSLSSR	Q9H2W6	Q9H2W6	LFAGSLSSR	0.9287	1354894502279420	NA	NA	NA	NA	NA	NA	NA	NA	NA	NA	NA	NA	NA	NA	NA	NA	NA	NA	NA	NA	NA	NA	NA	NA	NA	NA	NA	NA	NA	NA	NA	NA	NA	NA	NA	NA	NA	NA	NA	NA	NA	NA	NA	NA
Q9H3H3_GFAGVER	Q9H3H3	Q9H3H3	GFAGVER	0.9522	2.0082e+16	-1.34298e+16	-0.5614092381878955	-2442940157242720	-2.25671e+16	-0.7199761241164282	-1341025879308170	-1.45186e+16	-1.17642e+16	-0.8626906840425548	-0.8384469695149939	1134913778628400	-1.08438e+16	-0.6615046965203035	0.23114925354499505	0.24917758955374225	-1.0588e+16	0.6255429100651391	-0.8316526615429645	0.7258764580242669	-1.21489e+16	NA	NA	NA	NA	NA	NA	NA	NA	NA	NA	NA	NA	NA	NA	NA	NA	NA	NA	NA	NA	1.43676e+16	-168860465564401	0.6587702658249874	-0.2621757158426732
Q9H3U1_SFFEGQGLAGK	Q9H3U1	Q9H3U1	SFFEGQGLAGK	0.9967	1.66926e+16	NA	NA	NA	NA	NA	NA	NA	NA	NA	NA	NA	NA	NA	NA	NA	NA	NA	NA	NA	NA	NA	NA	NA	NA	NA	NA	NA	NA	NA	NA	NA	NA	NA	NA	NA	NA	NA	NA	NA	NA	NA	NA	NA	NA
Q9H553_GLGFGGR	Q9H553	Q9H553	GLGFGGR	0.9127	1.67332e+16	NA	NA	NA	NA	NA	NA	NA	NA	NA	NA	NA	NA	NA	NA	NA	NA	NA	NA	NA	NA	NA	NA	NA	NA	NA	NA	NA	NA	NA	NA	NA	NA	NA	NA	NA	NA	NA	NA	NA	NA	NA	NA	NA	NA
Q9H5Z6_CAGTSFK	Q9H5Z6	Q9H5Z6	CAGTSFK	0.9986	1.63625e+16	NA	NA	NA	NA	NA	NA	NA	NA	NA	NA	NA	NA	NA	NA	NA	NA	NA	NA	NA	NA	NA	NA	NA	NA	NA	NA	NA	NA	NA	NA	NA	NA	NA	NA	NA	NA	NA	NA	NA	NA	NA	NA	NA	NA
Q9H6T3_DLENFEK	Q9H6T3	Q9H6T3	DLENFEK	0.9335	1.37154e+16	NA	NA	NA	NA	NA	NA	NA	NA	NA	NA	NA	NA	NA	NA	NA	NA	NA	NA	NA	NA	-0.7707477245240426	-1.41571e+16	0.30187786992378207	-1498007568031230	-0.09323174084791219	-1.54647e+16	0.2997809060102874	-1213907419213570	-0.5772508978787876	0.4332792290481109	NA	NA	NA	NA	NA	NA	NA	NA	NA	NA	NA	NA	NA	NA
Q9H6X2_LDALFVLLR	Q9H6X2	Q9H6X2	LDALFVLLR	0.9942	1.04414e+16	NA	NA	NA	NA	NA	NA	NA	NA	NA	NA	NA	NA	NA	NA	NA	NA	NA	NA	NA	NA	NA	NA	NA	NA	NA	NA	NA	NA	NA	NA	NA	NA	NA	NA	NA	NA	NA	NA	NA	NA	NA	NA	NA	NA
Q9H8M7_DAVLDQYSMFGNK	Q9H8M7	Q9H8M7	DAVLDQYSMFGNK	0.9075	1.41922e+16	NA	NA	NA	NA	NA	NA	NA	NA	NA	NA	NA	NA	NA	NA	NA	NA	NA	NA	NA	NA	NA	NA	NA	NA	NA	NA	NA	NA	NA	NA	NA	NA	NA	NA	NA	NA	NA	NA	NA	NA	NA	NA	NA	NA
Q9H8Y8_EVIITPNSAFGGEGSLGCGIGYGYLHR	Q9H8Y8	Q9H8Y8	EVIITPNSAFGGEGSLGCGIGYGYLHR	0.995	1.47595e+16	NA	NA	NA	NA	NA	NA	NA	NA	NA	NA	NA	NA	NA	NA	NA	NA	NA	NA	NA	NA	NA	NA	NA	NA	NA	NA	NA	NA	NA	NA	NA	NA	NA	NA	NA	NA	NA	NA	NA	NA	NA	NA	NA	NA
Q9H900_TVFQLSDSSPIDHLNFHKPDFSELTLNGSLEER	Q9H900	Q9H900	TVFQLSDSSPIDHLNFHKPDFSELTLNGSLEER	1.0	1.33486e+16	NA	NA	NA	NA	NA	NA	NA	NA	NA	NA	NA	NA	NA	NA	NA	NA	NA	NA	NA	NA	NA	NA	NA	NA	NA	NA	NA	NA	NA	NA	NA	NA	NA	NA	NA	NA	NA	NA	NA	NA	NA	NA	NA	NA
Q9HAW8_GHEVVVVMPEVSFQLER	Q9HAW8	Q9HAW8	GHEVVVVMPEVSFQLER	0.9898	1487376546197850	NA	NA	NA	NA	NA	NA	NA	NA	NA	NA	NA	NA	NA	NA	NA	NA	NA	NA	NA	NA	NA	NA	NA	NA	NA	NA	NA	NA	NA	NA	NA	NA	NA	NA	NA	NA	NA	NA	NA	NA	NA	NA	NA	NA
Q9HBG7_ISLTCSVEDGGNTVMYTFTPLQK	Q9HBG7	Q9HBG7	ISLTCSVEDGGNTVMYTFTPLQK	0.9143	1.37902e+16	NA	NA	NA	NA	NA	NA	NA	NA	NA	NA	0.9540407801428614	0.8681923312597242	0.5943417739413306	-0.6250511767739724	-0.5456598857214097	-0.7171308238716243	-0.9880530698340664	-1.02104e+16	-0.2639196529087613	-0.9683563187462596	NA	NA	NA	NA	NA	NA	NA	NA	NA	NA	NA	NA	NA	NA	NA	NA	NA	NA	NA	NA	NA	NA	NA	NA
Q9HBG7_VFVSSQDCSLK	Q9HBG7	Q9HBG7	VFVSSQDCSLK	0.9438	1476635063520230	NA	NA	NA	NA	NA	NA	NA	NA	NA	NA	NA	NA	NA	NA	NA	NA	NA	NA	NA	NA	NA	NA	NA	NA	NA	NA	NA	NA	NA	NA	NA	NA	NA	NA	NA	NA	NA	NA	NA	NA	NA	NA	NA	NA
Q9HD45_DLGDEYGFK	Q9HD45	Q9HD45	DLGDEYGFK	0.9273	1.92125e+16	NA	NA	NA	NA	NA	NA	NA	NA	NA	NA	NA	NA	NA	NA	NA	NA	NA	NA	NA	NA	NA	NA	NA	NA	NA	NA	NA	NA	NA	NA	NA	NA	NA	NA	NA	NA	NA	NA	NA	NA	NA	NA	NA	NA
Q9NPA2_ILLFSGPQFFVFQDR	Q9NPA2	Q9NPA2	ILLFSGPQFFVFQDR	0.9965	1.43922e+16	NA	NA	NA	NA	NA	NA	NA	NA	NA	NA	NA	NA	NA	NA	NA	NA	NA	NA	NA	NA	NA	NA	NA	NA	NA	NA	NA	NA	NA	NA	NA	NA	NA	NA	NA	NA	NA	NA	NA	NA	NA	NA	NA	NA
Q9NPR2_ASFGADR	Q9NPR2	Q9NPR2	ASFGADR	0.9991	1.96309e+16	NA	NA	NA	NA	NA	NA	NA	NA	NA	NA	0.5399720288021186	-0.5682879848112918	0.10882514000295984	0.9597450745618445	0.06891935074325417	-0.4268985965638308	0.3643229328560018	0.526783269164298	0.4722337067898863	0.5488969485040869	0.656993721226403	0.5246992842942078	0.28250336324851233	-0.236644302548914	-0.10814409355184651	-0.2602166624797704	-0.06581504143701622	-1.46036e+16	0.4316206649567853	0.07595768386089574	0.3269608239350781	0.003268162928382168	0.5145976275448447	-0.34518184631252424	0.3821892546525518	0.0797008577461078	0.3378218303492275	-0.49669980810956815	0.08976335769453314	0.07835313828619661	NA	NA	NA	NA
Q9NPR9_SGFAFIK	Q9NPR9	Q9NPR9	SGFAFIK	0.9185	1.40857e+16	NA	NA	NA	NA	NA	NA	NA	NA	NA	NA	NA	NA	NA	NA	NA	NA	NA	NA	NA	NA	NA	NA	NA	NA	NA	NA	NA	NA	NA	NA	NA	NA	NA	NA	NA	NA	NA	NA	NA	NA	NA	NA	NA	NA
Q9NR09_KPLNGNQFSFINNNLHTQSLNR	Q9NR09	Q9NR09	KPLNGNQFSFINNNLHTQSLNR	0.9569	1484361496639690	NA	NA	NA	NA	NA	NA	NA	NA	NA	NA	NA	NA	NA	NA	NA	NA	NA	NA	NA	NA	NA	NA	NA	NA	NA	NA	NA	NA	NA	NA	NA	NA	NA	NA	NA	NA	NA	NA	NA	NA	NA	NA	NA	NA
Q9NRA0_GLAFQFCK	Q9NRA0	Q9NRA0	GLAFQFCK	0.9179	1.25257e+16	NA	NA	NA	NA	NA	NA	NA	NA	NA	NA	NA	NA	NA	NA	NA	NA	NA	NA	NA	NA	NA	NA	NA	NA	NA	NA	NA	NA	NA	NA	NA	NA	NA	NA	NA	NA	NA	NA	NA	NA	NA	NA	NA	NA
Q9NRG9_GALLSVGFSTGR	Q9NRG9	Q9NRG9	GALLSVGFSTGR	0.9058	1.65946e+16	NA	NA	NA	NA	NA	NA	NA	NA	NA	NA	NA	NA	NA	NA	NA	NA	NA	NA	NA	NA	NA	NA	NA	NA	NA	NA	NA	NA	NA	NA	NA	NA	NA	NA	NA	NA	NA	NA	NA	NA	NA	NA	NA	NA
Q9NRN7_AEFLLAVR	Q9NRN7	Q9NRN7	AEFLLAVR	0.9074	1.29304e+16	NA	NA	NA	NA	NA	NA	NA	NA	NA	NA	NA	NA	NA	NA	NA	NA	NA	NA	NA	NA	NA	NA	NA	NA	NA	NA	NA	NA	NA	NA	NA	NA	NA	NA	NA	NA	NA	NA	NA	NA	NA	NA	NA	NA
Q9NSI6_FDNTEIEK	Q9NSI6	Q9NSI6	FDNTEIEK	0.9535	1.66298e+16	NA	NA	NA	NA	NA	NA	NA	NA	NA	NA	NA	NA	NA	NA	NA	NA	NA	NA	NA	NA	NA	NA	NA	NA	NA	NA	NA	NA	NA	NA	NA	NA	NA	NA	NA	NA	NA	NA	NA	NA	NA	NA	NA	NA
Q9NTX7_GASFLGK	Q9NTX7	Q9NTX7	GASFLGK	0.9789	1.89346e+16	NA	NA	NA	NA	NA	NA	NA	NA	NA	NA	NA	NA	NA	NA	NA	NA	NA	NA	NA	NA	NA	NA	NA	NA	NA	NA	NA	NA	NA	NA	NA	NA	NA	NA	NA	NA	NA	NA	NA	NA	NA	NA	NA	NA
Q9NVA4_ILFMVPIYSLDSFIALK	Q9NVA4	Q9NVA4	ILFMVPIYSLDSFIALK	0.993	161824465077805	NA	NA	NA	NA	NA	NA	NA	NA	NA	NA	NA	NA	NA	NA	NA	NA	NA	NA	NA	NA	NA	NA	NA	NA	NA	NA	NA	NA	NA	NA	NA	NA	NA	NA	NA	NA	NA	NA	NA	NA	NA	NA	NA	NA
Q9NVE7_SLDALGFEER	Q9NVE7	Q9NVE7	SLDALGFEER	0.9093	1.2833e+16	NA	NA	NA	NA	NA	NA	NA	NA	NA	NA	NA	NA	NA	NA	NA	NA	NA	NA	NA	NA	NA	NA	NA	NA	NA	NA	NA	NA	NA	NA	NA	NA	NA	NA	NA	NA	NA	NA	NA	NA	0.9567584311102983	-0.18077018786564025	-0.06622490451010066	0.6912693976996884
Q9NVR7_LEFSEVLSNCMSEEEVEK	Q9NVR7	Q9NVR7	LEFSEVLSNCMSEEEVEK	0.9005	1.38689e+16	NA	NA	NA	NA	NA	NA	NA	NA	NA	NA	NA	NA	NA	NA	NA	NA	NA	NA	NA	NA	NA	NA	NA	NA	NA	NA	NA	NA	NA	NA	NA	NA	NA	NA	NA	NA	NA	NA	NA	NA	NA	NA	NA	NA
Q9NXG0_QFEEGSGMTEIR	Q9NXG0	Q9NXG0	QFEEGSGMTEIR	0.9198	1.74135e+16	NA	NA	NA	NA	NA	NA	NA	NA	NA	NA	NA	NA	NA	NA	NA	NA	NA	NA	NA	NA	NA	NA	NA	NA	NA	NA	NA	NA	NA	NA	0.5997167483435639	-0.21668350148568294	0.5199084166250714	-0.3686006248819993	0.4311150647468551	-0.3780889694004763	0.4864540186621298	-0.8131425973969328	0.4913429175925508	-0.3352833260827879	NA	NA	NA	NA
Q9NXL2_FLVDTGNVK	Q9NXL2	Q9NXL2	FLVDTGNVK	0.9934	1.04414e+16	NA	NA	NA	NA	NA	NA	NA	NA	NA	NA	NA	NA	NA	NA	NA	NA	NA	NA	NA	NA	NA	NA	NA	NA	NA	NA	NA	NA	NA	NA	-0.8445001932112657	-2.08591e+16	1.29927e+16	-0.18898579626683087	-0.2888839656507862	-1171460645963720	2452676766326110	-0.271623387071525	-1428024379839030	1.44943e+16	NA	NA	NA	NA
Q9NXX6_DFEEIVK	Q9NXX6	Q9NXX6	DFEEIVK	0.9845	1.44215e+16	NA	NA	NA	NA	NA	NA	NA	NA	NA	NA	NA	NA	NA	NA	NA	NA	NA	NA	NA	NA	0.7435842638884633	0.5732128226738773	0.8117317911160171	0.7471305570633149	0.5178316451732723	0.10692534143730903	0.8969386518636391	0.11808152796160876	-0.11181131599775185	0.5707963907637321	0.8768522894077524	1.14456e+16	1.30398e+16	1.22333e+16	0.492221079167221	0.33928187933922516	1.54107e+16	0.3727158497869656	0.15004913415060095	0.40629301793370587	1.04816e+16	0.4478214490516539	1.31686e+16	0.19808923376627519
Q9NYJ7_AGAFELR	Q9NYJ7	Q9NYJ7	AGAFELR	0.998	1.61334e+16	0.7637300128803233	-1.27462e+16	-0.38191701555786395	-1.3976e+16	-1.31598e+16	-1.3781e+16	-1.26107e+16	-1.22615e+16	0.6683098151053208	-0.20111355933173414	NA	NA	NA	NA	NA	NA	NA	NA	NA	NA	NA	NA	NA	NA	NA	NA	NA	NA	NA	NA	NA	NA	NA	NA	NA	NA	NA	NA	NA	NA	NA	NA	NA	NA
Q9NZD2_VGATLALMFLK	Q9NZD2	Q9NZD2	VGATLALMFLK	0.9343	1928958026317410	0.8032347594699658	-0.11608513120079067	-0.006394995632692968	1.11769e+16	-1.67909e+16	1.01801e+16	0.05478685537549666	-0.30453557554728405	1.70494e+16	-0.24070593647759608	NA	NA	NA	NA	NA	NA	NA	NA	NA	NA	NA	NA	NA	NA	NA	NA	NA	NA	NA	NA	NA	NA	NA	NA	NA	NA	NA	NA	NA	NA	NA	NA	NA	NA
Q9NZH8_TSTLESVAFPDFFIASSK	Q9NZH8	Q9NZH8	TSTLESVAFPDFFIASSK	0.9076	1440246202386090	NA	NA	NA	NA	NA	NA	NA	NA	NA	NA	NA	NA	NA	NA	NA	NA	NA	NA	NA	NA	NA	NA	NA	NA	NA	NA	NA	NA	NA	NA	NA	NA	NA	NA	NA	NA	NA	NA	NA	NA	NA	NA	NA	NA
Q9NZJ4_EFLGLIK	Q9NZJ4	Q9NZJ4	EFLGLIK	0.9521	1.38782e+16	NA	NA	NA	NA	NA	NA	NA	NA	NA	NA	NA	NA	NA	NA	NA	NA	NA	NA	NA	NA	NA	NA	NA	NA	NA	NA	NA	NA	NA	NA	NA	NA	NA	NA	NA	NA	NA	NA	NA	NA	NA	NA	NA	NA
Q9NZJ4_ELSDFIK	Q9NZJ4	Q9NZJ4	ELSDFIK	0.9135	1.38237e+16	NA	NA	NA	NA	NA	NA	NA	NA	NA	NA	NA	NA	NA	NA	NA	NA	NA	NA	NA	NA	NA	NA	NA	NA	NA	NA	NA	NA	NA	NA	NA	NA	NA	NA	NA	NA	NA	NA	NA	NA	NA	NA	NA	NA
Q9NZM1_SFVAAEK	Q9NZM1	Q9NZM1	SFVAAEK	0.9393	1.66557e+16	NA	NA	NA	NA	NA	NA	NA	NA	NA	NA	0.548214793255676	0.040776001665713935	0.07142778852820442	0.756947815857897	0.8155869053384439	0.040742827143699145	0.6102386982736316	0.3320035628295379	0.5564180130695817	0.5821650289763429	NA	NA	NA	NA	NA	NA	NA	NA	NA	NA	NA	NA	NA	NA	NA	NA	NA	NA	NA	NA	NA	NA	NA	NA
Q9NZR2_VVHNTAVPNALAVDFIGK	Q9NZR2	Q9NZR2	VVHNTAVPNALAVDFIGK	0.9933	1.61938e+16	NA	NA	NA	NA	NA	NA	NA	NA	NA	NA	NA	NA	NA	NA	NA	NA	NA	NA	NA	NA	NA	NA	NA	NA	NA	NA	NA	NA	NA	NA	NA	NA	NA	NA	NA	NA	NA	NA	NA	NA	NA	NA	NA	NA
Q9P0X4_SAAFASR	Q9P0X4	Q9P0X4	SAAFASR	0.9992	2.18241e+16	2.46866e+16	-1.28366e+16	0.3572523875150697	-0.38565627952706016	-0.6757470111784514	-0.06935446343898732	-1.01786e+16	-0.15775325098913484	-0.5492551375633044	0.480285181380129	NA	NA	NA	NA	NA	NA	NA	NA	NA	NA	-0.6624033399287192	0.9012008116011785	-0.5218005154511403	-0.39632747718830785	-3.49735e+16	-0.12773399908490646	-0.1688971398363357	-0.2198847393225627	-1.22516e+16	-0.13233799814876335	-0.8733002882075205	1.36638e+16	0.7527338463277218	0.49747985580483345	-3.84019e+16	0.6054137297664113	-0.7973356495760662	0.2618715368394291	-1.67052e+16	0.7174729126543227	NA	NA	NA	NA
Q9P2D7_INSFENK	Q9P2D7	Q9P2D7	INSFENK	0.9138	1373022580505880	NA	NA	NA	NA	NA	NA	NA	NA	NA	NA	NA	NA	NA	NA	NA	NA	NA	NA	NA	NA	NA	NA	NA	NA	NA	NA	NA	NA	NA	NA	NA	NA	NA	NA	NA	NA	NA	NA	NA	NA	NA	NA	NA	NA
Q9UBN6_TASGTRPFLLDPK	Q9UBN6	Q9UBN6	TASGTRPFLLDPK	0.947	1.18738e+16	NA	NA	NA	NA	NA	NA	NA	NA	NA	NA	NA	NA	NA	NA	NA	NA	NA	NA	NA	NA	0.054800244341162596	0.58082148437542	-0.39648083809588996	0.34245623343409193	-0.23384744583349004	0.03669762168962265	-0.10401603395179038	0.40736768671871104	-0.06893678329561226	-0.0498497601519432	NA	NA	NA	NA	NA	NA	NA	NA	NA	NA	NA	NA	NA	NA
Q9UBP9_TFMHTPEALSK	Q9UBP9	Q9UBP9	TFMHTPEALSK	0.9626	1.82599e+16	NA	NA	NA	NA	NA	NA	NA	NA	NA	NA	NA	NA	NA	NA	NA	NA	NA	NA	NA	NA	-0.2895058836564637	-1.00887e+16	0.47242969756563724	-2.53529e+16	0.7549755709418662	-0.7876240441073179	0.5228522079993319	-2202498891837990	0.19902714868874583	0.44655577682852865	NA	NA	NA	NA	NA	NA	NA	NA	NA	NA	NA	NA	NA	NA
Q9UFP1_ATSGLTLFPHTAEGR	Q9UFP1	Q9UFP1	ATSGLTLFPHTAEGR	0.931	1.38784e+16	NA	NA	NA	NA	NA	NA	NA	NA	NA	NA	NA	NA	NA	NA	NA	NA	NA	NA	NA	NA	NA	NA	NA	NA	NA	NA	NA	NA	NA	NA	NA	NA	NA	NA	NA	NA	NA	NA	NA	NA	NA	NA	NA	NA
Q9UG22_EIVIIDTPDMFSFK	Q9UG22	Q9UG22	EIVIIDTPDMFSFK	0.963	2.08791e+16	0.17601115244948673	0.9549497607747952	-0.027468205786377098	0.9961415611505267	0.41940491570569804	0.5526590684582509	-0.19592471881701812	0.3058505230900934	-0.4942888529991194	-0.12428060592705492	0.72272115196761	0.6170862339091538	-0.24938741102684148	0.17996931539798489	-0.4445172176603247	0.11478650473932284	-0.10602542606005372	0.03367910848053057	-0.06055311649890527	0.35893766049332676	NA	NA	NA	NA	NA	NA	NA	NA	NA	NA	NA	NA	NA	NA	NA	NA	NA	NA	NA	NA	NA	NA	NA	NA
Q9UGM3_GSFGTVCDDYFDTNDANVVCR	Q9UGM3	Q9UGM3	GSFGTVCDDYFDTNDANVVCR	0.9999	2049160873313830	NA	NA	NA	NA	NA	NA	NA	NA	NA	NA	0.17214073403703267	-1016130449253070	1.86323e+16	-1323313788622660	-0.04253423166131398	0.04376244316524591	0.48695852805628803	-0.9670333982441512	-0.664203977757392	0.1348180473846341	-0.006354005394630491	0.12115377927825222	0.12762230680824516	-0.5717811995587923	-1.75393e+16	-1.81147e+16	-1.10444e+16	-0.7396017853524874	0.13517746026423794	0.4092619323146316	-1.1416e+16	0.9911130965610084	0.0837439468735397	-0.04206680060606516	-0.9319734157592414	0.8018593171567332	-0.8720722204755944	0.10846069738896347	-0.36655910846080886	0.4101719350157751	2.85166e+16	0.36505232168519797	0.4058158629473141	-0.04959895656626845
Q9UGM3_VEVLYQGSFGTVCDDYFDTNDANVVCR	Q9UGM3	Q9UGM3	VEVLYQGSFGTVCDDYFDTNDANVVCR	1.0	1.23881e+16	-0.068821868207122	0.05695257900763728	-0.3046607119769611	0.5378180158073356	1.608e+16	0.017168973580885094	-0.19788576690684678	-0.11564919357325998	0.09845578110397746	1.18807e+16	NA	NA	NA	NA	NA	NA	NA	NA	NA	NA	NA	NA	NA	NA	NA	NA	NA	NA	NA	NA	NA	NA	NA	NA	NA	NA	NA	NA	NA	NA	NA	NA	NA	NA
Q9UGR2_DMFTFMK	Q9UGR2	Q9UGR2	DMFTFMK	0.991	172944600254766	1.00838e+16	-0.574980290932416	0.09214275108726966	-0.37339690935968406	0.012810931237758894	-0.08017861925337755	0.017260558771120316	-0.29580499056653053	1220573248371360	-0.08571609873902375	0.25875062062042176	-0.5394416427111679	0.5464302104902714	0.34073214698110377	0.1644004046742289	-0.5871289438131377	0.2765005355451997	-0.06032649856103589	0.5481698440653489	-0.19554177353707303	0.7961383265142743	0.3296681345873118	0.46913375919968203	-0.6758122598602192	0.5782471969464673	0.27929731867249075	0.4588774421370658	-0.8599786278032262	-0.023569411305366827	0.31893475761578927	0.20214097212046767	0.11419774413000638	0.4195379947976612	-0.014242825513491653	0.3743789937266122	-0.32275104761078666	0.6035195183962152	-0.5866401875049903	0.18177331169121658	-0.29449168288410377	0.5200013403328931	-0.20950484419223514	-0.24347633225856313	-0.6131012601170447
Q9UHE8_HGFEDVTK	Q9UHE8	Q9UHE8	HGFEDVTK	0.9135	1.59283e+16	NA	NA	NA	NA	NA	NA	NA	NA	NA	NA	NA	NA	NA	NA	NA	NA	NA	NA	NA	NA	NA	NA	NA	NA	NA	NA	NA	NA	NA	NA	NA	NA	NA	NA	NA	NA	NA	NA	NA	NA	NA	NA	NA	NA
Q9UJT1_AAQSGQFK	Q9UJT1	Q9UJT1	AAQSGQFK	0.9779	1.45123e+16	0.15857286639575108	0.41650801186379205	0.1389455209272601	115417773098582	-1.20869e+16	1288258150862910	-1.41033e+16	0.30202708383553656	-1.45229e+16	0.05464063154265553	-1.11667e+16	-0.5482387863814431	-1.8135e+16	0.1992684880014206	-0.512218875358899	-0.554481942103644	-1.25699e+16	-1.17663e+16	-1.8157e+16	1.15195e+16	NA	NA	NA	NA	NA	NA	NA	NA	NA	NA	NA	NA	NA	NA	NA	NA	NA	NA	NA	NA	NA	NA	NA	NA
Q9UJY4_YLGSFATGK	Q9UJY4	Q9UJY4	YLGSFATGK	0.9203	1.51101e+16	NA	NA	NA	NA	NA	NA	NA	NA	NA	NA	NA	NA	NA	NA	NA	NA	NA	NA	NA	NA	NA	NA	NA	NA	NA	NA	NA	NA	NA	NA	NA	NA	NA	NA	NA	NA	NA	NA	NA	NA	NA	NA	NA	NA
Q9UK61_SPPPLSFGK	Q9UK61	Q9UK61	SPPPLSFGK	0.9794	1.87578e+16	-0.7518935549023116	0.2533667248294069	-1.07329e+16	0.46981589728263096	-1.85428e+16	0.005044179705461005	-1.22504e+16	1051525727034160	-1.28881e+16	0.5532367867727164	-0.4505496854964157	2.09755e+16	-0.9293928373835776	1618814184730410	-0.09125983484363331	1.8157e+16	-0.6875918649331716	1.14064e+16	-0.8963475225551392	1.0117e+16	-0.9642630844919324	-0.13257182069498796	-1.70042e+16	1.13656e+16	-1.79795e+16	0.16823208795836564	-2351321525631600	0.9348130177621172	-2045728283847410	-1.52105e+16	-1.23498e+16	0.4400801516790942	-0.9789753141352637	0.7101538880850136	-1.51043e+16	-0.047939596821738206	-0.4373748192391247	0.7347283632761048	-1.44749e+16	1.00657e+16	-1.47929e+16	-0.21727263407645658	-1.61154e+16	0.006226835806414144
Q9UKM7_QFIQGGK	Q9UKM7	Q9UKM7	QFIQGGK	0.9017	11562984641191	NA	NA	NA	NA	NA	NA	NA	NA	NA	NA	NA	NA	NA	NA	NA	NA	NA	NA	NA	NA	NA	NA	NA	NA	NA	NA	NA	NA	NA	NA	1.83354e+16	-0.9904937822616464	0.07569927158238876	-0.6905116167002525	1.85079e+16	-0.6483287868930816	-0.3281801879973152	-1.40924e+16	0.10577331743085239	-1.13096e+16	NA	NA	NA	NA
Q9UL54_KPPLFNMNAMSALYHIAQNESPVLQSGHFSEYFR	Q9UL54	Q9UL54	KPPLFNMNAMSALYHIAQNESPVLQSGHFSEYFR	1.0	1.61984e+16	NA	NA	NA	NA	NA	NA	NA	NA	NA	NA	NA	NA	NA	NA	NA	NA	NA	NA	NA	NA	NA	NA	NA	NA	NA	NA	NA	NA	NA	NA	NA	NA	NA	NA	NA	NA	NA	NA	NA	NA	NA	NA	NA	NA
Q9ULH0_TALYFAVEK	Q9ULH0	Q9ULH0	TALYFAVEK	0.9744	1.95192e+16	NA	NA	NA	NA	NA	NA	NA	NA	NA	NA	-1.28545e+16	2248889795526190	-1.55422e+16	-0.481390665402305	-1.31196e+16	1.70751e+16	-1.25557e+16	-0.22312156527633675	-1.51429e+16	-0.14900018619679756	-1.26596e+16	-0.4111513613194582	-0.740539207863133	1.97292e+16	-1.4321e+16	-0.11985511630698653	-0.8364426920199683	2.35864e+16	-1226456500955530	-0.840397001417962	NA	NA	NA	NA	NA	NA	NA	NA	NA	NA	NA	NA	NA	NA
Q9UMR5_DHPNATVFR	Q9UMR5	Q9UMR5	DHPNATVFR	0.904	1420139825436830	NA	NA	NA	NA	NA	NA	NA	NA	NA	NA	2246395629760190	1.45888e+16	0.43938488641853546	0.02750690231259867	0.24261735724263644	-0.1522833225727105	0.20748946941608537	-0.16394521334107814	0.2576056705234535	0.21543542241470526	NA	NA	NA	NA	NA	NA	NA	NA	NA	NA	NA	NA	NA	NA	NA	NA	NA	NA	NA	NA	NA	NA	NA	NA
Q9UMY4_YSDFEFLK	Q9UMY4	Q9UMY4	YSDFEFLK	0.9333	1225995878329590	NA	NA	NA	NA	NA	NA	NA	NA	NA	NA	NA	NA	NA	NA	NA	NA	NA	NA	NA	NA	NA	NA	NA	NA	NA	NA	NA	NA	NA	NA	NA	NA	NA	NA	NA	NA	NA	NA	NA	NA	NA	NA	NA	NA
Q9UNA0_TFVEFVPK	Q9UNA0	Q9UNA0	TFVEFVPK	0.9021	167543485111894	0.6785017685284878	-0.11612962002375582	0.1392096186101277	-0.1298427295206679	-0.1874464637389579	0.10963660525301222	0.34550330714696287	0.2266932869584899	0.28271439823535616	0.01798976630257343	NA	NA	NA	NA	NA	NA	NA	NA	NA	NA	NA	NA	NA	NA	NA	NA	NA	NA	NA	NA	NA	NA	NA	NA	NA	NA	NA	NA	NA	NA	NA	NA	NA	NA
Q9UNP4_SVDFNFLQAMVK	Q9UNP4	Q9UNP4	SVDFNFLQAMVK	0.9714	1.48107e+16	NA	NA	NA	NA	NA	NA	NA	NA	NA	NA	NA	NA	NA	NA	NA	NA	NA	NA	NA	NA	NA	NA	NA	NA	NA	NA	NA	NA	NA	NA	NA	NA	NA	NA	NA	NA	NA	NA	NA	NA	0.2506754684234487	0.6315910708285308	0.6439071174034616	1.16899e+16
Q9UPQ9_GGNNDSFMNPLAK	Q9UPQ9	Q9UPQ9	GGNNDSFMNPLAK	0.9753	1.69835e+16	NA	NA	NA	NA	NA	NA	NA	NA	NA	NA	-0.45821872702694044	-1.84733e+16	0.015932455485334174	0.36798524045882886	-0.8229726783836195	-1.15189e+16	-0.45531990903393016	1.14865e+16	0.20318131134738238	-0.1799097008467001	0.7182583755893859	0.6450534814275137	-0.965478878958816	-0.41058982814165645	-0.6042317507888946	0.8978407535374977	-0.2652751112847902	-0.33250003144508256	-0.7776562395115363	-0.04145463132381266	NA	NA	NA	NA	NA	NA	NA	NA	NA	NA	NA	NA	NA	NA
Q9UPQ9_SASVFSK	Q9UPQ9	Q9UPQ9	SASVFSK	0.9211	170998638730074	NA	NA	NA	NA	NA	NA	NA	NA	NA	NA	NA	NA	NA	NA	NA	NA	NA	NA	NA	NA	NA	NA	NA	NA	NA	NA	NA	NA	NA	NA	NA	NA	NA	NA	NA	NA	NA	NA	NA	NA	NA	NA	NA	NA
Q9UPU5_NFAEVFGEGNMFAVSPVSTFQK	Q9UPU5	Q9UPU5	NFAEVFGEGNMFAVSPVSTFQK	0.9087	1.6187e+16	NA	NA	NA	NA	NA	NA	NA	NA	NA	NA	NA	NA	NA	NA	NA	NA	NA	NA	NA	NA	NA	NA	NA	NA	NA	NA	NA	NA	NA	NA	NA	NA	NA	NA	NA	NA	NA	NA	NA	NA	NA	NA	NA	NA
Q9UPU5_PGEFSGLEK	Q9UPU5	Q9UPU5	PGEFSGLEK	0.9145	1.54873e+16	1.36751e+16	1429221114536630	0.8013115902581873	1.93183e+16	0.49611357912629117	2.99791e+16	0.8518443522778014	1.23942e+16	0.6769714365696409	1.71298e+16	NA	NA	NA	NA	NA	NA	NA	NA	NA	NA	NA	NA	NA	NA	NA	NA	NA	NA	NA	NA	0.36034493814668167	1.26143e+16	0.4884097591775145	1.1253e+16	1079462888541270	1.0964e+16	0.5414810549613236	0.7722691699090483	1166952838668850	0.9365121730225177	NA	NA	NA	NA
Q9Y255_SSFDQVFAAFFQR	Q9Y255	Q9Y255	SSFDQVFAAFFQR	0.9595	1.60054e+16	3.08e+16	-1.39984e+16	1.88641e+16	1.16556e+16	0.2507627303194653	1553477025922290	-0.25180059629853346	-0.9705078578066413	-0.07283452394842627	0.7450986200382488	NA	NA	NA	NA	NA	NA	NA	NA	NA	NA	NA	NA	NA	NA	NA	NA	NA	NA	NA	NA	NA	NA	NA	NA	NA	NA	NA	NA	NA	NA	NA	NA	NA	NA
Q9Y2B1_MLLQFYQHFK	Q9Y2B1	Q9Y2B1	MLLQFYQHFK	0.9772	1362754104116260	NA	NA	NA	NA	NA	NA	NA	NA	NA	NA	NA	NA	NA	NA	NA	NA	NA	NA	NA	NA	NA	NA	NA	NA	NA	NA	NA	NA	NA	NA	NA	NA	NA	NA	NA	NA	NA	NA	NA	NA	NA	NA	NA	NA
Q9Y2D8_EEFSLFK	Q9Y2D8	Q9Y2D8	EEFSLFK	0.9796	1.22313e+16	NA	NA	NA	NA	NA	NA	NA	NA	NA	NA	NA	NA	NA	NA	NA	NA	NA	NA	NA	NA	0.5447926571098698	-0.020692534213775815	0.7980248007818034	0.33674782800009595	0.2933068081125363	0.2649583403710132	0.470475350556665	-0.026056106469290796	0.379538446767377	0.14091414923468548	NA	NA	NA	NA	NA	NA	NA	NA	NA	NA	NA	NA	NA	NA
Q9Y2F5_STSFHHSDLLR	Q9Y2F5	Q9Y2F5	STSFHHSDLLR	0.921	1.29428e+16	NA	NA	NA	NA	NA	NA	NA	NA	NA	NA	NA	NA	NA	NA	NA	NA	NA	NA	NA	NA	NA	NA	NA	NA	NA	NA	NA	NA	NA	NA	NA	NA	NA	NA	NA	NA	NA	NA	NA	NA	NA	NA	NA	NA
Q9Y2Z4_SAGNAVFLNR	Q9Y2Z4	Q9Y2Z4	SAGNAVFLNR	0.9995	1723227432525340	NA	NA	NA	NA	NA	NA	NA	NA	NA	NA	NA	NA	NA	NA	NA	NA	NA	NA	NA	NA	NA	NA	NA	NA	NA	NA	NA	NA	NA	NA	NA	NA	NA	NA	NA	NA	NA	NA	NA	NA	NA	NA	NA	NA
Q9Y305_EIVGASTNFR	Q9Y305	Q9Y305	EIVGASTNFR	0.9756	1.47546e+16	NA	NA	NA	NA	NA	NA	NA	NA	NA	NA	NA	NA	NA	NA	NA	NA	NA	NA	NA	NA	NA	NA	NA	NA	NA	NA	NA	NA	NA	NA	NA	NA	NA	NA	NA	NA	NA	NA	NA	NA	0.3129930066220119	0.28556195735099266	-1.08671e+16	-0.6742250233300595
Q9Y305_IVGASTNFR	Q9Y305	Q9Y305	IVGASTNFR	0.9496	1.36101e+16	NA	NA	NA	NA	NA	NA	NA	NA	NA	NA	NA	NA	NA	NA	NA	NA	NA	NA	NA	NA	NA	NA	NA	NA	NA	NA	NA	NA	NA	NA	NA	NA	NA	NA	NA	NA	NA	NA	NA	NA	NA	NA	NA	NA
Q9Y316_IYGELFK	Q9Y316	Q9Y316	IYGELFK	0.9099	1.143e+16	NA	NA	NA	NA	NA	NA	NA	NA	NA	NA	NA	NA	NA	NA	NA	NA	NA	NA	NA	NA	NA	NA	NA	NA	NA	NA	NA	NA	NA	NA	NA	NA	NA	NA	NA	NA	NA	NA	NA	NA	2.05171e+16	0.6926577727237948	0.5942725246367324	1.33664e+16
Q9Y375_FTVTSDK	Q9Y375	Q9Y375	FTVTSDK	0.9768	1.43981e+16	NA	NA	NA	NA	NA	NA	NA	NA	NA	NA	NA	NA	NA	NA	NA	NA	NA	NA	NA	NA	NA	NA	NA	NA	NA	NA	NA	NA	NA	NA	NA	NA	NA	NA	NA	NA	NA	NA	NA	NA	NA	NA	NA	NA
Q9Y399_FLGFLGK	Q9Y399	Q9Y399	FLGFLGK	0.9607	1878554390467980	NA	NA	NA	NA	NA	NA	NA	NA	NA	NA	NA	NA	NA	NA	NA	NA	NA	NA	NA	NA	1.04892e+16	-0.2589609626931342	-0.04640345766399889	-0.3766310400602251	0.1461869889671057	-1199415509024270	0.4486371309469064	-0.32427681849110357	-0.9069281209760085	0.26194294664790263	NA	NA	NA	NA	NA	NA	NA	NA	NA	NA	NA	NA	NA	NA
Q9Y3B3_FAAVAGR	Q9Y3B3	Q9Y3B3	FAAVAGR	0.9196	1.83547e+16	NA	NA	NA	NA	NA	NA	NA	NA	NA	NA	NA	NA	NA	NA	NA	NA	NA	NA	NA	NA	NA	NA	NA	NA	NA	NA	NA	NA	NA	NA	NA	NA	NA	NA	NA	NA	NA	NA	NA	NA	NA	NA	NA	NA
Q9Y446_AGGLDFP	Q9Y446	Q9Y446	AGGLDFP	0.9699	1.90474e+16	NA	NA	NA	NA	NA	NA	NA	NA	NA	NA	NA	NA	NA	NA	NA	NA	NA	NA	NA	NA	NA	NA	NA	NA	NA	NA	NA	NA	NA	NA	NA	NA	NA	NA	NA	NA	NA	NA	NA	NA	NA	NA	NA	NA
Q9Y446_FAGVLSR	Q9Y446	Q9Y446	FAGVLSR	0.9315	1384107441434150	NA	NA	NA	NA	NA	NA	NA	NA	NA	NA	NA	NA	NA	NA	NA	NA	NA	NA	NA	NA	NA	NA	NA	NA	NA	NA	NA	NA	NA	NA	NA	NA	NA	NA	NA	NA	NA	NA	NA	NA	NA	NA	NA	NA
Q9Y4D7_GISDPDTLHIFK	Q9Y4D7	Q9Y4D7	GISDPDTLHIFK	0.9202	1.537e+16	NA	NA	NA	NA	NA	NA	NA	NA	NA	NA	NA	NA	NA	NA	NA	NA	NA	NA	NA	NA	NA	NA	NA	NA	NA	NA	NA	NA	NA	NA	NA	NA	NA	NA	NA	NA	NA	NA	NA	NA	NA	NA	NA	NA
Q9Y5G1_MGNSSGFR	Q9Y5G1	Q9Y5G1	MGNSSGFR	0.9994	2035130549542210	NA	NA	NA	NA	NA	NA	NA	NA	NA	NA	NA	NA	NA	NA	NA	NA	NA	NA	NA	NA	0.03934971134980003	-1233104319052610	-0.06325897189418228	-2686534616027000	-0.8984965312669893	-3.29115e+16	0.9626890220278348	-2.37984e+16	-0.7933718434165229	0.4544077191896285	-0.6774440110347761	-2022879467455980	2.03322e+16	1145893583855560	-0.6708956703353941	-1.49424e+16	2.16419e+16	-0.7586535703177866	-1.7161e+16	0.2558660259659895	NA	NA	NA	NA
Q9Y5X9_MLDFLQEK	Q9Y5X9	Q9Y5X9	MLDFLQEK	0.9986	1.58505e+16	NA	NA	NA	NA	NA	NA	NA	NA	NA	NA	NA	NA	NA	NA	NA	NA	NA	NA	NA	NA	NA	NA	NA	NA	NA	NA	NA	NA	NA	NA	NA	NA	NA	NA	NA	NA	NA	NA	NA	NA	NA	NA	NA	NA
Q9Y673_YLTGAFR	Q9Y673	Q9Y673	YLTGAFR	0.9041	1.89393e+16	NA	NA	NA	NA	NA	NA	NA	NA	NA	NA	NA	NA	NA	NA	NA	NA	NA	NA	NA	NA	NA	NA	NA	NA	NA	NA	NA	NA	NA	NA	NA	NA	NA	NA	NA	NA	NA	NA	NA	NA	NA	NA	NA	NA
Q9Y6Q9_GFPSGNLAR	Q9Y6Q9	Q9Y6Q9	GFPSGNLAR	0.9073	1.70683e+16	NA	NA	NA	NA	NA	NA	NA	NA	NA	NA	NA	NA	NA	NA	NA	NA	NA	NA	NA	NA	NA	NA	NA	NA	NA	NA	NA	NA	NA	NA	NA	NA	NA	NA	NA	NA	NA	NA	NA	NA	NA	NA	NA	NA
Q9Y6R7_AGVQVFLGANGK	Q9Y6R7	Q9Y6R7	AGVQVFLGANGK	0.9172	1.89336e+16	NA	NA	NA	NA	NA	NA	NA	NA	NA	NA	NA	NA	NA	NA	NA	NA	NA	NA	NA	NA	NA	NA	NA	NA	NA	NA	NA	NA	NA	NA	NA	NA	NA	NA	NA	NA	NA	NA	NA	NA	NA	NA	NA	NA
U3KQK5_ELFEAGK	U3KQK5	U3KQK5	ELFEAGK	0.9502	1.7953e+16	NA	NA	NA	NA	NA	NA	NA	NA	NA	NA	NA	NA	NA	NA	NA	NA	NA	NA	NA	NA	NA	NA	NA	NA	NA	NA	NA	NA	NA	NA	NA	NA	NA	NA	NA	NA	NA	NA	NA	NA	NA	NA	NA	NA
[truncated: 176 more columns]

## Sheet: Supplementary Table 5
Supplementary Table 5: Gene Ontologies enriched of W>F substitutants in multiple cancer-types
LSCC:High											LSCC:Low											HCC: High											HCC: Low												PDA: High
	ID	Name	Source	pValue	FDR B&H	FDR B&Y	Bonferroni	Genes from Input	Genes in Annotation			ID	Name	Source	pValue	FDR B&H	FDR B&Y	Bonferroni	Genes from Input	Genes in Annotation		ID	Name	Source	pValue	FDR B&H	FDR B&Y	Bonferroni	Genes from Input	Genes in Annotation				ID	Name	Source	pValue	FDR B&H	FDR B&Y	Bonferroni	Genes from Input	Genes in Annotation				ID	Name	Source	pValue
1	1269203	Innate Immune System	BioSystems: REACTOME	2.006e-40	5.541e-37	4.71e-36	5.541e-37	188	1312		1	1269649	Gene Expression	BioSystems: REACTOME	9.79e-07	0.002151	0.01779	0.002151	111	1844		1	1268700	Post-chaperonin tubulin folding pathway	BioSystems: REACTOME	6.551e-11	4.953e-08	3.569e-07	4.953e-08	9	23		1	1269109	Influenza Life Cycle	BioSystems: REACTOME	5.618e-10	2.49e-07	1.914e-06	6.876e-07	15	147			1	1457780	Neutrophil degranulation	BioSystems: REACTOME	3.645e-12
2	1457780	Neutrophil degranulation	BioSystems: REACTOME	5.951e-35	8.219e-32	6.987e-31	1.644e-31	104	492		2	1270433	Chromatin organization	BioSystems: REACTOME	0.0001085	0.07946	0.6573	0.2384	29	279		2	1268697	Formation of tubulin folding intermediates by CCT/TriC	BioSystems: REACTOME	2.456e-10	9.284e-08	6.69e-07	1.857e-07	9	26		2	1269716	Nonsense-Mediated Decay (NMD)	BioSystems: REACTOME	6.102e-10	2.49e-07	1.914e-06	7.469e-07	14	121			2	782396	glycolysis	BioSystems: BIOCYC	3.016e-07
3	1268714	Asparagine N-linked glycosylation	BioSystems: REACTOME	1.915e-20	1.763e-17	1.499e-16	5.289e-17	62	285		3	1270434	Chromatin modifying enzymes	BioSystems: REACTOME	0.0001085	0.07946	0.6573	0.2384	29	279		3	1268696	Prefoldin mediated transfer of substrate to CCT/TriC	BioSystems: REACTOME	7.719e-10	1.945e-07	1.402e-06	5.836e-07	9	29		3	1269717	Nonsense Mediated Decay (NMD) enhanced by the Exon Junction Complex (EJC)	BioSystems: REACTOME	6.102e-10	2.49e-07	1.914e-06	7.469e-07	14	121			3	1269203	Innate Immune System	BioSystems: REACTOME	1.734e-06
4	1269171	Adaptive Immune System	BioSystems: REACTOME	6.087e-19	4.203e-16	3.573e-15	1.681e-15	110	826		4	1268744	SUMOylation of DNA damage response and repair proteins	BioSystems: REACTOME	0.0003577	0.1965	1.625	0.7859	14	78		4	1268695	Cooperation of Prefoldin and TriC/CCT in actin and tubulin folding	BioSystems: REACTOME	3.912e-09	7.394e-07	5.328e-06	2.958e-06	9	34		4	1269108	Influenza Infection	BioSystems: REACTOME	1.629e-09	4.984e-07	3.831e-06	1.994e-06	15	158			4	1269960	Glycolysis	BioSystems: REACTOME	5.1e-06
5	1269877	Membrane Trafficking	BioSystems: REACTOME	1.124e-16	6.21e-14	5.279e-13	3.105e-13	88	614		5	1383076	Regulation of TP53 Activity	BioSystems: REACTOME	0.0007164	0.3148	2.604	1.574	20	162		5	M39690	Parkin-Ubiquitin Proteasomal System pathway	MSigDB C2 BIOCARTA (v7.3)	6.759e-09	1.022e-06	7.364e-06	5.11e-06	11	70		5	1268681	Formation of a pool of free 40S subunits	BioSystems: REACTOME	2.269e-09	5.555e-07	4.271e-06	2.778e-06	13	107			5	1269280	FCGR activation	BioSystems: REACTOME	7.409e-06
6	1269876	Vesicle-mediated transport	BioSystems: REACTOME	3.478e-16	1.601e-13	1.361e-12	9.606e-13	91	660		6	1268738	SUMOylation	BioSystems: REACTOME	0.001038	0.3801	3.144	2.281	16	110		6	83103	Pathogenic Escherichia coli infection	BioSystems: KEGG	1.391e-08	1.502e-06	1.082e-05	1.051e-05	10	55		6	1269115	Influenza Viral RNA Transcription and Replication	BioSystems: REACTOME	3.803e-09	7.159e-07	5.504e-06	4.655e-06	14	138			6	1059538	Central carbon metabolism in cancer	BioSystems: KEGG	9.181e-06
7	167325	Protein processing in endoplasmic reticulum	BioSystems: KEGG	8.474e-16	3.344e-13	2.843e-12	2.341e-12	42	166		7	1269676	RNA Polymerase II Pre-transcription Events	BioSystems: REACTOME	0.002167	0.5537	4.58	4.76	14	90		7	M39613	Pathogenic Escherichia coli infection	MSigDB C2 BIOCARTA (v7.3)	1.391e-08	1.502e-06	1.082e-05	1.051e-05	10	55		7	M189	Ribosome	MSigDB C2 BIOCARTA (v7.3)	4.094e-09	7.159e-07	5.504e-06	5.011e-06	12	88			7	413340	Glycolysis (Embden-Meyerhof pathway), glucose => pyruvate	BioSystems: KEGG	2.022e-05
8	1268677	Metabolism of proteins	BioSystems: REACTOME	5.834e-15	2.014e-12	1.712e-11	1.611e-11	160	1631		8	1268743	SUMO E3 ligases SUMOylate target proteins	BioSystems: REACTOME	0.002514	0.5537	4.58	5.523	15	104		8	M2333	Pathogenic Escherichia coli infection	MSigDB C2 BIOCARTA (v7.3)	1.682e-08	1.59e-06	1.145e-05	1.272e-05	10	56		8	1268691	Peptide chain elongation	BioSystems: REACTOME	8.038e-09	1.007e-06	7.739e-06	9.838e-06	12	93			8	M159	amb2 Integrin signaling	MSigDB C2 BIOCARTA (v7.3)	4.198e-05
9	1269195	Antigen processing-Cross presentation	BioSystems: REACTOME	1.084e-11	3.16e-09	2.686e-08	2.994e-08	29	103		9	1269682	RNA Polymerase II Transcription Elongation	BioSystems: REACTOME	0.00252	0.5537	4.58	5.537	12	67		9	83072	Gap junction	BioSystems: KEGG	1.728e-06	0.0001452	0.001046	0.001306	10	88		9	1269120	Viral mRNA Translation	BioSystems: REACTOME	8.038e-09	1.007e-06	7.739e-06	9.838e-06	12	93			9	M39474	Glycolysis and Gluconeogenesis	MSigDB C2 BIOCARTA (v7.3)	9.066e-05
10	1268726	ER to Golgi Anterograde Transport	BioSystems: REACTOME	1.144e-11	3.16e-09	2.686e-08	3.16e-08	33	134		10	1269684	Formation of RNA Pol II elongation complex	BioSystems: REACTOME	0.00252	0.5537	4.58	5.537	12	67		10	M4013	Gap junction	MSigDB C2 BIOCARTA (v7.3)	2.161e-06	0.0001634	0.001178	0.001634	10	90		10	1268686	GTP hydrolysis and joining of the 60S ribosomal subunit	BioSystems: REACTOME	9.047e-09	1.007e-06	7.739e-06	1.107e-05	13	119			10	137945	amb2 Integrin signaling	BioSystems: Pathway Interaction Database	0.0001536
11	M11266	Lysosome	MSigDB C2 BIOCARTA (v7.3)	2.286e-11	5.741e-09	4.88e-08	6.315e-08	31	121		11	M1	Fanconi anemia pathway	MSigDB C2 BIOCARTA (v7.3)	0.003429	0.6849	5.666	7.534	10	47		11	1268677	Metabolism of proteins	BioSystems: REACTOME	1.635e-05	0.001124	0.008099	0.01236	35	1631		11	1268688	L13a-mediated translational silencing of Ceruloplasmin expression	BioSystems: REACTOME	9.047e-09	1.007e-06	7.739e-06	1.107e-05	13	119			11	PW:0000640	glycolysis pathway	Pathway Ontology	0.0001905
12	99052	Lysosome	BioSystems: KEGG	3.726e-11	8.445e-09	7.179e-08	1.029e-07	31	123		12	1269660	RNA Polymerase I Transcription Initiation	BioSystems: REACTOME	0.0042	0.769	6.362	9.228	10	48		12	1268694	Chaperonin-mediated protein folding	BioSystems: REACTOME	8.427e-05	0.005309	0.03826	0.06371	9	99		12	1339156	Selenocysteine synthesis	BioSystems: REACTOME	1.182e-08	1.205e-06	9.267e-06	1.447e-05	12	96			12	1269373	Cell surface interactions at the vascular wall	BioSystems: REACTOME	0.0003049
13	1268725	Transport to the Golgi and subsequent modification	BioSystems: REACTOME	3.975e-11	8.445e-09	7.179e-08	1.098e-07	36	165		13	1269654	Transcriptional Regulation by TP53	BioSystems: REACTOME	0.00546	0.9228	7.633	12	31	374		13	1268693	Protein folding	BioSystems: REACTOME	0.0001406	0.008179	0.05894	0.1063	9	105		13	1268692	Eukaryotic Translation Termination	BioSystems: REACTOME	1.34e-08	1.212e-06	9.316e-06	1.64e-05	12	97			13	835393	superpathway of conversion of glucose to acetyl CoA and entry into the TCA cycle	BioSystems: BIOCYC	0.0003117
14	M39695	Microglia Pathogen Phagocytosis Pathway	MSigDB C2 BIOCARTA (v7.3)	1.255e-10	2.477e-08	2.105e-07	3.467e-07	18	40		14	1268838	Organelle biogenesis and maintenance	BioSystems: REACTOME	0.006708	1.053	8.708	14.74	29	341		14	1268681	Formation of a pool of free 40S subunits	BioSystems: REACTOME	0.0001656	0.008943	0.06444	0.1252	9	107		14	1339149	Selenoamino acid metabolism	BioSystems: REACTOME	1.386e-08	1.212e-06	9.316e-06	1.697e-05	13	123			14	83060	Apoptosis	BioSystems: KEGG	0.001607
15	1268701	Post-translational protein modification	BioSystems: REACTOME	3.003e-10	5.422e-08	4.609e-07	8.294e-07	107	1041		15	1383080	Regulation of TP53 Activity through Phosphorylation	BioSystems: REACTOME	0.01659	2.29	18.94	36.44	13	93		15	153910	Phagosome	BioSystems: KEGG	0.0003806	0.01836	0.1323	0.2878	10	154		15	1268690	Eukaryotic Translation Elongation	BioSystems: REACTOME	1.517e-08	1.238e-06	9.515e-06	1.857e-05	12	98			15	82926	Glycolysis / Gluconeogenesis	BioSystems: KEGG	0.002157
16	1268689	SRP-dependent cotranslational protein targeting to membrane	BioSystems: REACTOME	3.141e-10	5.422e-08	4.609e-07	8.674e-07	29	116		16	M40049	DNA Repair Pathways Full Network	MSigDB C2 BIOCARTA (v7.3)	0.01667	2.29	18.94	36.63	15	121		16	1268686	GTP hydrolysis and joining of the 60S ribosomal subunit	BioSystems: REACTOME	0.0004129	0.01836	0.1323	0.3122	9	119		16	1269718	Nonsense Mediated Decay (NMD) independent of the Exon Junction Complex (EJC)	BioSystems: REACTOME	1.936e-08	1.422e-06	1.093e-05	2.37e-05	12	100			16	138041	EPHA forward signaling	BioSystems: Pathway Interaction Database	0.002323
17	1269194	Antigen Presentation: Folding, assembly and peptide loading of class I MHC	BioSystems: REACTOME	1.451e-09	2.357e-07	2.004e-06	4.008e-06	14	25		17	1269675	RNA Polymerase II Transcription	BioSystems: REACTOME	0.04211	5.442	45.01	92.51	17	162		17	1268688	L13a-mediated translational silencing of Ceruloplasmin expression	BioSystems: REACTOME	0.0004129	0.01836	0.1323	0.3122	9	119		17	1268680	Cap-dependent Translation Initiation	BioSystems: REACTOME	2.091e-08	1.422e-06	1.093e-05	2.56e-05	13	127			17	M141	Class I PI3K signaling events	MSigDB C2 BIOCARTA (v7.3)	0.002415
18	1268727	COPII (Coat Protein 2) Mediated Vesicle Transport	BioSystems: REACTOME	1.548e-09	2.375e-07	2.019e-06	4.275e-06	22	70		18	1269734	Epigenetic regulation of gene expression	BioSystems: REACTOME	0.06784	8.28	68.49	149	16	152		18	1268680	Cap-dependent Translation Initiation	BioSystems: REACTOME	0.0007179	0.02723	0.1962	0.5428	9	127		18	1268679	Eukaryotic Translation Initiation	BioSystems: REACTOME	2.091e-08	1.422e-06	1.093e-05	2.56e-05	13	127			18	M39737	Inhibition of exosome biogenesis and secretion by Manumycin A in CRPC cells	MSigDB C2 BIOCARTA (v7.3)	0.002469
19	1269192	Class I MHC mediated antigen processing & presentation	BioSystems: REACTOME	1.9e-09	2.761e-07	2.347e-06	5.247e-06	54	376		19	M39360	Integrated Breast Cancer Pathway	MSigDB C2 BIOCARTA (v7.3)	0.07939	9.181	75.94	174.4	16	154		19	1268679	Eukaryotic Translation Initiation	BioSystems: REACTOME	0.0007179	0.02723	0.1962	0.5428	9	127		19	1269056	Infectious disease	BioSystems: REACTOME	2.814e-08	1.813e-06	1.394e-05	3.445e-05	20	393			19	PW:0000042	galactose metabolic	Pathway Ontology	0.00315
20	M124	CXCR4-mediated signaling events	MSigDB C2 BIOCARTA (v7.3)	2.005e-09	2.768e-07	2.353e-06	5.537e-06	26	100		20	1309103	Homologous DNA Pairing and Strand Exchange	BioSystems: REACTOME	0.09174	9.636	79.72	201.5	8	43		20	1268678	Translation	BioSystems: REACTOME	0.0007204	0.02723	0.1962	0.5446	10	165		20	M39495	Cytoplasmic Ribosomal Proteins	MSigDB C2 BIOCARTA (v7.3)	1.14e-07	6.654e-06	5.115e-05	0.0001395	11	90			20	M177	EPHA forward signaling	MSigDB C2 BIOCARTA (v7.3)	0.00411
21	1269279	Fcgamma receptor (FCGR) dependent phagocytosis	BioSystems: REACTOME	3.992e-09	5.25e-07	4.463e-06	1.103e-05	25	95		21	377262	Fanconi anemia pathway	BioSystems: KEGG	0.09598	9.636	79.72	210.9	9	55		21	1268690	Eukaryotic Translation Elongation	BioSystems: REACTOME	0.001045	0.03763	0.2711	0.7902	8	98		21	1268689	SRP-dependent cotranslational protein targeting to membrane	BioSystems: REACTOME	1.142e-07	6.654e-06	5.115e-05	0.0001397	12	116			21	153910	Phagosome	BioSystems: KEGG	0.004698
22	193147	Osteoclast differentiation	BioSystems: KEGG	6.876e-09	8.633e-07	7.339e-06	1.899e-05	29	130		22	M39490	DNA IR-damage and cellular response via ATR	MSigDB C2 BIOCARTA (v7.3)	0.0965	9.636	79.72	212	11	81		22	P00016	Cytoskeletal regulation by Rho GTPase	PantherDB	0.001164	0.03998	0.2881	0.8796	7	69		22	1268678	Translation	BioSystems: REACTOME	5.698e-07	3.17e-05	0.0002437	0.0006975	13	165			22	M186	PDGFR-beta signaling pathway	MSigDB C2 BIOCARTA (v7.3)	0.00622
23	1269880	trans-Golgi Network Vesicle Budding	BioSystems: REACTOME	3.337e-08	3.84e-06	3.265e-05	9.216e-05	21	73		23	1270350	DNA Repair	BioSystems: REACTOME	0.1098	10.49	86.74	241.2	25	319		23	1269109	Influenza Life Cycle	BioSystems: REACTOME	0.002445	0.08035	0.579	1.848	9	147		23	1269649	Gene Expression	BioSystems: REACTOME	6.595e-07	3.51e-05	0.0002698	0.0008072	40	1844			23	1269309	CD209 (DC-SIGN) signaling	BioSystems: REACTOME	0.00728
24	1269881	Clathrin derived vesicle budding	BioSystems: REACTOME	3.337e-08	3.84e-06	3.265e-05	9.216e-05	21	73		24	M39472	H19 action Rb-E2F1 signaling and CDK-Beta-catenin activity	MSigDB C2 BIOCARTA (v7.3)	0.1493	13.29	109.9	327.9	5	16		24	83036	Ribosome	BioSystems: KEGG	0.00359	0.1131	0.8149	2.714	9	154		24	1383086	Major pathway of rRNA processing in the nucleolus and cytosol	BioSystems: REACTOME	1.786e-06	9.11e-05	0.0007003	0.002186	13	181			24	1269959	Glucose metabolism	BioSystems: REACTOME	0.009133
25	M4844	Chemokine signaling pathway	MSigDB C2 BIOCARTA (v7.3)	6.21e-08	6.861e-06	5.832e-05	0.0001715	34	189		25	1269683	Formation of the Early Elongation Complex	BioSystems: REACTOME	0.1572	13.29	109.9	345.4	7	35		25	1269108	Influenza Infection	BioSystems: REACTOME	0.004432	0.1326	0.9553	3.351	9	158		25	1268854	Disease	BioSystems: REACTOME	2.492e-06	0.000122	0.0009378	0.00305	26	867			25	MAP00051 Fructose and mannose metabolism	MAP00051 Fructose and mannose metabolism	GenMAPP	0.01151
26	83098	Parkinson's disease	BioSystems: KEGG	6.842e-08	7.268e-06	6.179e-05	0.000189	29	142		26	1269075	Formation of the HIV-1 Early Elongation Complex	BioSystems: REACTOME	0.1572	13.29	109.9	345.4	7	35		26	1268682	Formation of the ternary complex, and subsequently, the 43S complex	BioSystems: REACTOME	0.004559	0.1326	0.9553	3.447	6	55		26	83036	Ribosome	BioSystems: KEGG	3.097e-06	0.0001458	0.001121	0.00379	12	154			26	MAP00052 Galactose metabolism	MAP00052 Galactose metabolism	GenMAPP	0.01151
27	99051	Chemokine signaling pathway	BioSystems: KEGG	9.582e-08	9.802e-06	8.333e-05	0.0002647	33	182		27	1383075	TP53 Regulates Transcription of DNA Repair Genes	BioSystems: REACTOME	0.1648	13.41	111	362.1	10	72		27	M189	Ribosome	MSigDB C2 BIOCARTA (v7.3)	0.006052	0.1695	1.221	4.575	7	88		27	1427846	rRNA processing in the nucleus and cytosol	BioSystems: REACTOME	3.913e-06	0.0001774	0.001364	0.004789	13	193			27	M11521	Glycolysis / Gluconeogenesis	MSigDB C2 BIOCARTA (v7.3)	0.01387
28	1269281	Regulation of actin dynamics for phagocytic cup formation	BioSystems: REACTOME	1.128e-07	1.113e-05	9.461e-05	0.0003116	20	70		28	1269741	Cell Cycle	BioSystems: REACTOME	0.2221	17.21	142.4	487.8	39	624		28	M39495	Cytoplasmic Ribosomal Proteins	MSigDB C2 BIOCARTA (v7.3)	0.007031	0.1898	1.368	5.315	7	90		28	1383085	rRNA processing	BioSystems: REACTOME	7.216e-06	0.0003155	0.002425	0.008833	13	203			28	M39375	Pathways in clear cell renal cell carcinoma	MSigDB C2 BIOCARTA (v7.3)	0.01554
29	M39400	Chemokine signaling pathway	MSigDB C2 BIOCARTA (v7.3)	1.408e-07	1.341e-05	0.000114	0.0003889	31	165		29	1268844	Mitochondrial translation elongation	BioSystems: REACTOME	0.2272	17.21	142.4	499.1	11	89		29	1268691	Peptide chain elongation	BioSystems: REACTOME	0.008743	0.2203	1.588	6.61	7	93		29	1268682	Formation of the ternary complex, and subsequently, the 43S complex	BioSystems: REACTOME	1.071e-05	0.0004522	0.003476	0.01311	8	55			29	M4377	Galactose metabolism	MSigDB C2 BIOCARTA (v7.3)	0.01744
30	1269197	ER-Phagosome pathway	BioSystems: REACTOME	1.83e-07	1.685e-05	0.0001433	0.0005056	22	87		30	1309107	Resolution of D-loop Structures through Synthesis-Dependent Strand Annealing (SDSA)	BioSystems: REACTOME	0.2544	18.63	154.1	559	6	27		30	1269120	Viral mRNA Translation	BioSystems: REACTOME	0.008743	0.2203	1.588	6.61	7	93		30	1268685	Ribosomal scanning and start codon recognition	BioSystems: REACTOME	3.234e-05	0.001319	0.01014	0.03958	8	63			30	138010	Glypican 1 network	BioSystems: Pathway Interaction Database	0.01744
31	114228	Fc gamma R-mediated phagocytosis	BioSystems: KEGG	4.681e-07	4.171e-05	0.0003546	0.001293	22	91		31	1309108	HDR through Single Strand Annealing (SSA)	BioSystems: REACTOME	0.2699	18.99	157.1	593.1	7	38		31	1268685	Ribosomal scanning and start codon recognition	BioSystems: REACTOME	0.01015	0.2476	1.784	7.674	6	63		31	1268684	Translation initiation complex formation	BioSystems: REACTOME	3.672e-05	0.00145	0.01115	0.04494	8	64			31	83089	Regulation of actin cytoskeleton	BioSystems: KEGG	0.0187
32	1268678	Translation	BioSystems: REACTOME	6.422e-07	5.543e-05	0.0004712	0.001774	30	165		32	PW:0000612	colorectal cancer	Pathway Ontology	0.2766	18.99	157.1	607.6	5	18		32	1339156	Selenocysteine synthesis	BioSystems: REACTOME	0.01079	0.2549	1.837	8.156	7	96		32	1268683	Activation of the mRNA upon binding of the cap-binding complex and eIFs, and subsequent binding to 43S	BioSystems: REACTOME	4.16e-05	0.001591	0.01223	0.05092	8	65			32	M39740	Metabolic reprogramming in colon cancer	MSigDB C2 BIOCARTA (v7.3)	0.0194
33	M39508	TYROBP Causal Network	MSigDB C2 BIOCARTA (v7.3)	9.678e-07	8.1e-05	0.0006886	0.002673	18	63		33	1269650	Generic Transcription Pathway	BioSystems: REACTOME	0.2917	19.42	160.7	640.9	50	879		33	1268684	Translation initiation complex formation	BioSystems: REACTOME	0.01113	0.255	1.837	8.414	6	64		33	M39417	Electron Transport Chain (OXPHOS system in mitochondria)	MSigDB C2 BIOCARTA (v7.3)	0.0001527	0.005663	0.04354	0.1869	9	106			33	M18306	Regulation of actin cytoskeleton	MSigDB C2 BIOCARTA (v7.3)	0.0196
34	122191	NOD-like receptor signaling pathway	BioSystems: KEGG	1.354e-06	0.00011	0.0009349	0.003739	30	170		34	1269070	Transcription of the HIV genome	BioSystems: REACTOME	0.3576	21.54	178.2	785.6	10	79		34	1268692	Eukaryotic Translation Termination	BioSystems: REACTOME	0.01155	0.2569	1.851	8.733	7	97		34	M13486	Huntington's disease	MSigDB C2 BIOCARTA (v7.3)	0.0002	0.007201	0.05535	0.2448	11	182			34	M33	Glypican 1 network	MSigDB C2 BIOCARTA (v7.3)	0.02119
35	M16121	Fc gamma R-mediated phagocytosis	MSigDB C2 BIOCARTA (v7.3)	1.402e-06	0.0001106	0.0009403	0.003871	22	96		35	1269074	HIV Transcription Elongation	BioSystems: REACTOME	0.3633	21.54	178.2	798.1	8	52		35	1268683	Activation of the mRNA upon binding of the cap-binding complex and eIFs, and subsequent binding to 43S	BioSystems: REACTOME	0.01218	0.2632	1.896	9.211	6	65		35	1269712	Deadenylation-dependent mRNA decay	BioSystems: REACTOME	0.0003082	0.01078	0.08287	0.3773	7	57			35	137964	Regulation of p38-alpha and p38-beta	BioSystems: Pathway Interaction Database	0.02119
36	P05916	Opioid prodynorphin pathway	PantherDB	1.588e-06	0.0001186	0.001008	0.004387	13	32		36	1269076	Tat-mediated elongation of the HIV-1 transcript	BioSystems: REACTOME	0.3633	21.54	178.2	798.1	8	52		36	1269718	Nonsense Mediated Decay (NMD) independent of the Exon Junction Complex (EJC)	BioSystems: REACTOME	0.01412	0.2965	2.136	10.67	7	100		36	83100	Huntington's disease	BioSystems: KEGG	0.0003612	0.01228	0.09442	0.4421	11	193			36	138052	Ephrin B reverse signaling	BioSystems: Pathway Interaction Database	0.02119
37	P05917	Opioid proopiomelanocortin pathway	PantherDB	1.588e-06	0.0001186	0.001008	0.004387	13	32		37	1269077	Formation of HIV-1 elongation complex containing HIV-1 Tat	BioSystems: REACTOME	0.3633	21.54	178.2	798.1	8	52		37	1268689	SRP-dependent cotranslational protein targeting to membrane	BioSystems: REACTOME	0.03707	0.7575	5.458	28.03	7	116		37	M963	RNA degradation	MSigDB C2 BIOCARTA (v7.3)	0.0003926	0.01299	0.09984	0.4805	7	59			37	M39520	Regulation of Actin Cytoskeleton	MSigDB C2 BIOCARTA (v7.3)	0.02347
38	1269350	Platelet activation, signaling and aggregation	BioSystems: REACTOME	2.233e-06	0.0001623	0.00138	0.006168	40	282		38	1309104	Presynaptic phase of homologous DNA pairing and strand exchange	BioSystems: REACTOME	0.3758	21.54	178.2	825.7	7	40		38	1269716	Nonsense-Mediated Decay (NMD)	BioSystems: REACTOME	0.0486	0.9421	6.789	36.74	7	121		38	1268677	Metabolism of proteins	BioSystems: REACTOME	0.0006647	0.02141	0.1646	0.8136	32	1631			38	1269279	Fcgamma receptor (FCGR) dependent phagocytosis	BioSystems: REACTOME	0.02964
39	1269303	C-type lectin receptors (CLRs)	BioSystems: REACTOME	3.678e-06	0.0002604	0.002214	0.01016	27	147		39	PW:0000668	altered mismatch repair pathway	Pathway Ontology	0.3823	21.54	178.2	840	3	5		39	1269717	Nonsense Mediated Decay (NMD) enhanced by the Exon Junction Complex (EJC)	BioSystems: REACTOME	0.0486	0.9421	6.789	36.74	7	121		39	M19540	Oxidative phosphorylation	MSigDB C2 BIOCARTA (v7.3)	0.0009946	0.03122	0.24	1.217	9	132			39	PW:0000025	glycolysis/gluconeogenesis	Pathway Ontology	0.03052
40	1269304	CLEC7A (Dectin-1) signaling	BioSystems: REACTOME	5.732e-06	0.0003958	0.003365	0.01583	22	103		40	1268842	Mitochondrial translation	BioSystems: REACTOME	0.4039	22.19	183.5	887.4	11	95		40	P00029	Huntington disease	PantherDB	0.05397	0.9951	7.171	40.8	7	123		40	82942	Oxidative phosphorylation	BioSystems: KEGG	0.00106	0.03243	0.2493	1.297	9	133			40	1270334	EPH-ephrin mediated repulsion of cells	BioSystems: REACTOME	0.03232
41	83081	B cell receptor signaling pathway	BioSystems: KEGG	7.967e-06	0.0005367	0.004563	0.02201	18	71		41	M39591	Endoderm Differentiation	MSigDB C2 BIOCARTA (v7.3)	0.468	24.74	204.7	1000	14	145		41	1339149	Selenoamino acid metabolism	BioSystems: REACTOME	0.05397	0.9951	7.171	40.8	7	123		41	1270128	Respiratory electron transport	BioSystems: REACTOME	0.001528	0.04563	0.3508	1.871	8	103			41	M257	Ephrin B reverse signaling	MSigDB C2 BIOCARTA (v7.3)	0.03625
42	153910	Phagosome	BioSystems: KEGG	1.047e-05	0.0006888	0.005856	0.02893	27	154		42	1269080	Formation of HIV elongation complex in the absence of HIV Tat	BioSystems: REACTOME	0.473	24.74	204.7	1000	8	54		42	1269056	Infectious disease	BioSystems: REACTOME	0.06437	1.159	8.349	48.66	12	393		42	117291	RNA degradation	BioSystems: KEGG	0.002462	0.07175	0.5516	3.014	7	77			42	M76	Regulation of p38-alpha and p38-beta	MSigDB C2 BIOCARTA (v7.3)	0.03625
43	1269882	Golgi Associated Vesicle Biogenesis	BioSystems: REACTOME	1.103e-05	0.0007084	0.006022	0.03046	16	57		43	1309102	HDR through Homologous Recombination (HRR)	BioSystems: REACTOME	0.5596	28.13	232.7	1000	9	69		43	1269115	Influenza Viral RNA Transcription and Replication	BioSystems: REACTOME	0.1117	1.964	14.15	84.46	7	138		43	1269688	Processing of Capped Intron-Containing Pre-mRNA	BioSystems: REACTOME	0.004236	0.1206	0.9269	5.185	11	248			43	138017	Signaling events mediated by PTP1B	BioSystems: Pathway Interaction Database	0.04097
44	1269340	Hemostasis	BioSystems: REACTOME	1.485e-05	0.0009322	0.007924	0.04102	66	640		44	1383083	Regulation of TP53 Activity through Acetylation	BioSystems: REACTOME	0.5633	28.13	232.7	1000	6	31		44	1268838	Organelle biogenesis and maintenance	BioSystems: REACTOME	0.3724	6.398	46.11	281.5	10	341		44	1470919	InlB-mediated entry of Listeria monocytogenes into host cell	BioSystems: REACTOME	0.004763	0.1325	1.019	5.83	4	15			44	PW:0000041	fructose and mannose metabolic	Pathway Ontology	0.04241
45	P00040	Metabotropic glutamate receptor group II pathway	PantherDB	1.54e-05	0.0009452	0.008035	0.04253	14	44		45	1269378	Kinesins	BioSystems: REACTOME	0.5944	29.02	240.1	1000	7	43		45	1269649	Gene Expression	BioSystems: REACTOME	0.4185	7.031	50.67	316.4	28	1844		45	1269877	Membrane Trafficking	BioSystems: REACTOME	0.006254	0.1701	1.308	7.654	17	614			45	82931	Galactose metabolism	BioSystems: KEGG	0.04277
46	P05915	Opioid proenkephalin pathway	PantherDB	2.012e-05	0.001193	0.01014	0.05557	12	32		46	1269663	RNA Polymerase I Transcription Termination	BioSystems: REACTOME	0.6735	32.16	266.1	1000	6	32		46	1383086	Major pathway of rRNA processing in the nucleolus and cytosol	BioSystems: REACTOME	0.5865	9.638	69.45	443.4	7	181		46	1270158	Metabolism of amino acids and derivatives	BioSystems: REACTOME	0.006482	0.1725	1.326	7.933	13	367			46	M275	Alpha-synuclein signaling	MSigDB C2 BIOCARTA (v7.3)	0.05017
47	M5436	B cell receptor signaling pathway	MSigDB C2 BIOCARTA (v7.3)	2.03e-05	0.001193	0.01014	0.05608	18	75		47	M39758	Chromosomal and microsatellite instability in colorectal cancer	MSigDB C2 BIOCARTA (v7.3)	0.9382	43.17	357.1	1000	9	74		47	1269799	G2/M Transition	BioSystems: REACTOME	0.6466	10.4	74.95	488.8	7	184		47	1270127	Respiratory electron transport, ATP synthesis by chemiosmotic coupling, and heat production by uncoupling proteins.	BioSystems: REACTOME	0.006947	0.1809	1.391	8.503	8	126			47	137913	Alpha-synuclein signaling	BioSystems: Pathway Interaction Database	0.05017
48	862188	Non-alcoholic fatty liver disease (NAFLD)	BioSystems: KEGG	2.172e-05	0.00125	0.01062	0.05998	26	149		48	M84	ATM pathway	MSigDB C2 BIOCARTA (v7.3)	0.9431	43.17	357.1	1000	6	34		48	1270158	Metabolism of amino acids and derivatives	BioSystems: REACTOME	0.6609	10.41	75.01	499.6	10	367		48	1269654	Transcriptional Regulation by TP53	BioSystems: REACTOME	0.007946	0.2026	1.558	9.726	13	374			48	M50	Signaling events mediated by PTP1B	MSigDB C2 BIOCARTA (v7.3)	0.05138
49	P05913	Enkephalin release	PantherDB	3.019e-05	0.001701	0.01446	0.08337	12	33		49	1427846	rRNA processing in the nucleus and cytosol	BioSystems: REACTOME	1.024	45.92	379.9	1000	16	193		49	1269797	Mitotic G2-G2/M phases	BioSystems: REACTOME	0.6894	10.64	76.64	521.2	7	186		49	M7272	Parkinson's disease	MSigDB C2 BIOCARTA (v7.3)	0.008752	0.2163	1.663	10.71	8	130			49	MAP00010 Glycolysis Gluconeogenesis	MAP00010 Glycolysis Gluconeogenesis	GenMAPP	0.05138
50	1269172	TCR signaling	BioSystems: REACTOME	4.369e-05	0.002412	0.02051	0.1207	23	124		50	1309106	Resolution of D-loop Structures through Holliday Junction Intermediates	BioSystems: REACTOME	1.106	48.59	401.9	1000	6	35			50	137910	CXCR4-mediated signaling events	BioSystems: Pathway Interaction Database	0.05301	1.962	15.9	98.49	7	76														50	M5887	Genes encoding structural components of basement membranes	MSigDB C2 BIOCARTA (v7.3)
[truncated: 72 more columns]

## Sheet: Supplementary Table 6
Supplementary Table 6: Table with number of W>F substitutions with high and low phosphorylation levels of serine/threonine residues in LSCC patients
id	WF_UP	WF_DOWN	WY_UP	WY_DOWN	NUM_U	NUM_DOWN
NP_000005.2.s928	NA	40	NA	5	0	4
NP_006451.1.s268	45	NA	10	NA	5	0
NP_001265138.1.s320	50	35.5	4	2	15	10
NP_000011.2.s155	60	41	6	6	5	79
NP_001265138.1.s330	45	38.5	6	5.5	74	30
NP_006451.1.s97s98	44.5	43	10	5	14	1
NP_006451.1.y167y168t171	47.5	59	6	8	4	1
NP_000011.2.s160	NA	45	NA	10	0	5
NP_001265138.1.s333s334s338	40.5	35	26.5	20	2	3
NP_006452.3.s135	40	45	10	8	13	7
NP_001265138.1.s338	47	44.5	10	5.5	13	12
NP_000011.2.s495	46	43	20	6	1	34
NP_006452.3.s43	37	40	10	4	7	3
NP_001265138.1.s343	44	44	5.5	6	8	27
NP_000012.1.s324t327	NA	41	NA	5	0	5
NP_006452.3.s65s66	39	37	5	7	7	3
NP_001265138.1.s553	42.5	40	6	5	30	15
NP_000012.1.s337	46	NA	6	NA	5	0
NP_006458.2.s157	45	40	6	5	71	28
NP_001265138.1.s560	43.5	43	5.5	5	4	1
NP_000012.1.s367	42	46	5.5	7	28	7
NP_001265138.1.s638	45	40	5	3	37	17
NP_000012.1.s43	45	40	6	5	66	39
NP_006458.2.t133	58.5	53	4.5	5	4	1
NP_006460.2.s246	41.5	45.5	6	6	40	20
NP_001265138.1.s645	43	43	6	5	41	69
NP_000012.1.t327	40.5	44.5	5	5.5	58	26
NP_006460.2.s276s277	56	40.5	8	8	3	2
NP_001265138.1.s718	43	44	8	6	30	5
NP_000017.1.s334	48	45.5	13	13	3	2
NP_006460.2.s277	49.5	37	5.5	4	10	5
NP_001265138.1.s742	53	34	4	3	1	14
NP_000022.3.s215	56.5	49	2.5	2	2	3
NP_006460.2.s322	38	40	5	4	21	13
NP_001265138.1.t369	45	40	6.5	4	60	39
NP_000025.1.s132	39	49	5	5	35	9
NP_006460.2.s322s325s326	46	42	6	5	31	14
NP_000025.1.s276	28	43	6	5	3	7
NP_001265138.1.t413	42	39	7	5.5	45	30
NP_006463.3.s113	41	52	10	10	2	3
NP_000025.1.s309	40	44	5	6	31	9
NP_001265138.1.t619	43.5	43	6	5.5	74	26
NP_006463.3.s9	45	47	6	10	22	3
NP_000025.1.s39	34	NA	1	NA	5	0
NP_001265138.1.t778	46	43.5	7	4	17	28
NP_006463.3.t153	53	NA	5	NA	5	0
NP_000025.1.s46	45	38	6	6	71	34
NP_001265182.1.s413	45	40	8	6	13	41
NP_006464.1.s495	52.5	49	6	4	12	3
NP_000025.1.y204	47.5	37.5	5	4.5	8	6
NP_001265182.1.s447s448	40	34	5	3	7	3
NP_006464.1.s501	49	39.5	6	4.5	33	22
NP_000028.3.s1312	54	45	3	10.5	3	6
NP_001265184.1.s122	44.5	41	6.5	6	14	6
NP_006464.1.s589	45.5	40	10	18	14	1
NP_000028.3.s1428	44	44	8	6	7	93
NP_001265199.1.s280	45	38	10	4	12	3
NP_006471.2.s132	58.5	31	5	2	4	1
NP_000028.3.s1593	42	44	7	5	5	85
NP_001265199.1.s338	43	45	6	6	31	9
NP_006471.2.s20	45	40	6	5.5	61	44
NP_000028.3.s1593t1596	45	44.5	8	6	7	18
NP_001265202.1.s10	31	35.5	2	4	3	2
NP_006471.2.s203	45	39	6	5	51	59
NP_000028.3.s1607	44	43	5	7	5	20
NP_001265202.1.s380	43	43	7	6	35	24
NP_006471.2.s218	45	40	6	5	48	61
NP_000028.3.s1666	44	41	5	4	24	29
NP_001265202.1.s494	45	36	6	6.5	25	20
NP_006471.2.s288	45	40	6	5.5	51	54
NP_000028.3.s1686	42	44	2	6	5	95
NP_001265228.1.s87	45	52	10	8	4	1
NP_006471.2.s288s291	64	42	5	3.5	3	2
NP_000028.3.s1696	37.5	45.5	6.5	7.5	2	8
NP_001265228.1.t253	28.5	35	4.5	6	2	3
NP_006471.2.s478	44.5	39	6	5	44	51
NP_000028.3.s429	44	43	11	6	9	81
NP_001265231.1.s133	40	44	6	7	29	11
NP_006471.2.t495	47	44	11.5	18	12	13
NP_000028.3.s781	52	41	8	5	5	79
NP_001265231.1.s29	50.5	53	6.5	6	4	1
NP_006473.2.s136	48	58	10	3	7	3
NP_000028.3.s834	50	43	4	6	11	99
NP_006473.2.s142	43	43	6	6	27	28
NP_001265241.1.s928	40	50.5	5	6	41	8
NP_000028.3.s856	45	41	6	6	25	59
NP_006473.2.s30	43.5	40	6	5	76	33
NP_001265281.1.s138	54.5	46	6	7	6	4
NP_000028.3.s903	NA	34	NA	3	0	5
NP_001265281.1.t628	43	39.5	5	2	23	6
NP_006473.2.s48	44	38	5	6.5	21	14
NP_000028.3.t1378	40	44	5.5	6	28	81
NP_006473.2.s7	46	48	6	13	17	3
NP_001265355.2.s318s319	45	38	6	5	61	29
NP_000028.3.t1378t1380	41	40.5	5	5	5	40
NP_006477.2.s100	38.5	41	4	6	16	9
NP_001265355.2.s377	45	41	6	5	45	65
NP_000028.3.t1380	34	43.5	1	5	1	14
NP_006477.2.s147	43	43.5	6	5	3	2
NP_001265355.2.s417	45	41.5	6	5.5	39	38
NP_000029.2.s1038s1042	43	37	5	2	4	1
NP_006485.2.s131	42	37	6	4	7	3
NP_001265358.2.s347s348	46.5	36	8.5	7.5	8	2
NP_000029.2.s1100	40	45	6	4	12	3
NP_006485.2.s161	40.5	35	23.5	18	4	1
NP_001265358.2.s407	45	41	6	5	45	65
NP_000029.2.s111	44.5	38.5	5.5	5	20	10
NP_006485.2.s444	44.5	49.5	6	5.5	8	2
NP_001265358.2.s447	45	41.5	6	5.5	39	38
NP_000029.2.s1117	49	NA	4	NA	5	0
NP_006485.2.s489	45	45	6	6	37	23
NP_001265389.1.s1167	45	37	5	4	49	35
NP_000029.2.s1664	35	40.5	22	22.5	1	4
NP_006485.2.t3	39.5	36	7	5	10	4
NP_000029.2.s2088s2093	33.5	34	4	3	2	3
NP_001265389.1.s250	46.5	42	8	5	30	29
NP_006485.2.t357	46	40.5	6	5.5	27	18
NP_001265389.1.s268	39	36	10	7	3	7
NP_000029.2.s2088s2093s2096	45	45	8	14	9	6
NP_006485.2.t526	48	38	11	6	2	3
NP_001265389.1.s272	59	51.5	3	2	3	2
NP_000029.2.s2129s2130	NA	37	NA	22	0	5
NP_006486.3.s268	49	42	6	5	18	27
NP_001265389.1.s302	44	39	5	5	7	13
NP_000029.2.s2207	58.5	53	4.5	5	4	1
NP_006486.3.s280	46	33.5	22	6	4	6
NP_001265389.1.s302t306	47.5	43	4.5	3	8	7
NP_000029.2.s2260	41	45	6	3	25	9
NP_006486.3.t249	52	41	11	7.5	1	4
NP_001265389.1.s351	44	39	6	4	35	30
NP_000029.2.s2283	49	NA	4	NA	5	0
NP_006491.2.s606	51.5	42	5	6	14	96
NP_001265389.1.s351s365	28	34	4	5.5	3	2
NP_000029.2.s2290	39.5	47	6	8	24	11
NP_006491.2.s614	40.5	35	26.5	20	2	3
NP_001265389.1.s365	35	45	4	5	7	22
NP_000029.2.s2374	41	43	5	5	49	21
NP_006494.1.s355	39	44.5	5	7	1	4
NP_001265389.1.s372	45	41.5	6	5	39	68
NP_000029.2.s2449	42	44.5	6	5.5	49	36
NP_006500.2.s116	40	44	6	6	22	18
NP_000029.2.s2473	40	43.5	8	7.5	2	2
NP_001265389.1.s379	47.5	40.5	14	8	4	6
NP_006500.2.s221	45.5	36	6.5	4	8	7
NP_000029.2.s2512	53	46	5.5	6	10	5
NP_001265389.1.s390	47	39.5	6	5	35	74
NP_006500.2.s254	45	53	10	9	3	2
NP_000029.2.s254	59	51.5	3	2	3	2
NP_006500.2.s37	45	40.5	6	5.5	23	22
NP_001265389.1.s412	43.5	43	6	5.5	54	56
NP_000029.2.s2724	45	40	5	6	30	35
NP_006500.2.t103	45	41.5	7	5	39	40
NP_001265389.1.s484s487	37	40	8	7	7	13
NP_000029.2.s2789	42	NA	6	NA	5	0
NP_006507.2.s465	50	58.5	13	4.5	6	4
NP_001265389.1.s487	47.5	45	8	8.5	10	10
NP_000029.2.s2830	37	29	4	2.5	3	2
NP_006507.2.t234	45	40.5	7	6	43	32
NP_001265389.1.s520	44.5	38	7.5	6	8	7
NP_000029.2.s744	33.5	25	5.5	4	4	1
NP_006507.2.t238	37	46	4.5	6	2	3
NP_001265389.1.s655	45	44	7	9.5	4	10
NP_000029.2.s794	49	37	4	22	5	5
NP_006508.2.t80	45	44.5	4	11.5	11	14
NP_001265389.1.s658	45.5	39	5.5	7	20	15
NP_000029.2.s851	40	40	5	7	10	10
NP_006517.1.s407s411	47	44	4	4.5	9	6
NP_001265389.1.s696	53	NA	6	NA	5	0
NP_000029.2.t1438	40	36.5	5	3	11	4
NP_006517.1.s421	51	33	4	3	4	1
NP_001265389.1.s705	47	55	13	14.5	3	2
NP_000030.1.s191	39.5	44.5	7	6.5	30	40
NP_006517.1.s441s445	45	48	7	6	37	18
NP_001265389.1.s834	43.5	43	5.5	6	18	41
NP_000030.1.s225	37	42	5	19	9	6
NP_006517.1.s570	53	64	5	4	2	3
NP_001265389.1.s859s860	59	51.5	3	2	3	2
NP_000030.1.s248	42	41	8	6.5	7	8
NP_006517.1.s593	47	53	15	13	3	2
NP_001265389.1.s867	44.5	41	6.5	5	30	35
NP_000030.1.s255	33	56	3.5	2	4	1
NP_006517.1.s795	43.5	40	6	5	78	27
NP_001265389.1.s922	47	44	6	5	10	40
NP_000030.1.s55	33.5	45	6	6	4	11
NP_006517.1.s848	39	33	5	3.5	23	2
NP_001265389.1.s957	44	42	5	6	51	59
NP_000030.1.s76	48.5	45	10	10	4	1
NP_006517.1.t648	43	41	7	9	21	14
NP_001265389.1.s957s963	47	43.5	6.5	6	20	34
NP_000030.1.s82	50	41	3	7	5	5
NP_006518.1.s182	44	38.5	5	6	75	34
NP_001265389.1.s963	47	41.5	8	5.5	18	32
NP_000032.1.s147	41	40.5	5	6	36	24
NP_006518.1.s20	41	36	5	5.5	63	12
NP_001265389.1.s993	50	44.5	6	6.5	3	2
NP_000035.2.s96	47	42	6	6	27	53
NP_001265389.1.t1102	43	38	6	6	53	17
NP_006518.1.s20s23	44	46	5	6	51	19
NP_000041.2.t174	49	41.5	6	4.5	27	18
NP_001265389.1.t306	45	41	6	5	26	53
NP_006518.1.s247	44	41.5	5.5	5	14	26
NP_000041.2.t219	45	41	5.5	5	48	41
NP_006518.1.t171	37	36	4	2	9	6
NP_001265389.1.t315	44	43	7	5	1	4
NP_000042.3.s1891	42	60	7	6	3	2
NP_001265389.1.t653	46	42	6	4	23	17
NP_000042.3.s1993	45	52	5	6	9	5
NP_006523.1.s309	44	38	5	2	24	10
NP_001265392.1.s119	44	35.5	6	5	3	2
NP_000042.3.s2242	43	36	7	4	21	9
NP_006523.1.s317s319	40.5	42	4.5	5	44	21
NP_001265392.1.s529	43.5	40.5	6	5.5	58	42
NP_000042.3.s367	38	38	5.5	4	6	18
NP_006523.1.s319	45	52	10	8	4	1
NP_000042.3.s470s474s475	35.5	44	5	6	2	3
NP_001265392.1.s548	40	33	2	1	2	3
NP_006523.1.t180	44	37	6	5	82	23
NP_001265392.1.s605	44	39.5	6	5	68	36
NP_000043.4.s1146	37	NA	22	NA	5	0
NP_006537.3.s181	43.5	42	6.5	5	40	65
NP_000043.4.s1463	45	39.5	6	7	58	20
NP_001265398.1.s205	44	41	6	6	35	63
NP_006537.3.t446	49	48	7	5	3	2
NP_000043.4.s1463s1466	45.5	39.5	7	4.5	68	22
NP_001265435.1.s21	40	37	7	7	12	3
NP_006538.2.s184	44	40	6	6	65	35
NP_000043.4.s1466	44.5	44	6	6	16	4
NP_001265435.1.s301	40	47.5	4	3.5	17	8
NP_006538.2.s184s187	50	46	6	6	3	1
NP_000043.4.s1473	45	41	6	7	67	17
NP_001265440.1.s240	45	38	6	4.5	21	24
NP_006538.2.s481	52	43	13	12.5	3	2
NP_001265440.1.s250	39	37	7	4	5	5
NP_000043.4.s1473s1476	51	33	4	3	4	1
NP_006538.2.s496	44	42	7.5	7	12	16
NP_000043.4.s1486	39	34	5	4	5	5
NP_001265440.1.s701	40.5	46	9	9	10	5
NP_006538.2.t528	45	43	6	5	53	27
NP_000043.4.s357	39.5	41	7.5	8	2	3
NP_001265440.1.s701s706	49	56.5	2	2.5	3	2
NP_006566.2.s335	49	48.5	6	5	10	10
NP_000043.4.s427	NA	48	NA	13	0	5
NP_001265453.1.s469	53	41.5	3	2.5	11	4
NP_006588.1.s254	36	32	6	9	5	5
NP_000043.4.t152	40	49	3	2	5	5
NP_001265453.1.s655	43	44	6	6	57	23
NP_006588.1.s329	38.5	30	4.5	3	2	3
NP_000043.4.t327	43.5	43	6	5	64	25
NP_001265481.1.s143	44.5	40	5	6	58	37
NP_006588.1.s541	42	44	7	6	37	13
NP_000043.4.t476	45	40	5	4.5	13	6
NP_001265481.1.s217	35	41.5	7	6	2	8
NP_006588.1.t265	43	41	5	5	85	15
NP_000048.1.s269	42	NA	6	NA	5	0
NP_001265481.1.s262	40	40	18	5	5	5
NP_006589.2.s108	40	36	5	6	27	3
NP_000048.1.s304	40	43.5	8	7.5	3	2
NP_001265481.1.s325	44	42	6	6	63	47
NP_006589.2.s40	45.5	41	6	6	36	13
NP_000048.1.s328	50	47.5	6	6.5	3	2
NP_001265481.1.y88	45	39.5	6	4.5	11	4
NP_006589.2.s50	43	44	6	6	57	47
NP_000048.1.s422	49	48	7	5	3	2
NP_001265483.1.s8	42	40	6	6	69	25
NP_006589.2.s50s62	44.5	40	21.5	18	10	5
NP_000048.1.t766	34	40	3	4	3	1
NP_001265483.1.s8s12	45.5	50	9.5	6.5	42	2
NP_006589.2.s62	45.5	40.5	6.5	5	38	36
NP_000050.2.s93	41	40	8	5	37	13
NP_001265488.1.s112	44	39	5	6	85	25
NP_006589.2.s78	45	47	7	7	24	11
NP_000050.2.s973s976	NA	43	NA	5	0	5
NP_001265488.1.s22	44	39	6	6	65	19
NP_006589.2.t25s40	46	41	5	4	18	7
NP_000052.1.s174	54	49	3	4	7	3
NP_001265539.1.s217	43	51	6	6	41	4
NP_006589.2.t30	36	35.5	23.5	2	2	8
NP_000052.1.s55	44	37	6.5	5	8	7
NP_001265539.1.s258	42	49	5	6	63	17
NP_006589.2.t30s40	37	29	4	2.5	3	2
NP_000052.1.s604	36	39.5	4	3	3	2
NP_001265539.1.s561	31.5	32	5	5	4	1
NP_006589.2.t926	45	48.5	10	10	1	4
NP_000052.1.t191	44	41	6.5	5	28	47
NP_001265539.1.t242	40.5	40	5	4	32	13
NP_006589.2.t973	41	46	5.5	7	18	7
NP_000055.2.s1573	45	41	9	8	10	20
NP_001265539.1.t416	42	44	6.5	5	18	7
NP_006589.2.t980	39	43.5	5	5.5	1	4
NP_000055.2.s297	47	42	6.5	6	36	49
NP_001265539.1.t470	53	64	4.5	6	4	1
NP_006591.1.s136	42	41	6	6	23	32
NP_000055.2.s550	31	35.5	2	4	3	2
NP_001265539.1.t481	39	47	4	8	7	3
NP_006591.1.s136s139	46	42	6	7	13	7
NP_000055.2.s672	45	41	6	5	34	66
NP_001265539.1.t494	45	44	7	6	16	13
NP_006591.1.s136s139t145	43	43	18	5	9	1
NP_000055.2.s742	43.5	44	6	6	40	60
NP_001265539.1.t514	37	NA	22	NA	5	0
NP_006591.1.s139	37	33.5	5	2.5	21	8
NP_000055.2.s968	48	NA	13	NA	5	0
NP_001265545.1.s311	40	43	6	8	11	4
NP_006591.1.s139t145	34	53	4	4	7	3
NP_000055.2.y1428s1430y1432	NA	45.5	NA	6	0	10
NP_001265552.1.s331	44	49	6	6	52	23
NP_006591.1.s260	42	41.5	5	7	3	2
NP_000057.2.s150	48	44	13	9	7	13
NP_001265552.1.s356	51.5	49	6.5	6	2	3
NP_006591.1.s281	43.5	43	5	6	30	9
NP_000058.1.s151	52	42.5	2	6	3	102
NP_001265552.1.s510	52	41	11	7.5	1	4
NP_006591.1.s298	39.5	38	6	7	8	7
NP_001265552.1.t440	56	NA	6.5	NA	4	0
NP_000058.1.s216	52	41	8	6	1	39
NP_006591.1.t108	40	45	6	6.5	52	48
NP_001265568.1.s137	44	42	5	5	58	27
NP_000058.1.s29	36	39.5	3	5	4	26
NP_006591.1.t145	43	44	6	6	78	31
NP_001265568.1.s265	41	44	5	5	75	25
NP_000060.2.s1575	46	45	7	19	5	5
NP_006600.3.s153	45	38	6	5	56	49
NP_001265580.1.s442	40	44	6	6	62	27
NP_000061.1.s19	49	40.5	6	6	17	18
NP_006600.3.s26	40	45	7	6	13	7
NP_000067.1.s268	49	42	5.5	5	8	62
NP_001265580.1.s50	41	NA	5	NA	5	0
NP_006600.3.s331	44	38	6	8	81	19
NP_000067.1.s297	49	43	6	5	16	49
NP_001265586.1.s292	45	42	7	5	29	61
NP_006600.3.s349	47	41	8	2	12	3
NP_000072.2.s1054	57	34	4.5	4	2	3
NP_001265586.1.s385	39.5	50	8	7	4	1
NP_006600.3.s514	43	45	6	6	21	9
NP_000072.2.s1058	45	41	19	6	7	3
NP_001265586.1.s387	63	42	7	6	2	3
NP_006600.3.t337	53	NA	5	NA	5	0
NP_000072.2.s1503	45	39	6	5	21	39
NP_001265595.1.t208	46	NA	6	NA	5	0
NP_006603.2.s1033	45	40	6	5	27	48
NP_000072.2.s1636	44	39.5	4.5	4	6	24
NP_001265598.1.s245	43.5	35.5	4.5	4.5	4	6
NP_006603.2.s1045	45.5	65	5.5	7	4	1
NP_001265598.1.s261	45	37	5	5	17	7
NP_000072.2.s2105	51	40	6	5	34	71
NP_006603.2.s1092	45	40.5	6	5	54	56
NP_001265598.1.s359	45	36	6	4	60	25
NP_000072.2.s2124	52	41	7	5	1	3
NP_006603.2.s385	47	40.5	6	7	2	8
NP_000072.2.s2124s2128	50	39.5	4	6	13	12
NP_001265598.1.s542	44.5	43	5	6	34	21
NP_006603.2.s674	36	36	4	5	15	5
NP_000072.2.s2128	32	35	5	18	3	7
NP_001265598.1.s765	39	33	4	5.5	9	6
NP_006603.2.s674s676	47	41	6	5	34	66
NP_000072.2.s2149	47	38.5	6	5.5	55	50
NP_001265598.1.s772	44	35	6	5	20	15
NP_006603.2.s674s676s680	44	34	5.5	4.5	4	6
NP_000072.2.s2152	46	46	7.5	5	2	3
NP_001265598.1.s887	44	38.5	6	5	17	18
NP_006603.2.s676	43	44	5	5	35	5
NP_000072.2.s2213	45	37.5	10	5.5	33	12
NP_001265598.1.s903	43	43	6	6	51	49
NP_006603.2.s817	54	39.5	9.5	7.5	4	6
NP_000072.2.s2213s2217	46	39	6	5	28	37
NP_001265612.1.s157	39	47.5	4	5.5	11	14
NP_006603.2.s915	40.5	39	6	5	20	5
NP_000072.2.s2217	45.5	39	7	5	50	45
NP_001265612.1.s224	42	44	6	6	37	23
NP_006608.1.s1016	45	43.5	5.5	6	14	84
NP_000072.2.s2264	46	40	6	6	45	60
NP_001265612.1.s294	43	41	6	5	55	25
NP_006608.1.s1030	36	39.5	19	8	4	16
NP_000072.2.s2627	45	43	6	5	46	29
NP_001265612.1.s598	45	44	5	9	13	7
NP_006608.1.s1128	41.5	40	5.5	5	24	35
NP_000072.2.s2676	47	49.5	6	7.5	5	10
NP_001265612.1.s668	59	47.5	8	6	1	4
NP_006608.1.s1286	45	42	6	6	20	45
NP_000077.1.s12	44	40	5	6	41	39
NP_001265612.1.s719	41	40	8	7	3	7
NP_006608.1.s1347	49	41	4	5	11	29
NP_000077.1.s12s14	43.5	40	6	5	66	39
NP_001265612.1.s725	46.5	52	9.5	10	10	5
NP_006608.1.s1409	45	43	6	5.5	21	24
NP_001265612.1.s817	44	43	5.5	6	60	40
NP_000077.1.s14	43.5	38	5.5	7	36	19
NP_006608.1.s1409s1418	44	40	6	5	11	21
NP_001265612.1.s817s820	33	35	0	1.5	1	4
NP_000079.2.s176	36	41	4	2	14	5
NP_006608.1.s1418	43	43	6	6	30	63
NP_001265613.1.s20	43.5	49	4	4	4	1
NP_000079.2.s522	41	39	5.5	19	12	3
NP_006608.1.s1441s1442	28	43.5	5	5.5	1	4
NP_001265660.1.s42	43	44	6	6	78	27
NP_000079.2.s546	39.5	38.5	5	6	22	8
NP_006608.1.s1441s1445	37	NA	22	NA	5	0
NP_000080.2.s1124	33	36	2.5	4	4	1
NP_001265660.1.y367t375	50	49.5	4.5	3.5	4	6
NP_006608.1.s1445	42	41	6	6	37	48
NP_001265857.1.t190	44	40	6	5	56	48
NP_000087.1.s499	28	45.5	1	11.5	2	8
NP_006608.1.s1496	45	NA	10	NA	5	0
NP_000087.1.s722	42.5	40	6.5	5	26	19
NP_001265857.1.t190t195	46	45.5	5	6	8	16
NP_006608.1.s1496s1498	45.5	42	6	6	36	73
NP_001265857.1.t195	43	43.5	6	4.5	32	48
NP_000087.1.s764	33.5	47	6.5	5	6	13
NP_006608.1.s1496s1498s1502	45	38	7	5.5	21	4
NP_001265867.1.s62	49	47	4	4	3	2
NP_000087.1.t937y938s939	39.5	37	25	20	2	3
NP_006608.1.s1521	45	42.5	8	6	19	68
NP_001265867.1.s70	46	31	3	3	2	3
NP_000090.1.s43	45	42	6	6	49	56
NP_006608.1.s398	44	38.5	6	10	31	22
NP_001265867.1.s86	49	47	4	4	3	2
NP_000091.1.s45	58.5	31	5	2	4	1
NP_006608.1.s413	45	41	6	6	34	76
NP_001265874.1.s32	45	42	6	6	30	15
NP_000092.2.s153	45	37	5.5	5	36	39
NP_001265874.1.s59	41	37	5	7	23	7
NP_006608.1.s471	44.5	41.5	6	6	44	54
NP_000092.2.t147	45.5	39	6	5	22	43
NP_001266.1.s142	NA	52	NA	8	0	5
NP_006608.1.s491	40	37	3	4	3	42
NP_000098.1.s24s26	45	40	6	6.5	35	50
NP_001266.1.s300	42	45	7	6	3	17
NP_006608.1.s518	47	50	15	13	1	4
NP_000098.1.s26	44.5	40.5	5.5	6	66	44
NP_001266.1.s322	45	43.5	6	5.5	17	68
NP_006608.1.s548	52	41	7	5	14	96
NP_000098.1.s50	41	40	5	6	15	5
NP_001266282.1.s202	44	40.5	6	5.5	73	22
NP_006608.1.s578	49	41	6	6	16	94
NP_000100.2.s1434	49.5	43	5.5	5	10	70
NP_001267468.1.s284	46.5	53	8	13	8	2
NP_006608.1.s680	49	42.5	6	5.5	9	100
NP_000100.2.s3482	46	41.5	6	5	26	26
NP_001267468.1.s40	44	41.5	13	11.5	8	2
NP_006608.1.s702	53	42.5	6	5	16	84
NP_000100.2.s3492	43	40	6	5	1	14
NP_001267468.1.s631	43.5	36.5	5.5	4.5	68	22
NP_000100.2.s3529s3533	44	35	25	20	3	2
NP_006608.1.s731	45	42	6	6	11	23
NP_001267468.1.s66	45	39.5	7.5	7	24	26
NP_000100.2.s3605	42.5	41	4.5	6	12	21
NP_006608.1.s743s746	45	45	6	5	13	42
NP_001267470.1.s1136	56	48.5	11	7	1	4
NP_000101.2.s905	43	36	5	5	12	13
NP_006608.1.s746	41	42	6	5	14	71
NP_001267470.1.s1148	53	42	6	6	1	24
NP_000106.1.s419	NA	44	NA	5	0	15
NP_006608.1.s768	54	43	4	6	5	105
NP_001267728.1.s181	35	64	5	4	7	3
NP_000108.1.s110	48.5	43	9	4.5	4	6
NP_006608.1.s790	51	41	7	6	14	81
NP_001267728.1.s340	39.5	50	8	7	4	1
NP_000108.1.s141	48.5	40	24.5	21	2	3
NP_006608.1.s809	45	44	6.5	6	6	64
NP_001267728.1.s487	48.5	40	8	7	10	5
NP_000108.1.s141s142s143	45	43.5	7	9	11	14
NP_006608.1.s814	48	38	11	6	2	3
NP_001267728.1.s533	41	38.5	8	7.5	3	2
NP_000108.1.s163	33.5	28	4.5	7	4	1
NP_006608.1.s820	40	42.5	5	5	11	44
NP_001267728.1.s686	46	44	5	6.5	22	72
NP_000108.1.s49	42	44	5	6	26	38
NP_006608.1.s831	47	39	6	5	13	41
NP_001267728.1.s751	35	40.5	18	23.5	1	4
NP_000108.1.s60	49.5	48.5	5	5.5	8	2
NP_006608.1.s891	67	47.5	6	6.5	1	4
NP_001268361.1.s80	43	39.5	5	5	46	14
NP_000110.2.s278	52	47.5	16	13	1	4
NP_006608.1.s891s894	46	44.5	7	8	21	28
NP_001268364.1.s101	45	43	6	6	39	44
NP_000110.2.t260	34	53	1	5	3	12
NP_006608.1.s894	49	41	6	6	23	71
NP_001268364.1.s268	45	39	8	6	19	51
NP_000111.1.s47	45	39	5	3.5	3	2
NP_006608.1.s905	44	42.5	6	6	17	68
NP_001268364.1.s91	47	39	6	4	21	13
NP_000114.2.s1127	40	36.5	7	4.5	12	8
NP_006608.1.s931	NA	45	NA	21	0	5
NP_001268364.1.t272	52	42	10	10	7	8
NP_000114.2.s1129	37.5	47	5.5	8	12	3
NP_006608.1.s931s934	52	39	7	5	3	7
NP_001268364.1.t89	53	33.5	4	3.5	3	2
NP_000114.2.s156s157	44	41	6	6	45	39
NP_006608.1.s934	44	42.5	6	6	28	36
NP_001268364.1.t89s91	45	52	10	10	2	3
NP_000114.2.s318	47	52	11	11	5	5
NP_006608.1.s945	45	43	7	7	15	30
NP_001268382.1.s37	41	41	5	3	3	2
NP_000114.2.s382s384	39	39	4	3	11	8
NP_006608.1.s965	43	45	6	6	55	49
NP_001268382.1.s56	39	42.5	6	6	25	20
NP_000114.2.s384	45	34	6	5	24	11
NP_006608.1.t315	42	43	6	6	14	85
NP_001268387.1.s364s365	38	48	13	13.5	8	2
NP_000114.2.s428	51.5	46.5	6.5	6	4	6
NP_006608.1.t338	45.5	42	6	5	14	95
NP_001268392.1.s336	42.5	35.5	3	2	14	6
NP_000114.2.s526	40	38	4	6	17	11
NP_006608.1.t393	39	44.5	5	7	1	4
NP_001268392.1.s336s338	44	41	5.5	4.5	30	10
NP_000114.2.s562s563	43.5	42	6.5	7	28	32
NP_006608.1.t851	49	41.5	5	5	15	50
NP_001268392.1.s934s935	43.5	NA	6	NA	10	0
NP_000114.2.s705	43.5	39.5	5	5.5	50	34
NP_006614.2.s14	40	40	8	8	10	5
NP_001268392.1.s935	52	NA	8	NA	5	0
NP_000114.2.t338s341	40	44.5	5.5	7.5	24	6
NP_006614.2.s362	44.5	39	7	5	4	1
NP_001268392.1.s940	58.5	53	5.5	4	2	3
NP_000115.1.s1142	40	36.5	7	6	13	12
NP_006614.2.s371	40	41	5.5	6	16	14
NP_001268396.1.t121	46.5	53	5	6	8	7
NP_000115.1.s1146	48	NA	13	NA	5	0
NP_006614.2.t78	45	44	10	5	19	11
NP_001268396.1.t150	45	54	10	10	4	1
NP_000115.1.s158	44	46	6	6	65	25
NP_006616.1.s129s131	47	42	6	7	9	1
NP_001268412.1.s102	48	39	5	6	22	17
NP_000115.1.s429s430	42	46	6	6	53	27
NP_006616.1.s129s131s133	44.5	37	6	6	66	19
NP_001268412.1.s107	46	44.5	11	6	9	10
NP_000115.1.s430	42	NA	6	NA	5	0
NP_006616.1.s131	33	36	3.5	2	2	3
NP_001268412.1.s121	58.5	31	5	2	4	1
NP_000115.1.s486s489	45	39	6	5.5	83	22
NP_006616.1.s131s133	41	37.5	5	6	41	18
NP_001268412.1.s298	52	45	7.5	5	18	7
NP_000115.1.t303	63	37.5	7	6.5	2	2
NP_006616.1.s133	45	42	7	5.5	50	38
NP_001268412.1.s303	41	33	4	3.5	25	10
NP_000117.1.s140	43	39.5	5	3.5	29	16
NP_006616.1.s147	44.5	38	5	4.5	32	12
NP_001268412.1.s331	52	42	5	5	15	25
NP_000120.2.s124	48.5	43	15	8	6	19
NP_006616.1.s156s158	47	40	7	6	10	15
NP_001268412.1.s333	45	39.5	5	5	55	30
NP_000121.2.s1067	67	46	6	6	1	9
NP_006616.1.s156s158s160	45	37.5	6	5	58	12
NP_001268412.1.s97	44	43	6	5	48	37
NP_000121.2.s1150	NA	42	NA	6	0	5
NP_006616.1.s156s158s168	45	NA	21	NA	5	0
NP_001268412.1.t136	44	43	6	5	49	45
NP_000121.2.s859	28	39.5	7	6	1	24
NP_006616.1.s158	51	49	6	7	12	3
NP_001268412.1.t82	46	41	7	5.5	33	22
NP_000129.3.s2702	45	51	5	5.5	21	24
NP_006616.1.s158s160	44.5	NA	6	NA	10	0
NP_001268425.1.s151	41.5	46	5	5	60	15
NP_000133.1.s408	45.5	41	5.5	6	30	35
NP_006616.1.s160	40.5	37	7.5	8	4	1
NP_001268457.1.s38	45.5	49	5	5.5	22	8
NP_000133.1.s424	44.5	31.5	5	4.5	6	4
NP_006616.1.s168	41	NA	5	NA	5	0
NP_001268457.1.s55	46	54	8	5	22	3
NP_000133.1.t450	40	39	7	8	3	2
NP_006616.1.s23	39	NA	7	NA	15	0
NP_001268462.1.s420	44	40	6	5	43	47
NP_000156.1.s255	39.5	44	21.5	18	8	7
NP_006616.1.t92	46	37	6	5.5	15	10
NP_001268462.1.s443s448	39	44	5.5	6	16	69
NP_000156.1.s279	41	40	6	6	32	23
NP_006617.1.s202	42.5	44	5	6	70	25
NP_000156.1.s282	44.5	43	6.5	5	28	12
NP_001268462.1.s448	53	41.5	4	4	1	4
NP_006624.2.s1140s1150	45	35	24	22	2	3
NP_001268462.1.s478	47	46	6	6	3	7
NP_000156.1.s296s297	43	43	6	5	24	59
NP_006624.2.s16	45	50	25	6	1	9
NP_006624.2.s685	45.5	43.5	5	6	12	82
NP_001268462.1.s539	46	45	8	10	5	9
NP_000156.1.s306	45	42	6	5.5	45	64
NP_001268462.1.s793	45	45	7	7	4	21
NP_006625.1.s41	45	38	7	6	28	22
NP_000156.1.s314	36	41	4	7	5	5
NP_001268462.1.s862	47.5	45.5	14	13	2	2
NP_006653.2.s1859	44	40	5	6	67	17
NP_000156.1.t290	46	39.5	6	6	17	8
NP_001268462.1.s88	44	41.5	6	6.5	33	42
NP_006653.2.s1882	46	33.5	6	1	11	4
NP_000159.3.s1006	36	31	5	4	13	2
NP_006653.2.s2328	39	45	8	7	3	2
NP_001268462.1.t487	39	41	5	5	20	20
NP_000159.3.s664	35	34	5	4	7	3
NP_006653.2.s2430	47	36	6	4	33	7
NP_000159.3.s849	44.5	44	6.5	5	16	19
NP_001268462.1.t510	40	40	5.5	5	22	48
NP_006653.2.s258	59	51.5	3	2	1	4
NP_000159.3.s865	NA	44	NA	9	0	5
NP_001268462.1.t63	42.5	41	5.5	5	2	3
NP_000159.3.s980	44	41	5	5	53	51
NP_006653.2.s2725	38	37	6	5	6	4
NP_001268639.1.s190	43	53.5	5	6	13	2
NP_006653.2.s273s274	41	NA	5	NA	5	0
NP_000164.5.s629	35	28.5	6	4.5	3	2
NP_001268639.1.s59	45	42	6	7	48	17
NP_006653.2.s274	51.5	50.5	5.5	5.5	8	12
NP_000164.5.s629s632	41	44	5	5.5	17	78
NP_001268639.1.s76	40	37	5	3.5	28	22
NP_006653.2.s2787	52	NA	8	NA	5	0
NP_000164.5.s632	46.5	45	5.5	7	2	3
NP_001268639.1.t38	44.5	41	7	5.5	48	32
NP_006653.2.s2869	45	39	6	6	63	21
NP_000166.2.s107	45	46	7	6	27	13
NP_001268660.1.s309	47.5	58	14	13	4	1
NP_006653.2.s3016	44	40	6	5	80	29
NP_000166.2.s138	59	53	3	6	5	5
NP_001268663.1.s585	28	35	5	4	3	7
NP_000166.2.s210	39.5	43	19	4.5	6	4
NP_006653.2.s3053s3054s3055	45	36	8	5	20	5
NP_001268668.1.s1372t1374s1378	32	NA	5	NA	5	0
NP_000166.2.s22	44	40.5	6	5	70	36
NP_006653.2.s3126	45.5	40	6	5	36	32
NP_001268668.1.s345	26	35.5	2	3.5	1	4
NP_006653.2.s3148	43	40	6	7	61	29
NP_000166.2.s237	45	38	6	5	62	38
NP_001268675.1.s135	40.5	38.5	7	5.5	14	20
NP_006653.2.s3177	53	NA	5	NA	5	0
NP_000170.1.s137	44	43	5.5	5	30	25
NP_001268763.1.s63s64	56	41	3	6	3	27
NP_006653.2.s562s568	43	47	6	6.5	26	14
NP_000170.1.s14	41	43	6	4	54	41
NP_001268763.1.s74	36	39	2	4	1	9
NP_006653.2.s562s568t572	46	36	6	5	58	12
NP_000170.1.s200	44	44	7	6	59	35
NP_001268763.1.s86	45	35.5	10	10	5	10
NP_006653.2.s568t572	47	36	6	6	9	1
NP_001269026.1.s236	52	42	6	5.5	13	52
NP_006653.2.t572	45	39	6	5	61	34
NP_000170.1.s219	40.5	35	22.5	22	4	1
NP_000170.1.s219s227	44	53.5	5	6	23	12
NP_006699.2.s137	61	41.5	5	4	1	4
NP_001269026.1.s238	40.5	44	7	5	20	15
NP_006704.3.s104	45	42	7	8	33	7
NP_001269026.1.s251	45	37	6	4	79	31
NP_000170.1.s227	47.5	48.5	10	11.5	8	2
NP_000170.1.s252s254	34	32	3	3.5	3	2
NP_006704.3.s111	40.5	35	26.5	20	2	3
NP_001269026.1.s329	47	46.5	6	5.5	15	24
NP_000170.1.s252s254s256	47	52	5	8	13	7
NP_006704.3.s118	45	39	6	5	86	23
NP_001269026.1.s333	39	44.5	6	6	13	42
NP_000170.1.s252s261	28	43.5	5	5.5	1	4
NP_006704.3.s15	36	48	5	6	9	6
NP_001269026.1.s350	53	41	4	3	8	17
NP_000170.1.s254s256	53	64	4	6	3	1
NP_006704.3.s15s17	43	40	6	5	25	5
NP_001269026.1.s362	36	36	5	3.5	11	14
NP_000170.1.s261	39	46	5	6	50	44
NP_001269026.1.s61	49	40.5	5	6	36	72
NP_006704.3.s17	39.5	46	8	11.5	24	6
NP_000170.1.s309	45	40	6	4	53	37
NP_006704.3.s17s19	43	43.5	5	5.5	3	2
NP_001269026.1.s94	56	46	6	5	12	7
NP_000170.1.s41	45	53	6	7	15	5
NP_006704.3.s19	46	40	10	5	14	11
NP_001269026.1.t110	51	33	4	3	4	1
NP_000170.1.s41s43	44	49.5	6	6.5	9	6
NP_006704.3.s58	48	NA	13	NA	5	0
NP_001269026.1.t114	39.5	NA	3.5	NA	4	0
NP_006708.2.s124	45	40	6	5	41	64
NP_000170.1.s43	45	58	5	6	15	5
NP_001269026.1.t119	36	46	23.5	20	4	1
NP_006708.2.s199	40.5	37	10.5	6	26	9
NP_000170.1.s830	44	43	6	5	35	14
NP_001269026.1.t374	41	NA	5	NA	5	0
NP_006723.2.s244	51	43	7	6	4	21
NP_000170.1.s91	36	32	19	3.5	8	2
NP_001269045.1.s664	39	40	5.5	6	28	30
NP_006723.2.t151	53	31	5	2	3	1
NP_000170.1.s935	49.5	49	6	7	16	3
NP_001269045.1.s674s678	44.5	40	7	6	62	21
NP_006725.3.s1299	59	49	4	2	7	3
NP_000173.2.s756	44	43.5	6	5	66	34
NP_001269045.1.y271	NA	48	NA	13	0	5
NP_006725.3.s169	43.5	42.5	6	5	66	34
NP_000177.2.s1170	52	48	2	10	3	7
NP_001269071.1.s229	43.5	39.5	6	5	50	30
NP_006725.3.s2083	45	44	7	6.5	27	18
NP_000177.2.s1196	41	42.5	5	5.5	1	4
NP_001269071.1.s443	44	40	6	5	60	35
NP_006725.3.s296	41	NA	5	NA	13	0
NP_000177.2.s411	56	40.5	8	8	3	2
NP_001269071.1.s443s451	45	41	6	7	39	21
NP_006725.3.s314	32	NA	5	NA	5	0
NP_000180.2.t519	45	39.5	10	4.5	16	14
NP_001269071.1.s451	44.5	42.5	5.5	5.5	30	40
NP_006725.3.s41	39	46	6	6	31	9
NP_000185.1.s104	35	28.5	6	4.5	3	2
NP_001269071.1.s455	38	43.5	2	6.5	7	8
NP_006725.3.s565	43	40.5	6	3.5	13	2
NP_000185.1.t142	47	39	6.5	5	18	42
NP_006725.3.s954s955	46	45	6	18	27	8
NP_001269079.1.s49	54	42	5	6	10	5
NP_000195.2.s90	40	32	4	3	1	4
NP_006725.3.y2063	NA	35	NA	3	0	5
NP_001269108.1.s30	43.5	39	5	5	8	22
NP_000204.3.s1000	47	39	15	7	13	7
NP_006727.2.s15	33	35	1	1.5	3	2
NP_000204.3.s1069	45	41.5	5	5.5	9	6
NP_001269140.1.s324s328	38.5	45	4.5	2.5	2	8
NP_006727.2.s226	36	36	4	5	9	11
NP_000204.3.s1364	46	46	5	6.5	1	4
NP_001269140.1.s324t326	45	42.5	25	20	3	2
NP_006727.2.s311s313	41	44	5	7	40	30
NP_000204.3.s1454	30	36	4.5	6	4	1
NP_001269140.1.s324t326s328	52.5	41	5	6	18	41
NP_000204.3.s1454s1457	46	38	7	6	16	9
NP_006727.2.s313	46.5	41.5	6	6.5	26	24
NP_001269140.1.s328	45	44	6	5	23	67
NP_000204.3.s1457	44	44	5.5	5	48	27
NP_006729.4.s1411	45	37	6	6	61	29
NP_001269140.1.s340	39	49	3	3	11	9
NP_000204.3.s1474	47	44	7	4	29	21
NP_006729.4.s1507	45.5	40	6	5	40	69
NP_001269140.1.t326	45	38.5	10	5.5	8	12
NP_000204.3.s1483	41	38	7	8	3	2
NP_006729.4.s1559	46	40.5	6	5.5	23	12
NP_001269140.1.t326s328	45	43	5.5	6	16	43
NP_000204.3.s1537	45	NA	14	NA	10	0
NP_006729.4.s1565	45	39	6	5	51	59
NP_001269140.1.t330s331s334	NA	48	NA	13	0	5
NP_000204.3.s1547	45	43.5	6	6	53	32
NP_006729.4.s1574	47	54	5.5	13	12	3
NP_001269160.1.t73	47	45	9	7	10	25
NP_000204.3.s1604	48	NA	13	NA	5	0
NP_006729.4.s1606	40	32	4	3	1	4
NP_001269166.1.s357	35.5	24	3.5	3	4	1
NP_000204.3.s1696	47	42	14	8	14	9
NP_006729.4.s1646	35	39	4	4.5	13	10
NP_001269166.1.s380	43	40	5	5	55	25
NP_000204.3.s1747	45	42	5.5	6	36	29
NP_006729.4.s1646s1649	49	39.5	5	9.5	11	14
NP_001269166.1.s397	35	39.5	1	3.5	1	4
NP_000204.3.t1530	45.5	39	6	6	40	29
NP_006729.4.s1649	45	34.5	4	4.5	13	12
NP_001269166.1.s464	43	49	6	6	7	3
NP_000204.3.t1797	45	39	6	5	52	43
NP_006729.4.s1649s1651	46	40.5	6	6.5	27	18
NP_001269166.1.s482	52	58	5	10	7	3
NP_000204.3.t971	53	NA	5	NA	5	0
NP_006729.4.s1651	44	44.5	6	6	33	36
NP_001269166.1.s677	41.5	40	6	5	50	35
NP_000205.1.s1210	28	34	4	5.5	3	2
NP_006729.4.s1687	46	41	6	5	5	5
NP_001269166.1.s740s743s744	53	NA	5	NA	5	0
NP_000205.1.t1189	39	44.5	7	5	7	2
NP_006729.4.s1880	43	44	6	5	54	51
NP_001269166.1.s788	46	36	6	4.5	3	2
NP_000209.2.s27	46	40.5	6	6	26	84
NP_006729.4.s1899	46	41	7	5	10	60
NP_001269166.1.s794	43	43	6	4	17	18
NP_000209.2.s92	48	45	7	6	16	39
NP_006729.4.s1902	45	43.5	25	20	1	4
NP_001269166.1.s96	45	45	21	24	3	2
NP_000215.1.s100	44	45	5	6	37	57
NP_006729.4.s1933	44	37	6	5	23	17
NP_001269166.1.t259	45	41.5	5	4.5	25	10
NP_000215.1.s127	60	47.5	6	6.5	1	4
NP_006729.4.s2222	39	43.5	5	5.5	1	4
NP_000215.1.s15	34	42	1	5	3	12
NP_001269166.1.t312	40.5	36.5	3	2.5	8	2
NP_006729.4.s2349	44.5	40	5	6.5	48	46
NP_000215.1.s177	44	31	5.5	4	4	5
NP_001269166.1.t375	41	40	6	7	7	3
NP_006729.4.s2402	42.5	46	5.5	4	10	5
NP_000215.1.s18	44	42.5	6.5	6	10	34
NP_001269166.1.t375s380	37	44	4	9	7	3
NP_006729.4.s2402s2406	40.5	36	6	3.5	18	16
NP_000215.1.s30	49	48	7	13	5	5
NP_001269166.1.t416	44.5	40.5	5.5	6	50	24
NP_006729.4.s2502	45	38	6	6	48	22
NP_000215.1.s305	49	41	6	6	16	48
NP_001269166.1.t818	40	44	7	6	25	15
NP_006729.4.s2565	47.5	35.5	3.5	4	2	8
NP_000215.1.s30s31	48	42	5	6	21	19
NP_001269219.1.s182	33.5	38	2	3	8	2
NP_006729.4.s2567	37	46	22	8	5	5
NP_000215.1.s323	44	43	5	5.5	1	4
NP_001269219.1.s466	44	40	5	6	60	25
NP_006729.4.s2571	49.5	42	6.5	6	2	3
NP_000215.1.s398	NA	43	NA	12.5	0	10
NP_006729.4.s2692	43	42	6	5	14	30
NP_001269219.1.s481	44	41.5	6	5	50	48
NP_000215.1.s401	42	41.5	4.5	4.5	2	8
NP_006729.4.s2707	45	40	6	5	53	37
NP_001269219.1.s486	46	38.5	6	5	41	14
NP_000215.1.s420	47	41	15	5	3	12
NP_006729.4.s2713	46	39	7	5	49	61
NP_001269219.1.s638	46	39	7	5	8	17
NP_000215.1.s60	NA	40	NA	8	0	5
NP_006729.4.s2724	46	42	6.5	8	12	28
NP_001269219.1.s84	42	34	5	4	16	7
NP_000215.1.s7	39	40.5	8	7.5	1	4
NP_006729.4.s438	39	45	4	4	7	3
NP_001269219.1.t680	46	42	6	6	25	25
NP_000215.1.s86	45.5	45	10	10	2	3
NP_006729.4.s790	43	36	6	4.5	25	10
NP_001269219.1.t680s683	46	NA	6	NA	5	0
NP_000217.2.s481	34	37	2	4	1	3
NP_006729.4.s967	40	44	6.5	6	10	15
NP_001269314.1.s206	42	47	6	6	55	15
NP_000225.1.s141	44	41.5	6	5	73	36
NP_006729.4.s969	46	49.5	6	5.5	3	2
NP_000225.1.s201	47	39	25	19.5	3	2
NP_001269315.1.s237	43.5	40	5	5	32	13
NP_006729.4.s981	64.5	53	5	5	2	3
NP_000225.1.s51	46.5	51.5	5	2	8	2
NP_001269315.1.s94	42.5	41	6	6	46	19
NP_006729.4.s983	47.5	38.5	8	9	6	4
NP_000225.1.s66	44	41	6	5	62	42
NP_001269315.1.t77	41	NA	5	NA	5	0
NP_006729.4.t1915	44.5	37	5	3	18	17
NP_000225.1.s819	35.5	26	3.5	2	4	1
NP_001269323.1.s1150	42.5	52	5	6	28	27
NP_006729.4.t2415	46	38	7	6.5	24	26
NP_000225.1.t183	40.5	49	3.5	2	12	3
NP_001269323.1.s1262	44.5	36	6.5	6	4	1
NP_006729.4.t2471	43	42	6	5	49	39
NP_000225.1.t233	45	43	6	5	21	9
NP_001269323.1.s1798	49	NA	4	NA	5	0
NP_006729.4.t815	51	33	4	3	4	1
NP_000231.1.s383	45.5	44	7	6	32	37
NP_001269323.1.s1818	41	44	7	7	7	3
NP_006729.4.t953	43	37	5	5	43	22
NP_000234.1.s242	46	41	6	6	28	77
NP_001269323.1.s1843s1844s1846	39	40	10	4	9	1
NP_006730.2.s315	41.5	44	7.5	11	4	1
NP_000234.1.s363	36	42	2	6	5	5
NP_001269323.1.s1862	45	54	5	10	13	7
NP_006734.1.s132	47	58	7	13	14	1
NP_000235.2.s492	44	43.5	7	5.5	19	26
NP_001269323.1.s1889	43.5	43	8	10	26	14
NP_006738.3.s304	47	37	5	6	41	33
NP_000235.2.s548	44	42.5	6	5	69	40
NP_001269323.1.s560	31	58.5	2	5	1	4
NP_006738.3.s67	49	40.5	6	6	20	10
NP_000236.2.s966	64	42	5	3.5	3	2
NP_001269323.1.t2157	45	49	9	13	17	13
NP_006738.3.s74	45	41	7	5	29	76
NP_000236.2.t977	44	41.5	5.5	5	48	42
NP_001269327.1.s81	46.5	55	5.5	14.5	28	2
NP_006738.3.s817	44	39	7	4	53	42
NP_000239.1.s307	43.5	39	4.5	5	20	29
NP_001269334.1.s139	45	53	10	9	3	2
NP_006738.3.s837s839	37	NA	22	NA	5	0
NP_000239.1.s397	42.5	40	11.5	5	10	15
NP_001269334.1.y109	47	39	25	19.5	3	2
NP_006738.3.t962	43.5	35	6.5	2	10	5
NP_000240.1.s477	45	40	6	5	77	33
NP_001269373.1.s355	53	43	9.5	6	10	75
NP_006741.1.s110	40	44.5	5	6	47	62
NP_000240.1.s87	45	35	24	22	2	1
NP_001269414.1.s110	44.5	48	7.5	8	4	11
NP_006741.1.s222	49	40	7	5	3	80
NP_000242.1.s717	40	44.5	8	8	11	4
NP_001269414.1.s431	37.5	43	4	6	6	103
NP_006741.1.s222s233	54.5	46	6.5	6	2	3
NP_000242.1.s734	36	39.5	4	3	3	2
NP_001269460.1.s409	51	33	4	3	4	1
NP_006741.1.s224	45	40	5	11	11	19
NP_000243.1.s13	45	45	8	8	7	13
NP_001269460.1.s411	NA	53	NA	5	0	5
NP_006741.1.s233	39.5	44	5.5	5	30	20
NP_000243.1.s18	50	41	7	8	15	19
NP_001269460.1.s608	39.5	49	4	5	8	1
NP_006741.1.s258	40	36	2	3	4	11
NP_000243.1.s591	45	41.5	7	6	19	36
NP_006741.1.s393	48	40	5	5	17	27
NP_001269460.1.s709	40.5	34	4.5	3	10	5
NP_000243.1.t22s23t32	33	35	1	1.5	3	2
NP_006741.1.s395	43.5	39	5	6	6	9
NP_001269460.1.s904	45	41	4	5	9	1
NP_000248.2.s1037	46	40	7	7	3	7
NP_006741.1.s95	45	41	6	6	21	88
NP_001269460.1.s921	44	44	6.5	6.5	36	14
NP_000248.2.s1140	46	40	6	8	5	5
NP_006741.1.s95s110	43.5	44	6	5	40	62
NP_001269460.1.s921s923	42	NA	6	NA	5	0
NP_000248.2.s1199	45.5	41	7	9	6	9
NP_001269460.1.s953s955	41.5	47	5.5	7	66	33
NP_006741.1.t201	47	53	15	13	3	2
NP_000248.2.s1269	47	39	25	19.5	3	2
NP_000248.2.s1299	46	40	22	21	2	3
NP_001269460.1.s98	43.5	41	6	5	82	28
NP_006744.2.s138	43	44.5	6	5	70	38
NP_000248.2.s1366	40	45.5	8	8.5	3	12
NP_001269462.1.s212	35.5	28	5	5	2	3
NP_006744.2.s206	45	38	25	20	5	5
NP_000248.2.s1718	39	45	8	7	1	9
NP_001269462.1.t615	39.5	35	3.5	1	4	1
NP_006744.2.t184	34	NA	3	NA	5	0
NP_000248.2.s242	NA	41	NA	13	0	15
NP_001269468.1.s31	42	38.5	6	5	19	20
NP_006744.2.t229	37	38	4	6	5	5
NP_000248.2.s680	46	45	19	6	7	3
NP_001269489.1.s392	45	40	5	7	22	7
NP_006746.1.s205	41	40.5	4	6	7	8
NP_001269489.1.t223	53	NA	5	NA	5	0
NP_006746.1.s237	36	35	2	20	7	3
NP_000248.2.s738	45.5	37	8	8	12	3
NP_001269495.1.s136	46	39	6	5	53	42
NP_006746.1.s256	49.5	46	6.5	6	4	1
NP_000248.2.s879	41	46	5.5	7	2	3
NP_001269495.1.s192	45	40	7	8	33	21
NP_006746.1.s275	47	48.5	8	11.5	8	2
NP_000248.2.s948	NA	45	NA	21	0	5
NP_001269533.1.s104	50.5	45.5	6.5	7	14	16
NP_006746.1.s75	40	64	5	7	4	1
NP_000248.2.t979	40	43.5	8	7.5	3	2
NP_001269533.1.s117	44	40	6	5.5	87	22
NP_006747.1.s100	41	44	6	5	57	37
NP_000248.2.y422	46.5	45	5.5	19	2	7
NP_001269533.1.s117s122	50	54.5	5	7.5	8	2
NP_006747.1.s57	46	35	5	6	7	8
NP_000250.3.s1127s1128	NA	43	NA	5	0	5
NP_001269533.1.s152	45	44	6	6	48	27
NP_006747.1.s81	44.5	41	6	6	14	31
NP_000250.3.s1452	44	40	5	5	52	23
NP_001269533.1.s152s155	47	54	10	10	9	1
NP_006749.1.s145	45	42	8	6	35	45
NP_000250.3.s218	NA	41	NA	13	0	15
NP_001269533.1.s155	40.5	42	6	6	12	3
NP_006749.1.s19	41	42	8	7	13	22
NP_000250.3.t1053t1055	40	46	5	6	4	1
NP_001269533.1.s43	41	39.5	8	7.5	1	4
NP_006750.3.s13	45	41	6	5	33	77
NP_000250.3.y1078s1086	53	NA	6	NA	5	0
NP_001269533.1.s48	40	39	3.5	11	8	6
NP_006752.1.s117	53	NA	5	NA	5	0
NP_000256.4.s310	44	41	5	5	24	27
NP_001269533.1.s76	45	45	10	8	9	11
NP_006752.1.s210	41	41	5	7	27	8
NP_000256.4.s320	46.5	39	6	5	44	66
NP_001269550.1.s129	42	41	5	5	18	17
NP_006752.1.s46	41	45	6	6	71	34
NP_000256.4.s345	45	40	5	5	19	31
NP_001269550.1.s57	43	44	6	5	64	45
NP_006757.2.s1001	37	29	4	2.5	3	2
NP_000256.4.s345s348	44	35	5	4	21	14
NP_001269550.1.t74	45	40	6	6	63	27
NP_006757.2.s1089	45	36	6	5	27	17
NP_000256.4.s348	45	37	8	5	11	9
NP_001269554.1.s12	44	42	5	6	48	59
NP_006757.2.s1089s1090	60	46	6	7	2	2
NP_000258.1.s2494	38.5	45	5	4	48	22
NP_001269554.1.s143	36	50.5	2	5.5	3	22
NP_006757.2.s1090	39.5	38	7.5	6	14	11
NP_000258.1.s2502	40	38	5.5	5	12	13
NP_001269554.1.s153	41	35	2	2.5	2	8
NP_006757.2.s1113	39	47	8	7	5	5
NP_000258.1.s2522	42.5	44	6	6	60	50
NP_001269554.1.s277	33	40.5	4	6	9	20
NP_006757.2.s1861	44.5	38.5	6	5	56	38
NP_000258.1.s2781	41	46	5	4	53	21
NP_001269554.1.s282	37.5	42.5	4.5	6	6	18
NP_006757.2.s420	39	NA	3	NA	5	0
NP_000258.1.s2796	44	40	5	5	37	23
NP_001269554.1.s301	41	45	5	5	3	7
NP_006757.2.s473	43	37	4	5	14	9
NP_000258.1.s2808	39.5	40.5	5.5	5.5	16	24
NP_001269554.1.s303	34	35	3	3.5	3	2
NP_006757.2.s828	58.5	53	4.5	5	4	1
NP_000258.1.s465	45	54	8	10	7	3
NP_001269554.1.s307	42	42	4	5	4	16
NP_006757.2.s941	44.5	40	6	4	66	39
NP_000258.1.s657	59	43	7	6	3	2
NP_001269554.1.s390	43	43.5	5	6	51	58
NP_006757.2.t1064	43	37	5	2	4	1
NP_000258.1.s864	43.5	40	6	5	12	13
NP_001269554.1.s390s392	45	41	6	6	55	44
NP_006759.3.s117	43	44	5	6	79	15
NP_000259.1.s10	44	41	6	5	47	43
NP_001269554.1.s392	33	35	0	1.5	1	4
NP_006764.3.s136	40.5	34	5	2	12	3
NP_000259.1.s315	39	55	5	6.5	3	2
NP_001269554.1.s403s404	42.5	39	5	6	8	11
NP_006764.3.s140	50	38	6	21	9	1
NP_000259.1.s518	43	38.5	5.5	4.5	12	28
NP_001269554.1.s404	49	40	7	6	5	25
NP_006764.3.s627	37	50	5	7	9	1
NP_000259.1.t581	45	38	6.5	5	34	31
NP_001269554.1.s406s407	44.5	42.5	6	7	50	40
NP_006764.3.s74	41	41	5	3	3	2
NP_000261.2.s33	42	40	6	6	15	70
NP_001269554.1.s406s407s414	33	36	2.5	4	4	1
NP_006766.1.s188	51	46	8	6	4	6
NP_000275.1.s293	44	40	6	5	103	7
NP_001269554.1.s407	43	42	7	2	4	1
NP_006766.1.s211	45.5	40	6	5	30	45
NP_000275.1.y64y65t70	44	36	28	21	1	4
NP_006766.1.s69	46	42	6	6	36	59
NP_001269554.1.s414	44	36	20	23.5	3	2
NP_000276.2.s162	NA	41	NA	5	0	5
NP_006766.1.t243	42	34	5	3	5	5
NP_001269554.1.s431	45	45	7	6	31	33
NP_000276.2.t487	49	42	5.5	5	14	40
NP_006766.1.t245	40	41	14.5	11	6	4
NP_001269554.1.s458	41	43	5	7	29	34
NP_000280.1.s377	43.5	44	7.5	6	6	94
NP_006770.1.s101	46	48	7	6	9	11
NP_001269554.1.s463	36.5	52	4	10	10	10
NP_000282.1.s203	43	43	6	6	95	15
NP_006770.1.s109	44	42	6	6	35	69
NP_001269554.1.s5	49.5	50	3.5	4	6	4
NP_000282.1.t168	33	39	1	1.5	3	2
NP_006770.1.s141	53	40	6	5	17	79
NP_001269554.1.s507	42.5	44	6	6	26	39
NP_000282.1.t35	41	51.5	5	6	3	2
NP_001269554.1.s51	41.5	44	6	6	46	43
NP_006770.1.t137	43.5	37	6	5	34	31
NP_000282.1.y196	45	43	5	6	31	14
NP_006770.1.t137s141	45	42	5.5	6	30	74
NP_001269554.1.s525	27.5	36	0.5	2	2	3
NP_000282.1.y76	NA	52	NA	8	0	5
NP_006773.2.t223	44.5	43.5	6	6	44	46
NP_001269554.1.s533	43	43.5	6	6	25	70
NP_000283.1.s691	39	45	8	7	3	2
NP_006775.1.y723	43	37	5	2	4	1
NP_001269554.1.s66	45	40	17.5	8	4	11
NP_000283.1.s7	45	37	6.5	10	8	1
NP_006779.1.s29	44	37	8	10	21	9
NP_001269554.1.s71	45	40	6	7	23	27
NP_000283.1.s724	45	46.5	6	6	20	10
NP_006779.1.s29s30	43	33.5	5.5	1	6	4
NP_001269554.1.s94	43.5	42	2	6	6	49
NP_000283.1.s729	45	40	6	5	61	49
NP_006779.1.s29s34	43	43.5	6	5	3	2
NP_001269554.1.t10	NA	37	NA	22	0	5
NP_000283.1.s729s735	45	41.5	7	5.5	17	28
NP_001269554.1.t10s12	41.5	42.5	5	5.5	28	62
NP_006779.1.s461	35	39.5	1	3.5	1	4
NP_000284.1.s27	47.5	39	8	5	10	15
NP_006779.1.s463	43.5	44	4.5	6	6	9
NP_001269554.1.t19s22	56	40.5	8	8	3	2
NP_000284.1.s34	53	36	5	4	17	27
NP_006779.1.s62	43	43	6	5	57	47
NP_001269554.1.t64	36	28	2	1	3	2
NP_000285.1.s324	47	39	8	4	3	2
NP_001269573.1.s287	39	40.5	7	7.5	9	10
NP_006779.1.s92s93	43	41	6	4	75	25
NP_000286.3.s316	45	38	7	6.5	11	8
NP_001269573.1.s649	49	40	7	6	27	63
NP_006796.1.s119	41	40	10	8	9	11
NP_000286.3.s325	43.5	40.5	6	5	22	58
NP_006796.1.s270	45	39.5	6	6	35	30
NP_001269573.1.s659	44	41	7	6	32	68
NP_000286.3.s354	54.5	41	17.5	13.5	2	8
NP_006796.1.s68	41	44	6	6	52	48
NP_001269581.1.s211	41	37	8	7	7	3
NP_006796.1.s84	44.5	42	6	5	50	60
NP_000286.3.s383	46	40	6	7	7	8
NP_001269581.1.s528	43.5	39.5	6	6	94	16
NP_006796.1.s84s88	45.5	41	6.5	5.5	30	58
NP_000288.1.s125	36	35.5	6	4	9	6
NP_001269581.1.s63	43	40	6	6	41	38
NP_006796.1.s88	43	41	6	5	47	53
NP_000288.1.s166	44	40.5	5	5	50	30
NP_001269588.1.s1005	46	40.5	6.5	5	16	38
NP_006799.1.s29	45	46	10	10	9	16
NP_000288.1.s76	49.5	46	6.5	6	4	1
NP_001269588.1.s812	43	41	5	6	64	44
NP_006800.2.s186	43.5	42	5	6	38	17
NP_000288.1.s812	42	NA	6	NA	5	0
NP_001269588.1.s829	44	43	6	6	31	52
NP_006804.1.s105	42	42	5	4	11	4
NP_000288.1.s829	41	47	10	19	17	3
NP_006804.1.s123	45	39.5	7	7.5	17	18
NP_001269588.1.s845	41	52	10	10	2	3
NP_000290.2.s121	46	39	8	5	5	3
NP_006804.1.s184s189	40.5	37	7.5	8	4	1
NP_001269588.1.s848	45	37.5	5	4.5	9	16
NP_000290.2.s142	41	44	6	6	53	51
NP_006816.2.s17	44	44.5	7	7.5	35	20
NP_001269588.1.s890	40	43	5	7	33	27
NP_006816.2.s26	44.5	37.5	6	5	86	24
NP_000290.2.s155	45	41.5	6	5	47	32
NP_001269588.1.s898	48	53.5	3	3	2	8
NP_000290.2.s155y160	46	40	22	21	2	3
NP_006816.2.s460	45	39	6	5	47	33
NP_001269588.1.s913	46.5	39	5.5	13	44	10
NP_000290.2.s185	45	40	19	5	5	9
NP_006816.2.s86	39	NA	3	NA	5	0
NP_001269588.1.s926	45	39	10	5	5	10
NP_000290.2.s205	41	44	5.5	6	62	47
NP_006817.1.s45	41	45	6	6	71	34
NP_001269588.1.s993	45	NA	21	NA	5	0
NP_000290.2.s205s208	29	44.5	9	8.5	1	4
NP_006817.1.s64	42.5	40	5.5	6	20	15
NP_001269588.1.s993t995	46.5	53	5.5	5	6	4
NP_000290.2.s208y214	45.5	45	6	5.5	12	8
NP_006817.1.t205	42.5	44	6	6	12	8
NP_001269588.1.s993t995s997	44	43	6	18	5	5
NP_000290.2.s219	58.5	31	5	2	4	1
NP_006819.2.s2195	41	41	5	5	57	26
NP_001269589.1.s156	43	40	5	5	44	42
NP_000290.2.s225	44	42	6	6	62	45
NP_006819.2.s298	43.5	42	5.5	6	8	27
NP_001269589.1.s385	45	40	6	5	45	60
NP_006820.1.s62	NA	53	NA	5	0	5
NP_000290.2.s237	42	40	5	4	10	15
NP_001269589.1.s446	41	37	8	8	3	1
NP_006820.1.s66	37	44	6	7	8	57
NP_000290.2.s391	38	44.5	6	6	27	12
NP_001269589.1.s511	45	39.5	8	7.5	7	8
NP_006827.1.s786	45	43	6	5	48	31
NP_000290.2.s394	47.5	58	14	13	4	1
NP_001269589.1.s6	44	41	6	5	53	54
NP_000290.2.s509	35	44	5	6	7	8
NP_006828.2.s24	47	31	6	4	17	3
NP_001269589.1.t158	45	42.5	25	20	3	2
NP_000290.2.s609	41	45	8	8	5	5
NP_006828.2.s284	45.5	40.5	6	5	48	46
NP_000290.2.s65	48.5	45	9	10	2	3
NP_001269589.1.t450	50	39.5	5	5	12	8
NP_006833.2.s289	43.5	41	6	5	86	24
NP_000290.2.s654	39	51	6	5	3	2
NP_001269589.1.t450s454	58.5	31	5	2	4	1
NP_000290.2.s69	41	40	4.5	4	10	5
NP_006833.2.s303	45	52	10	8	4	1
NP_001269595.1.s507	47	40	6	6	31	47
NP_000290.2.s739	45	41	6	5	54	41
NP_006833.2.s307	37.5	37.5	6	3	12	8
NP_001269595.1.s515	45	43	6	6	37	37
NP_000290.2.t511	37	44	8	7	3	7
NP_006833.2.s307s309	41	50	10	7	15	5
NP_001269595.1.s631	38	41	5	5.5	12	8
NP_000290.2.y104	50	44	5.5	6	10	10
NP_006833.2.s307s309t311	42	50	7	7	17	3
NP_001269595.1.s696	45	38	5	6	23	27
NP_000290.2.y214	40.5	41	5	5	48	37
NP_006833.2.s309	43	43.5	6	5	3	2
NP_001269595.1.s717	56	40.5	8	8	3	2
NP_006833.2.s317	44	38.5	5	4.5	26	14
NP_000290.2.y499	48	NA	13	NA	5	0
NP_001269595.1.s765	45	42	6	6	52	33
NP_000290.2.y526	50	38	13	4	15	5
NP_006833.2.s343	43.5	44	6	7	8	7
NP_000290.2.y80	54	29	9.5	5	4	1
NP_001269599.1.s216	37.5	38	3.5	4.5	4	6
NP_006833.2.s347	40	45	7	6	33	7
NP_000292.1.s189	40.5	40.5	5	6	6	4
NP_006833.2.s431s435s436	44	42	6	6	73	21
NP_001269608.1.s1019	56	33	6.5	6	4	1
NP_000292.1.s45	52	42.5	2	5	9	86
NP_001269608.1.s1023	43	46	5	6	10	19
NP_006833.2.s435s436	39	39	8	7	34	9
NP_000292.1.s477	41	44	5	6	33	66
NP_001269608.1.s1096	53	NA	5	NA	5	0
NP_006833.2.s861	45	39	6	5	80	25
NP_001269608.1.s466	45	39	6	5	47	63
NP_000292.1.s741	44.5	38	10	6	4	1
NP_006833.2.s883	34	28	5.5	4	2	3
NP_000305.3.s294	43.5	42	6	5	56	45
NP_006833.2.t217	53	48	5	10	5	5
NP_001269608.1.s569	39.5	41	7.5	8	4	1
NP_000308.1.s19	43	39.5	6	3.5	86	14
NP_006833.2.t548s551	49.5	42	6.5	2	2	1
NP_001269608.1.s576	39	44.5	6	5	3	2
NP_006833.2.t780	39.5	33.5	7.5	1	6	4
NP_000312.2.s249	40	45	6	5.5	59	26
NP_001269608.1.s740	45	53	10	9	3	2
NP_006847.1.s44	35	36	4	6	9	1
NP_000312.2.s249t252	40	NA	8	NA	5	0
NP_001269608.1.s748	52	NA	8	NA	5	0
NP_006847.1.s97	44.5	41.5	6	6	56	28
NP_000312.2.s37	44	42.5	6	5.5	76	30
NP_001269608.1.s761t762	40.5	37	5.5	7	6	9
NP_006847.1.s97t101	49.5	48	15.5	13	2	3
NP_000312.2.s795	59	43	7	6	3	2
NP_001269608.1.s787s790s791	41	44.5	5	4.5	3	2
NP_006847.1.t101	47.5	41.5	6	4.5	24	20
NP_000312.2.s807	35	41	4	2	3	2
NP_001269608.1.s790s791	53	39	5.5	6	20	5
NP_006847.1.t326	45	41	6	5	37	73
NP_000312.2.s811	47.5	52	14	13	2	3
NP_001269608.1.s902	44	41.5	7.5	8.5	10	10
NP_006847.1.t51t53	44.5	38	6.5	7.5	24	10
NP_000312.2.s919	44	44.5	6	5	8	2
NP_001269608.1.s903	51	39	5	6	2	3
NP_006847.1.t53	45.5	42.5	7.5	5	18	12
NP_000312.2.t373	44.5	42.5	7.5	14	26	4
NP_001269608.1.s914	49	49	5	5.5	14	16
NP_006852.1.t49	44	42	7	5	25	10
NP_000312.2.t821	46.5	39	8	19.5	8	2
NP_006852.1.t64	46	39.5	5.5	4.5	32	18
NP_001269608.1.s917	36	NA	2	NA	10	0
NP_000312.2.t826	40.5	40.5	8	6	12	8
NP_006852.1.t72	53	50	7	6	3	2
NP_001269608.1.s966	36.5	41	3	4	12	7
NP_000319.1.s418	43	42	5.5	6	36	59
NP_006862.2.s227	46	44.5	5	6.5	13	12
NP_001269608.1.t390	43	43	6	4.5	48	28
NP_000319.1.s756	45	46	8	10	8	11
NP_006862.2.s241	46	31	3	3	2	3
NP_001269617.1.s287	NA	40	NA	5	0	4
NP_000319.1.s774	53	42	6	6	3	7
NP_006862.2.s316	45	39	6	5	49	60
NP_001269617.1.s295	46	44	7	7	30	20
NP_006862.2.s339	46.5	35	6.5	5	4	1
NP_000323.2.s366	39	40.5	5	12.5	19	6
NP_001269617.1.s369	43.5	38	5	3	26	19
NP_006862.2.s410	37	39	4	8	7	3
NP_000323.2.s406	43	35.5	6	5	25	10
NP_001269617.1.y659t668	40	43.5	8	7.5	3	2
NP_006862.2.t224	45	43.5	6	5	19	6
NP_001269633.1.s181	45.5	45	9.5	10	6	9
NP_000323.2.s739	53	41.5	4	4	3	2
NP_006862.2.t224s227	45	40	5	6	28	21
NP_001269633.1.s195	51	44	3.5	6	10	5
NP_000323.2.s775	44	39	6	5.5	83	22
NP_008816.3.s1189	47	45.5	5	3	7	2
NP_001269633.1.s300	44	36	18	4	19	1
NP_000323.2.s811	45	45	5	5	20	25
NP_008816.3.s1204	40.5	35	23.5	18	4	1
NP_001269633.1.s427	40	43.5	8	7.5	13	2
NP_000323.2.s88	47	44	8	9	11	9
NP_008816.3.s2226s2230	41	45	5	6	44	31
NP_001269633.1.s480	44	42.5	6	6	71	24
NP_000333.1.y359	47	45	4.5	6	2	33
NP_008816.3.s2230	43	44.5	6	6.5	58	26
NP_001269638.1.s145	43	38	5	5	53	41
NP_000335.1.s180	42	62	5	5	29	6
NP_008816.3.s2625	45	44	5	6	43	27
NP_001269638.1.s94	44	39	5	4	29	36
NP_000335.1.s28	37	NA	22	NA	5	0
NP_008816.3.s2896	41	44.5	6	6	17	18
NP_000335.1.s28s31	45	40	5	4	15	5
NP_001269658.1.s108	43.5	43	5.5	5	4	1
NP_008816.3.s3399t3401s3418	35.5	24	3.5	3	4	1
NP_000335.1.t25s28s31	44	45	6	7	66	27
NP_001269658.1.s254	48	NA	13	NA	5	0
NP_008816.3.s3409	42	45	6	6	41	21
NP_000335.1.t85	39	51	6	5	3	2
NP_001269658.1.s334	45	45	5	7	37	13
NP_008816.3.s3432	41	44	5	6	69	41
NP_000349.1.s649	46	42	6	7	7	23
NP_001269665.1.s446	45	41	6	5	43	37
NP_008816.3.s3677	41	45	5	6	38	22
NP_001269665.1.s457	45	40	5	7	31	43
NP_000350.1.s24	42.5	41	6.5	7	22	13
NP_008816.3.s453	37	NA	22	NA	5	0
NP_001269674.1.s648	53	44.5	5	6.5	5	20
NP_000350.1.s35	46	43	5	6	18	17
NP_008816.3.s533	36	40	5	5.5	13	12
NP_001269677.1.s222	45	39.5	6	5	56	54
NP_000350.1.s85	45	45	21	24	3	2
NP_008816.3.s571	43.5	42	6	5	40	54
NP_001269677.1.s245	45.5	38.5	23	20.5	4	6
NP_000350.1.s92s95	46.5	46	7	9	20	15
NP_008816.3.s700y703	NA	37	NA	22	0	5
NP_001269677.1.s265	37	32	5	3	1	4
NP_000350.1.s95	47	43	15	11.5	7	8
NP_008818.3.s123	42.5	43	5	7	16	4
NP_001269677.1.s269s273	45	NA	21	NA	5	0
NP_000350.1.t22	47	39	25	19.5	3	2
NP_008818.3.s125	44.5	40	6	5	24	41
NP_001269677.1.s292	41	38.5	6	6.5	23	16
NP_000356.1.s106	45	39	8	8	5	5
NP_008818.3.s147	46	40	5	3	9	1
NP_000356.1.s195	49	40	7	5	17	23
NP_001269677.1.s554	33.5	34	4	3	2	3
NP_008818.3.s438s440	46	41	7	5	7	3
NP_000356.1.s198	44.5	41.5	7.5	8	16	12
NP_001269677.1.t357	45	40	19	7	3	7
NP_008818.3.s438s440s448	49	43.5	4	4	1	4
NP_001269679.1.s710	43.5	44	6.5	8	8	7
NP_000356.1.s21	44	37	5.5	6	94	15
NP_008818.3.t38	44	40.5	6	5	29	26
NP_001269679.1.s732	44.5	43	7	5	28	11
NP_000356.1.s212	47.5	44.5	6.5	7.5	4	6
NP_008823.1.s136	42	NA	6	NA	5	0
NP_001269681.1.s11	43.5	58	7.5	5	20	5
NP_000356.1.s223	50	48	7	10	11	9
NP_008824.2.s237	47	40.5	7	3.5	31	14
NP_001269681.1.s126	45	38.5	8	4	22	8
NP_000356.1.s80	43.5	43	6	5	84	11
NP_008824.2.s361	42	41.5	6	5	5	10
NP_001269681.1.s46	37	39.5	6	7.5	15	10
NP_008824.2.s404	45	NA	10	NA	5	0
NP_000356.1.t173	43	39.5	6	5	20	4
NP_001269681.1.s531	44.5	40.5	6	4.5	60	40
NP_008832.2.s1223	47	53	15	13	3	2
NP_000356.1.t178	39.5	41	4	3.5	8	2
NP_001269681.1.s80	44	41	6	5	76	31
NP_008832.2.s1230	45	36.5	6	10	3	2
NP_000356.1.t71	49	NA	4	NA	5	0
NP_001269681.1.t971t972	39	NA	3	NA	5	0
NP_008832.2.s1258	NA	41	NA	5	0	5
NP_000358.1.s229	45	42	6	5	58	27
NP_001269690.1.s110	37	45	4	6	7	3
NP_008832.2.s1299	48	40	4	5	6	19
NP_000359.1.s1080	44	42.5	6	5	22	48
NP_001269690.1.s278	45	39	6	6	27	13
NP_008832.2.s1317	42	41	5	3	33	27
NP_000359.1.s1100s1102	41	40.5	6.5	7	14	26
NP_001269696.1.s1008	43	43.5	6	5.5	55	50
NP_008832.2.s1610	42	44	5	6	43	52
NP_000359.1.s427	42.5	39	4.5	3	2	3
NP_001269696.1.s1031	45.5	54	5	6.5	24	6
NP_008832.2.s1733	44	41.5	5	6.5	52	42
NP_000359.1.s505	44.5	41	6	5	38	71
NP_001269696.1.s1075	40	39	5	3	13	7
NP_008832.2.s1747	47.5	50	6.5	4	4	1
NP_000359.1.s505y508	57	45	8.5	8	2	3
NP_001269696.1.s1237	35.5	37	3.5	2	10	5
NP_008832.2.s2464	48	39	6	5.5	34	46
NP_000359.1.s515	50	41	7	5	11	9
NP_001269696.1.s1308	46	39	8	7	15	10
NP_008832.2.s812	33.5	39	4.5	18.5	4	6
NP_000359.1.s673	43	44	6	18	3	7
NP_001269696.1.s1330	45	40.5	6	5	21	34
NP_008833.1.s21	44.5	36	6	4	16	19
NP_000359.1.t547	40	37	4.5	6	6	9
NP_001269696.1.s1351	49.5	48	15.5	13	2	3
NP_008840.1.s633	42.5	39	6	6	16	13
NP_000362.1.t80	NA	39	NA	3	0	5
NP_001269696.1.s169	45	43	7	6	34	31
NP_008840.1.s718	46.5	44.5	7	13	10	20
NP_000364.1.s214	43.5	41	5	6	60	40
NP_001269696.1.s34	51	33	4	3	4	1
NP_008840.1.s746	NA	40	NA	8	0	5
NP_000364.1.s335	40	43.5	8	7.5	3	2
NP_001269696.1.s361	45.5	37	5	3	16	9
NP_008846.2.s15	44	43.5	5	5	49	36
NP_000364.1.y37	44	44.5	6.5	5.5	30	10
NP_001269696.1.s365	36.5	34.5	4	3	24	6
NP_008846.2.s213	51	33	4	3	4	1
NP_000365.3.s61	47	38	5	5.5	19	6
NP_001269696.1.s405s408s409	40.5	46	7	6	30	28
NP_008846.2.s28	35	22	1.5	1	4	1
NP_000368.1.s221	45	44	6	6	19	11
NP_001269696.1.s408s409	41	38	7	8	3	2
NP_000368.1.y291	43	46.5	12.5	5	12	36
NP_008850.1.s149	31	45	3	8	5	5
NP_001269696.1.s474	43	45	5	5	79	19
NP_000372.1.s92	43	37	5	2	4	1
NP_008855.1.s133	40.5	60	5.5	8	4	1
NP_001269696.1.s479	47.5	67	6.5	6	4	1
NP_000372.1.s92s96	48.5	45	10	10	8	7
NP_008855.1.s199	43	42	6	7	103	7
NP_001269696.1.s774	41.5	45.5	6.5	6.5	44	20
NP_000372.1.s96	49	41	8	9	15	15
NP_008855.1.s199s205	32	NA	5	NA	5	0
NP_001269696.1.s966	31.5	32	5.5	5	2	3
NP_000372.1.t78	45	37	6	5	81	29
NP_008855.1.s234s238	38	32.5	4	4	8	2
NP_001269696.1.t1073s1075	31	35.5	2	4	3	2
NP_000373.1.s293	44	43	6	5	57	47
NP_008855.1.s238s242	42.5	41	5.5	5	4	1
NP_001269696.1.t1191	43	41.5	5	5.5	67	32
NP_000375.2.s315t316s317	30	32	4	6	2	3
NP_008860.4.s245	32	NA	5	NA	5	0
NP_001269696.1.t470	44	36	5	3	46	19
NP_000375.2.s3279	49	48	7	5	3	2
NP_008860.4.s256	40	39	4	6	23	12
NP_001269696.1.t470s474	44	39.5	6	7.5	65	20
NP_000375.2.t201s204t205	65	47	4	5	1	9
NP_008861.2.t131	45	37	7	6	59	23
NP_001269696.1.t552	45	46	10	7	11	9
NP_000375.2.t4052	51	42	6.5	6	8	67
NP_008862.1.s475	47	38	6	5	37	43
NP_001269696.1.t68	43	38	6	6	23	47
NP_000375.2.y3233s3238	39	NA	3	NA	5	0
NP_008862.1.s485	46.5	39.5	6	6	50	40
NP_001269696.1.y244	41	45	6	6	17	13
NP_000380.1.s130	43	41.5	5	5	57	38
NP_008864.4.s559	45	40	7	5	40	25
NP_001269696.1.y393	52	NA	8	NA	5	0
NP_000383.2.s299t301s308	53	NA	6	NA	5	0
NP_001269727.1.s111	44	44	15	18	9	11
NP_008864.4.s673	37	58.5	5	4.5	11	4
NP_000383.2.s938	49	50	7	6	3	7
NP_001269727.1.s261	41.5	41.5	7.5	6.5	8	2
NP_000386.1.s601	47	39	8.5	6.5	30	30
NP_008870.2.s1035	46	38	5	4	24	15
NP_001269727.1.s261s262	45	40	6	4.5	53	46
NP_000386.1.s659	43	52	12.5	13	2	3
NP_008870.2.s1047	38	39	3.5	3	4	1
NP_000386.1.t27	43	NA	5	NA	5	0
NP_001269727.1.s282	44	41	6	5	69	41
NP_008870.2.s1135	40	NA	8	NA	5	0
NP_000389.1.s146	46.5	39.5	7	6	18	30
NP_008870.2.s1267	42	45	5	6	21	4
NP_001269727.1.s381	43	43.5	6	5	3	2
NP_001269730.1.s24	44	43	6	6	5	10
NP_008870.2.s1315	45	39	6	5	56	54
NP_000389.1.s174	46	NA	6	NA	5	0
NP_001269730.1.s377s378	45	39.5	6	5	64	30
NP_008873.1.s188	49	43	4	3.5	3	2
NP_000393.4.s26	45	44	6	5	18	17
NP_001269730.1.s378	45	NA	10	NA	5	0
NP_008873.1.s37	47	40.5	5	5	45	40
NP_000393.4.y431	48.5	39	5.5	5	2	3
NP_001269730.1.t167	44	41.5	11	7.5	1	4
NP_008875.1.s170	45	40	6	7	7	13
NP_000393.4.y533	44	41	5	6.5	25	20
NP_001269734.1.s129	52	41	7	7	13	7
NP_008875.1.s96	39	44	5	6	36	73
NP_000398.1.s191	44	43	6	5	11	93
NP_001269734.1.s13	45	36	6	4	36	19
NP_008876.3.s38	47.5	42	5	6	24	47
NP_000402.3.s124	48.5	37	10	10	4	1
NP_001269734.1.s544	45	38	6	4.5	70	20
NP_008876.3.s60	44	42.5	5	6	41	62
NP_000402.3.s138	33	56	6	6.5	1	4
NP_001269734.1.s95	41.5	39	4	4	16	19
NP_008876.3.t20	48	40	5	6	29	51
NP_000402.3.s79	44	40	6	5	56	53
NP_001269734.1.t686s687s691	39.5	43	5.5	4.5	12	8
NP_008876.3.t58s60	39	37	6	6	25	15
NP_000402.3.s79s83	46	41.5	6	6.5	10	10
NP_001269786.1.s1452	45	54	10	10	4	1
NP_008877.1.s1073	45	50	8	6	23	7
NP_000403.1.s356	45	33.5	11	7.5	3	2
NP_001269786.1.s1633	45	NA	5	NA	10	0
NP_008877.1.s1255	39	34.5	7.5	5.5	16	4
NP_000405.1.s185	39	40.5	2	6.5	5	10
NP_001269786.1.s396	45	37.5	5.5	4.5	24	16
NP_008877.1.s1753	60	42	6	7	2	3
NP_000405.1.s198	53	48	5	3	3	2
NP_001269786.1.t420	40.5	51	9	7.5	8	2
NP_008877.1.s2254	45	52	10	10	18	7
NP_000405.1.s398	40.5	41	19	7	2	28
NP_001269787.1.s1255	43	42.5	5	5.5	62	20
NP_008877.1.s2359	45	39	6	4	57	42
NP_000405.1.s612	39.5	NA	8	NA	4	0
NP_001269787.1.s1255s1258	45	43.5	10	8	13	2
NP_000405.1.s617	40	46.5	13	12.5	6	4
NP_008877.1.s2384	41	45	6	6	38	27
NP_001269787.1.s1268	47	39.5	5	3	23	2
NP_000405.1.t265	45.5	39	5.5	6	50	59
NP_008877.1.t2354	40.5	53	6	4	18	1
NP_001269787.1.s1902	41	39	5	5	61	19
NP_008881.2.s427	45	38	5	6	5	5
NP_000405.1.t615	38	37	5	4.5	9	26
NP_001269787.1.s1957	35	37	5	18	5	5
NP_008881.2.s438	NA	44	NA	9	0	5
NP_000407.1.s293	41.5	41	7	8	10	9
NP_001269787.1.s1976	39	47	10	9.5	7	2
NP_008896.2.s157	41	NA	5	NA	5	0
NP_000407.1.s315	40.5	43.5	7.5	6	14	20
NP_001269787.1.s2067	52	35.5	7	3.5	13	2
NP_008896.2.t195	48.5	40	4.5	18	6	3
NP_000407.1.s403	36	44.5	6	6.5	1	4
NP_001269787.1.s346	41	39	6.5	5	34	16
NP_008909.1.s253	43.5	42	6	6	64	40
NP_000407.1.t295	46	39	6	5	25	29
NP_001269787.1.t527	38	42	6	4.5	8	2
NP_000412.3.s16	39	45	5	6	21	65
NP_008909.1.s84s85	42	43	6	5	51	33
NP_001269802.1.s115	32	NA	5	NA	5	0
NP_000412.3.s42	37	44	5	6	22	67
NP_008921.1.s284	50	42	6	6	19	91
NP_001269802.1.s1549	45	38	8	5	22	13
NP_000412.3.s56	32	45.5	11.5	15.5	2	8
NP_008921.1.s90	48	41	6	6	20	55
NP_001269802.1.s1990	41	44	6	7	29	11
NP_000412.3.s571	47	42.5	19	23	1	4
NP_008921.1.t104	34.5	34	1.5	1	4	1
NP_001269802.1.s2011	40.5	49	3.5	4	14	11
NP_000412.3.s573	40.5	48	6	6	14	13
NP_008921.1.t129	41	43	5	6	52	40
NP_001269802.1.s2241	44	45	6	5	72	13
NP_000413.1.s12s13	38	48.5	9	8.5	3	2
NP_008933.2.s211	43.5	NA	6	NA	20	0
NP_001269802.1.s327	44	43.5	6	6	52	52
NP_000413.1.s13	46	40	23	18	4	1
NP_008933.2.t114	47.5	50	6.5	4	4	1
NP_001269802.1.s578	43.5	64.5	5	5	8	2
NP_000413.1.s17	49	53	5	4	7	3
NP_001269802.1.s636	33.5	25	5.5	4	4	1
NP_008933.2.t217	45	36	6.5	5	50	20
NP_000413.1.s17s18	49	43.5	4	4	3	2
NP_001269802.1.s636t637	46.5	39	6.5	5	50	49
NP_008955.1.s306	39	41	6	7	21	13
NP_000413.1.s28s32	43	42	7	2	4	1
NP_001269802.1.s96	36	44.5	6	6.5	1	4
NP_008955.1.s320	45	40	6	5	47	53
NP_000413.1.s290	41	42.5	5	4.5	28	22
NP_001269802.1.t1998	45	NA	10	NA	5	0
NP_000413.1.s298	45	45	6	6	30	25
NP_008955.1.s320s324	37	39.5	5	6	7	8
NP_001269802.1.t2270	45	52	4	5	15	5
NP_000413.1.s316	40	42	8	7	7	3
NP_008955.1.s324	41	46	3	5	13	7
NP_001269803.1.s116	40.5	43.5	5	5.5	56	24
NP_000413.1.s32	43	43	6	6	59	51
NP_008955.1.t329	44	41	6	5.5	77	22
NP_001269803.1.s119	46.5	46	4.5	3	10	5
NP_000413.1.s323	43	41	5	5	43	27
NP_008958.2.s796	45	56	5	6.5	3	2
NP_001269831.1.s131	44	45	6.5	8	36	19
NP_000413.1.t410	45	45	6.5	5	26	19
NP_008958.2.s805	52.5	49	5.5	4	10	5
NP_001269831.1.s182	41.5	44	5	5	60	23
NP_000414.2.s191	40	44	6	5	50	35
NP_008958.2.s817	41	46	6	7	33	21
NP_001269831.1.s220	43.5	45	6	5.5	74	30
NP_000414.2.s347	44.5	46	7	6	42	20
NP_008958.2.s860t861	34	32	3	3.5	3	2
NP_001269831.1.s896	44.5	42.5	6	4.5	72	28
NP_000414.2.s557	NA	43.5	NA	5.5	0	4
NP_008958.2.s888	36	45	5	8	21	9
NP_001269831.1.s982	43	50	6	4	29	5
NP_000414.2.s583	NA	43	NA	7	0	10
NP_008958.2.t779	47	53	15	13	3	2
NP_001269831.1.t1206s1212t1213	36	33.5	2	0.5	3	2
NP_000414.2.s62	47	45	8	6	7	17
NP_008961.1.s18	51	41	4	6	10	85
NP_001269831.1.t327	39	NA	3	NA	5	0
NP_000415.2.s11	31	35.5	3	3	1	4
NP_008961.1.s203	59	43.5	3	5.5	1	14
NP_001269831.1.t819	40	44	8	8	5	5
NP_000415.2.s11s14	39	38	4.5	3.5	4	6
NP_008961.1.s32	52	41	7	5	19	87
NP_001269836.1.t308t312	44	33	4	1	5	5
NP_000415.2.s11s14s16	42	43	6	5	25	5
NP_008961.1.s32s35	45	42	8	5	19	79
NP_001269846.1.s1043	53	45	5	7	11	9
NP_000415.2.s16	40	44	6.5	6	38	27
NP_008961.1.s32s45	40	41	4	5	4	19
NP_001269846.1.s1320	37	NA	22	NA	5	0
NP_000415.2.s16s21	40.5	45	10	6	2	8
NP_008961.1.s45	40.5	42	23.5	7	4	10
NP_001269846.1.s316	52	53	8	5	5	5
NP_000415.2.s16s28	31.5	32	5	5	4	1
NP_008961.1.t14	46	44	7.5	6	18	82
NP_001269846.1.s359	42.5	44	7	6	42	45
NP_000415.2.s181	40	44	6	5	50	35
NP_008961.1.t14s18	39	43.5	5	5.5	17	88
NP_001269846.1.s359t363	39	45	18	7	7	3
NP_000415.2.s21	39.5	44	5.5	7	18	17
NP_008964.3.s95	47	38.5	13.5	12	6	4
NP_001269846.1.s469	42.5	43	5	5	4	6
NP_000415.2.s21t24	45	43.5	13	17	17	8
NP_008968.4.s186s190	47	44.5	4.5	9	6	4
NP_001269846.1.s479	53	55	5	6	14	6
NP_000415.2.s232	43	44	6	6	59	31
NP_008970.2.s590	52	42.5	7	10	1	14
NP_001269846.1.s720	49	NA	6	NA	5	0
NP_000415.2.s242	47	39	8	4	3	2
NP_008970.2.s637	49	43	6	6	6	103
NP_001269846.1.t363	47	45.5	6	7	9	6
NP_000415.2.s26	39	55	5	6.5	3	2
NP_008970.2.s658	46	35.5	7.5	4	2	8
NP_001269846.1.t379	44	39	5	4	39	11
NP_000415.2.s28	40.5	40	7	6	8	12
NP_008970.2.s660	44	45	3.5	5	4	11
NP_001269846.1.y85y90t91	NA	49	NA	6	0	5
NP_000415.2.s337	44.5	46	7	6	42	20
NP_008970.2.s670	44.5	45	3	2	4	6
NP_001269852.1.s313	53	45	6	6	9	35
NP_000415.2.s353	39.5	43	5	7	10	5
NP_008970.2.s673	52	45.5	7	6	3	42
NP_001269852.1.s564	45	40	5	5	26	54
NP_000415.2.s359	45	46	7	7.5	21	14
NP_008970.2.s710s711	49	43	5	5	3	26
NP_001269852.1.s667	45	42	6	6	34	31
NP_000415.2.s36s38	45	43	5.5	5.5	6	4
NP_008970.2.s797	49.5	40	6.5	5	10	29
NP_000415.2.s38	40	41	5	5	54	35
NP_001269852.1.s696	48.5	42	7	7	16	19
NP_008970.2.t543	39	44.5	5	7	1	4
NP_000415.2.s387	38.5	43	5	6	28	16
NP_001269852.1.s826	43	43.5	4	5	9	6
NP_008975.1.s109	41	49.5	5	6	32	22
NP_000415.2.s38s50	41	46	6	6	35	15
NP_001269852.1.s833	48.5	40.5	6	5	36	24
NP_008975.1.s170	45	38	6	5	63	27
NP_000415.2.s5	44	41.5	8	4.5	13	12
NP_001269852.1.s833s836	45	38	6	5	54	35
NP_008975.1.t175	45	40	4	5	1	4
NP_000415.2.s50	44	43	6	5	59	51
NP_001269852.1.s897	45	40	6	5	44	66
NP_008976.1.s156	41.5	38	7	5	50	19
NP_000415.2.s50s62	41.5	53	4	4	4	1
NP_001269852.1.s934	45	39	6	5	48	57
NP_008976.1.s156s160	45.5	40	6	3	44	6
NP_000415.2.s567	45	45	10	6	24	25
NP_008976.1.s160	45	45	7	6.5	21	14
NP_001269856.1.s132	41.5	44	6	5	36	68
NP_000415.2.s571	47	55	13	14.5	3	2
NP_008976.1.s228	56	NA	6	NA	4	0
NP_001269856.1.s173	44.5	36	4	3	2	3
NP_000415.2.s573s574	40.5	47	5.5	8	4	1
NP_008976.1.s254	41	47	6.5	5	28	17
NP_001269856.1.s176	39	55	5	6.5	3	2
NP_000415.2.s574	40.5	41	5	6	32	28
NP_008976.1.t55	36	28	2	1	3	2
NP_001269856.1.s182	44	40	5	7	9	21
NP_000415.2.s579	46	40	23	18	4	1
NP_008982.1.s269	36	39	5	8	7	13
NP_001269856.1.s256	53	52	6	8	3	7
NP_000415.2.s64	43	43	6	5.5	66	44
NP_008982.1.s320	45	41	6	5	58	41
NP_001269856.1.t249	43.5	43	5	5	8	7
NP_000415.2.s64y66	48.5	51.5	11.5	6.5	8	2
NP_008982.1.s582	35.5	37	2.5	5	14	1
NP_001269877.1.s1003	45	35.5	6	4	25	20
NP_000415.2.s75	43	43	6	6	50	60
NP_008987.2.s101	43	36	5.5	11	16	4
NP_001269877.1.s135	46	39	6	6	9	11
NP_000415.2.t166	41	44.5	6	6	61	44
NP_008987.2.s285	43	42	6	6	87	23
NP_001269877.1.s137s138	42	41	4.5	5	4	1
NP_000415.2.t208	43	42	7	2	4	1
NP_008987.2.s294	44.5	40	6	5	64	30
NP_001269877.1.s1806s1807	56	49	5	2	12	3
NP_000415.2.t24	46	46.5	12	11	8	2
NP_008987.2.s315s317t319	45	49	6	5	19	16
NP_001269877.1.s1806s1807s1810	43	37.5	7	11.5	23	2
NP_000415.2.t24s28	37	34	4	4	3	7
NP_008987.2.s471s473s475	41	NA	5	NA	5	0
NP_001269877.1.s1871	45	54	10	10	4	1
NP_000415.2.t382	59	47	5	2	5	5
NP_008987.2.s473s475	45	46	10	6	5	5
NP_001269877.1.s435	43	42.5	6	5	74	34
NP_000415.2.y283	43	49	5	2	18	7
NP_008987.2.s547	43	36	5	6	23	7
NP_001269877.1.s459	45	43	6	6	59	36
NP_000415.2.y365	47.5	NA	14	NA	4	0
NP_008987.2.s667s669	42	39	5	5	34	21
NP_000415.2.y60	49	43	5	7	11	3
NP_001269877.1.s470	43.5	49	6	8	20	5
NP_008993.1.s50	41	43	6	5.5	81	14
NP_000415.2.y66	38	45	5	6	26	23
NP_001269877.1.s761	30	37	3	3	3	2
NP_008993.1.s59	46.5	NA	6	NA	10	0
NP_000419.1.s1395	43	59	6	7	2	3
NP_001269877.1.s802	40.5	41	5.5	5	10	50
NP_008993.1.t21	46	NA	6	NA	5	0
NP_000419.1.s372	45	41.5	5.5	6	40	50
NP_001269877.1.t1049	33.5	48.5	5.5	10	6	4
NP_008993.1.t55s57	42	38.5	5	4	73	16
NP_000421.1.s109	32	NA	5	NA	5	0
NP_008993.1.t55s57s59	48	NA	13	NA	5	0
NP_001269877.1.t1796	43	37	6.5	8	14	1
NP_000424.2.s332	40	46	5	6	34	36
NP_008993.1.t55s59	53	64	4.5	6	4	1
NP_001269877.1.t306t308	49.5	45	10	10	2	3
NP_000424.2.t233	47	40	6	5	29	76
NP_008993.1.t86	44	43.5	6	6.5	37	12
NP_001269886.1.s26	50	38	5.5	3.5	6	4
NP_008996.1.s127	45	42.5	6	5	19	76
NP_000424.2.t54t61	48	NA	13	NA	5	0
NP_001269888.1.s272	45	35.5	9	1.5	26	4
NP_000424.2.y352t353y358	39.5	35	3.5	1	4	1
NP_008996.1.s127t131	30	36	4.5	6	4	1
NP_001269888.1.s314s318	48	53	3	5	2	2
NP_000426.2.s1712	49	59.5	2	2.5	3	2
NP_008996.1.s140	41.5	37.5	5	6	28	12
NP_001269888.1.s318	42	32	7.5	3	6	4
NP_000426.2.s2032	39.5	50	5	7	16	9
NP_008996.1.s300	NA	40	NA	8	0	5
NP_001269888.1.s441	42	49	6	6	48	21
NP_000433.4.s653	41	45	6	6	55	44
NP_008996.1.s97	48	NA	13	NA	5	0
NP_001269888.1.s670	43.5	40.5	6	6	50	30
NP_009016.1.s165	43	44	7	6	11	9
NP_000433.4.s700	NA	44	NA	9	0	5
NP_001269888.1.s670s682	45	38.5	6	5.5	70	40
NP_009016.1.t279	36	37.5	4	5.5	13	2
NP_000436.2.s1071	40	44	5	6	20	15
NP_001269888.1.s682	44	40.5	6	5	70	40
NP_009041.2.s397	45	36.5	6	5	84	24
NP_000436.2.s1325	44	41.5	5.5	6	74	36
NP_001269888.1.s791	46	NA	6	NA	5	0
NP_009041.2.s431	41	39.5	8	7.5	3	2
NP_000436.2.s1334	50	41	3	21	7	3
NP_001269888.1.s979	40	55	5	14.5	23	2
NP_009041.2.s467	45	NA	10	NA	5	0
NP_000436.2.s1444	45	42	6	6	41	33
NP_001269888.1.t164	NA	34	NA	1	0	5
NP_009041.2.t2511	48.5	39	7	5	22	13
NP_000436.2.s1611	42.5	40	5	5	20	19
NP_001269888.1.t612	47	39	25	19.5	3	2
NP_009044.2.s1263	39.5	41	8	7	14	21
NP_000436.2.s1622	43	43	5	6	55	55
NP_001269888.1.t993	42	34	6	5	11	9
NP_009044.2.s744	39.5	41	4.5	6	16	33
NP_000436.2.s1929	45.5	40	5	6	28	51
NP_001269900.1.s275	33.5	34	3.5	2	4	1
NP_009049.2.s1271	65	53	4	5	1	4
NP_000436.2.s2251	47.5	39.5	6.5	4.5	22	12
NP_001269900.1.s602	59.5	44.5	4.5	2	4	6
NP_009049.2.s1779	41	36.5	5	6.5	9	6
NP_000436.2.s24	44.5	41.5	6.5	4.5	14	16
NP_001269900.1.t262	45	43	6	5	49	25
NP_009049.2.s1785s1786	45	50	6	7	25	15
NP_000436.2.s2406	45	43.5	6	6	13	22
NP_001269900.1.t607	45	40	5	6	45	45
NP_009049.2.s1814s1818	37	31	5	5	9	6
NP_000436.2.s2468	49	44	5	7	23	55
NP_001269901.1.s253	44	38	6	6	86	23
NP_009049.2.s1818	43	45	6	6	57	23
NP_000436.2.s251	44	46	13	10	11	9
NP_001269901.1.t49	50	41	7	6	24	46
NP_009049.2.s2122	45	39	7	10	13	7
NP_000436.2.s2521	47.5	45	15	4	4	21
NP_001269901.1.y52	45	47.5	8	9	6	14
NP_009049.2.s2402	41	NA	5.5	NA	10	0
NP_000436.2.s2672	45	39.5	5	5	23	36
NP_001269938.1.s779	36.5	40	6.5	7	14	6
NP_009049.2.s2417	53	34	5.5	2	10	5
NP_000436.2.s2692	44.5	43	5	6	40	23
NP_001269938.1.s847	46	42.5	8	7	25	14
NP_009049.2.s2440	NA	44	NA	9	0	5
NP_000436.2.s2724	42.5	37	4.5	2	2	2
NP_001269941.1.s159	38	39	3.5	3	4	1
NP_009049.2.s2455s2459	46	42	6	8	21	19
NP_000436.2.s2926	46.5	43	5.5	5	20	15
NP_001269941.1.t214	54	NA	2	NA	5	0
NP_009049.2.s2477	45	46	7	7	23	12
NP_000436.2.s3686	41.5	38	5.5	6	40	25
NP_001269964.1.s298	44	33.5	2	1	1	4
NP_009049.2.s2492	49	44	6	7	3	7
NP_001271.1.s132	45	43	5	5	25	19
NP_000436.2.s3865	48	NA	13	NA	5	0
NP_009049.2.s2492s2499	64	42	5	3.5	3	2
NP_000436.2.s3927	45	45	6	6	31	39
NP_009049.2.s2631	45	37	6	2	9	1
NP_001271.1.s138	43	37	5	3	22	18
NP_009049.2.s2662	43	39	5	5	29	49
NP_000436.2.s4085	47	48	15	13	3	1
NP_001271.1.s146	45	43	6	5	19	15
NP_009049.2.s523	53	NA	6	NA	5	0
NP_000436.2.s42	44	35.5	6	5	31	24
NP_001271.1.s148	NA	35	NA	3	0	5
NP_009049.2.t1824	45	40.5	6.5	5	26	24
NP_001271.1.s21	38.5	24	4.5	3	2	1
NP_000436.2.s4255	58.5	53	4.5	5	4	1
NP_009049.2.t2818t2824	33	35	0	1.5	1	4
NP_000436.2.s4272	45	39	6	6	52	47
NP_001271135.1.s467	45	50	8	7	16	4
NP_000436.2.s4276	42.5	42	12	12.5	8	12
NP_001271135.1.s647	43	44	5	6	29	21
NP_009049.2.t517	52	38	8	6	13	7
NP_000436.2.s4286	45	46.5	7	6.5	18	16
NP_009055.2.s10	44	43	5	6	5	25
NP_001271135.1.s793	44.5	37	5	3	34	20
NP_000436.2.s4480	47.5	58	14	13	4	1
NP_001271135.1.t496t499	44.5	43	6	5	12	3
NP_009055.2.s1486	47	45.5	6	6	1	4
NP_000436.2.s4508	44	40	6.5	4	10	15
NP_001271135.1.t499	49.5	46	6.5	5	16	19
NP_009055.2.s1695	44.5	35.5	5	5.5	6	4
NP_000436.2.s48	NA	41	NA	5	0	5
NP_001271135.1.t928	NA	30	NA	5.5	0	4
NP_009055.2.s1795	NA	45.5	NA	6	0	10
NP_000436.2.s591	46	38	5.5	8	14	16
NP_001271135.1.t928s930	46	41	6	7	21	19
NP_009055.2.s1795s1796	43	43.5	5	6	31	68
NP_000436.2.s604	45	29	7	5	7	3
NP_001271143.1.s1035	32	NA	5	NA	5	0
NP_000436.2.s610	45	41	5	6	36	49
NP_009055.2.s1861	NA	40	NA	3.5	0	10
NP_001271143.1.s1045	44	41.5	7	6	37	28
NP_000436.2.s781	51	42.5	5.5	4	2	18
NP_009055.2.s1866	NA	43	NA	5	0	5
NP_001271143.1.s1078	41	40	5	6	17	17
NP_009055.2.s2213	44	41.5	6	5	46	34
NP_000436.2.s809	47.5	44	5	6	14	11
NP_001271143.1.s1161	37	NA	22	NA	5	0
NP_000436.2.s91	53	37.5	5	3	6	4
NP_009055.2.s2674	40.5	41.5	6.5	8.5	4	16
NP_001271143.1.s117s119	41	33.5	3	1.5	9	6
NP_000436.2.s937	42	43.5	5.5	6	34	74
NP_009055.2.s295	47	47.5	8	9.5	7	8
NP_001271143.1.s119	45	49	5	4	25	10
NP_000436.2.t2752	NA	48	NA	13	0	5
NP_009055.2.s3254	40	32	4	3	1	4
NP_001271143.1.s1365s1370	46	40	6	5	47	8
NP_000436.2.t2776	44	39	6	6	33	26
NP_009055.2.s784	44	40	5	7	19	21
NP_001271143.1.s1370	41	37	6	5	28	2
NP_000436.2.t3675	45	41	5	6	50	59
NP_001271143.1.s1370s1377	44	45	6	19	26	9
NP_009055.2.s825	35.5	40	2.5	3	2	3
NP_000436.2.t3920	44	40	5	6	59	49
NP_001271143.1.s142	42.5	40	5	5	50	15
NP_009055.2.s833	45	37	10	18	3	7
NP_000436.2.t3920s3927	47	40	7.5	8	10	15
NP_009055.2.s840	44	43.5	11	6	1	24
NP_001271143.1.s1424t1425	45	38	6	7	41	9
NP_000436.2.t4536	53	37	6	22	5	5
NP_009055.2.s870	36	37	5	5.5	9	6
NP_001271143.1.s1625	52.5	45	9	8	8	7
NP_000438.2.s22	39	44	8	8	3	7
NP_009055.2.s881	48	44	10	10	7	13
NP_001271143.1.s280	33.5	25	5.5	4	4	1
NP_000438.2.s25	49	NA	6	NA	5	0
NP_001271143.1.s320	47.5	50	6.5	4	4	1
NP_009055.2.y3197	45	35	24	22	2	3
NP_000440.1.s185	43.5	43	8	7	8	7
NP_001271143.1.s352s354	49	53	5	7	22	3
NP_009057.1.s197	44	41	6	3	51	19
NP_000440.1.s308	50.5	37	6	4	16	9
NP_001271143.1.s354	34.5	34	1.5	1	4	1
NP_009057.1.s282	49.5	32.5	8	5.5	8	2
NP_000440.1.s347	45	40.5	7	5	36	20
NP_001271143.1.s382	47	46	4	10	19	21
NP_009057.1.s352	42	64	3.5	5	2	3
NP_000440.1.s605	39.5	41.5	7	8	4	6
NP_001271143.1.s472	46	43.5	6	3.5	31	14
NP_009057.1.s702	44.5	38	8.5	9	2	3
NP_000445.1.s26	37	NA	22	NA	5	0
NP_001271143.1.t1082	63	42	7	6	2	3
NP_009057.1.s718	42	NA	6	NA	5	0
NP_000445.1.s99	42.5	41.5	6.5	5.5	42	18
NP_001271143.1.t1425	35	28.5	6	4.5	3	2
NP_009057.1.s746	45	37	5	2	3	1
NP_000445.1.t89	35	28.5	6	4.5	3	2
NP_001271143.1.t1469	36	39	6	5	7	13
NP_009057.1.s748	45	33.5	11	7.5	3	2
NP_000453.2.s107	49	33	4	3	3	1
NP_001271159.1.s533	40	NA	8	NA	5	0
NP_009057.1.t509	40	43.5	8	7.5	3	2
NP_000453.2.s218	52.5	49	5	6	8	7
NP_001271159.1.s693	53	31	8	2	9	1
NP_009088.1.s34	47	46	7	4	7	3
NP_000456.2.s186	44	36	7	6	21	9
NP_001271159.1.s917	43	37	6	5	43	7
NP_009103.2.s221	39.5	50	8	7	4	1
NP_000456.2.s364	44	44	6	5	29	21
NP_001271169.1.s206	59	44.5	6	6	5	10
NP_009103.2.s296	46.5	34	6	2	8	7
NP_000457.1.s1181	44	38	5	2	27	8
NP_001271169.1.s435	31.5	32	5.5	5	2	3
NP_000457.1.s1216	44.5	43	5.5	5	22	13
NP_009103.2.s52	32	35	4	4	7	3
NP_001271169.1.s908	44	40	6	21	7	3
NP_000457.1.s1270	40	54	3	2	7	3
NP_009109.3.s312	47	39.5	6	4.5	39	10
NP_001271169.1.t430s435	41	NA	5	NA	5	0
NP_000457.1.s354	50	40	5	18	7	3
NP_009115.2.s1038	40.5	45.5	6	6	18	30
NP_001271174.1.s1078	44	35	6.5	5	44	21
NP_000465.1.s45	49	NA	4	NA	5	0
NP_001271174.1.s1127	40	41.5	5.5	7	48	22
NP_009115.2.s1200	56	33	6.5	6	4	1
NP_000465.1.s68	41	43	5	5	57	38
NP_009115.2.s1284	40	39.5	5	6	30	10
NP_001271174.1.s1127s1130	39.5	40.5	8	21.5	6	4
NP_000465.1.s99	45	NA	21	NA	5	0
NP_001271174.1.s1170	45	39	6	5	59	39
NP_009115.2.s51	53	NA	6	NA	5	0
NP_000467.1.s178	NA	39.5	NA	5.5	0	10
NP_009117.2.s1295	45	39	6	5	59	39
NP_001271174.1.s1181	41	39.5	5	6.5	29	16
NP_000468.1.s244	48.5	37	10	10	4	1
NP_001271174.1.s1234	44	42	6	6	55	25
NP_009117.2.s1927	NA	40	NA	8	0	5
NP_000468.1.s29	39.5	47	6.5	4	16	11
NP_009117.2.s2138	44	33	4	1	7	3
NP_001271174.1.s1249	44	42	6	6	79	29
NP_000468.1.s294	44	34.5	11	9.5	4	6
NP_009117.2.s2229	42.5	44.5	6	5.5	90	20
NP_000468.1.s311	40	43.5	8	7.5	3	2
NP_001271174.1.s1345	44	40	6	3	27	17
NP_000468.1.s328	48	41	8	7	16	24
NP_009117.2.s2322	44	42	6	6.5	49	36
NP_001271174.1.s1372	39.5	41	7.5	8	4	1
NP_000468.1.s336	45	37	5	8	11	9
NP_009117.2.s264	42	39	4.5	3.5	2	2
NP_001271174.1.s1410s1412	43.5	47	5	7	30	5
NP_000468.1.s451	45	32	9	6.5	6	4
NP_009117.2.t286s289	40	41	4	5	13	17
NP_001271174.1.s1412	46	56	10	11.5	8	2
NP_001271174.1.s1487	45	39	6	5	59	51
NP_009118.1.s213	36	28	2	1	3	2
NP_000468.1.s504	35	34	3.5	3	2	3
NP_009118.1.s258	43	40	6	7	26	9
NP_000468.1.s82	49	41.5	5	5.5	13	86
NP_001271174.1.s1507	43	42	6	6	68	31
NP_009118.1.s258s262	43	40	5	6.5	61	18
NP_000468.1.s89	57	44.5	6	6	6	44
NP_001271174.1.s1528	45	44	6	10	48	27
NP_009118.1.s262	41	47	5	6.5	63	20
NP_000468.1.t100	39	39.5	5	5	23	32
NP_001271174.1.s1547	42	41.5	5	8.5	34	16
NP_000468.1.t190	44	40	6	4	41	28
NP_009118.1.s277	44	41.5	6	5	57	52
NP_001271174.1.s1564	42	NA	6	NA	5	0
NP_000468.1.t260	47	42	6	7	18	32
NP_001271174.1.s1564s1567	41.5	45	7.5	19	10	5
NP_009121.1.s737	47	40	5	5	21	29
NP_000468.1.t267	43	44	18	5	9	1
NP_001271174.1.s1564s1571	42	44.5	6	5.5	11	4
NP_009121.1.s926	44	40	5	6	63	45
NP_000468.1.t446	56	45	9	10	6	9
NP_001271174.1.s1582	46	37.5	5	5.5	12	8
NP_009123.1.s1004	43	44	5	6	25	15
NP_000468.1.t502	48.5	48.5	5.5	8	18	2
NP_009123.1.s1023	47.5	41.5	5.5	5	22	28
NP_001271174.1.s1600	60	35.5	6	4	2	8
NP_000468.1.t551	45	41	6	6	46	59
NP_001271174.1.s1626	45	43	10	6	19	1
NP_009123.1.s188	41.5	44	5	5	20	5
NP_000468.1.t590	50	39	7	6	9	11
NP_009123.1.s650	44	41	6	6	69	25
NP_001271174.1.s193	52.5	37.5	11.5	6.5	8	2
NP_000468.1.t71	39	40	5	5	19	25
NP_009123.1.s658	43	39.5	9	8	12	8
NP_001271174.1.s255	40	36	4	6	20	9
NP_000468.1.t76	49.5	45	7	8.5	14	26
NP_009123.1.s979	35.5	30	3.5	3	2	3
NP_001271174.1.s258	40	36.5	5	5	15	10
NP_000468.1.y162	45.5	37	6	3.5	2	8
NP_009123.1.s979s982	45	43.5	6	6	53	42
NP_001271174.1.s288	40.5	39	5	4	18	17
NP_000468.1.y425	44	43	6	7	7	7
NP_009123.1.s979s982s986	41.5	42	6.5	7	28	11
NP_001271174.1.s318	44.5	43	6	6	34	16
NP_000469.3.s110	43.5	41.5	6	5	26	52
NP_009123.1.s982	40	42	6	5	41	29
NP_001271174.1.t1190	40	32.5	5	3.5	30	10
NP_000469.3.s394	41	52	10	10	2	3
NP_009130.2.s110	43	44	6	6	3	7
NP_001271174.1.t1562s1564	45	45	7	10	21	9
NP_000473.2.s259	36	45	2	8	9	11
NP_009130.2.s154	48	41.5	11.5	12.5	6	4
NP_001271188.1.s1658	44	48	5	5	41	14
NP_000476.1.s15	45	40.5	6	6	47	48
NP_009134.1.s1009	NA	41	NA	5	0	5
NP_001271188.1.s1740	43	40	6	5	37	23
NP_000476.1.s30	43	39	4.5	5	4	1
NP_009134.1.s155	36	44	5	6	5	55
NP_001271188.1.t1471	43.5	28	5.5	5	4	1
NP_000479.1.s68	49	43	6	6	13	87
NP_009134.1.s200	51	43	5	7	10	59
NP_001271188.1.t560	58.5	31	5	2	4	1
NP_000479.1.t63	NA	42	NA	6	0	5
NP_009134.1.s226	51	33.5	4	3.5	2	2
NP_001271209.1.s117	45	36	10	2	3	7
NP_000480.3.s1011s1012s1013	47	52	5	10	10	5
NP_009134.1.s366	55	41	6	5	12	93
NP_000480.3.s1061	44.5	40	5	8	30	15
NP_001271209.1.s126s127	43.5	39	14.5	11.5	6	4
NP_009134.1.s377	44.5	45	5	6	4	49
NP_000480.3.s1073	47	49	6	5.5	27	18
NP_001271209.1.s685	45	41	6	5.5	69	26
NP_009134.1.s377s383	46	46	6	6	16	39
NP_000480.3.s1073s1076	53	64	4.5	6	4	1
NP_001271209.1.s728	32.5	35.5	3	3	6	4
NP_009134.1.s383	43	44	5	6	11	99
NP_000480.3.s1108s1109s1110	50	44.5	6	6.5	3	2
NP_001271209.1.s758	44	39	5	5	21	9
NP_009134.1.s443	46	44	6	5	4	46
NP_000480.3.s1253	44.5	41	10	7	8	7
NP_001271220.1.s200	49	41	5	5	29	26
NP_009134.1.s624	45	37	5	5.5	3	26
NP_000480.3.s1291s1292	40	46	21	22	3	2
NP_001271220.1.s277	41	48.5	5	5.5	3	2
NP_009134.1.s70	34	44	3	9	5	5
NP_000480.3.s1322s1324	37	45	2	7	10	5
NP_001271224.1.s56	44	39	6	6	59	21
NP_009134.1.s704	41	44	7	6	31	19
NP_000480.3.s1322s1324s1326	39.5	32	5	3	42	7
NP_001271227.1.s873	39.5	41	3	2	8	7
NP_009134.1.s951	52.5	43	4.5	6	4	106
NP_000480.3.s1326	33.5	36	1	2	4	1
NP_001271227.1.s938	45	40.5	5	5.5	13	12
NP_000480.3.s1348	45	40	6	5	54	21
NP_009134.1.s979	36	44	2	7	3	31
NP_001271227.1.s943	45	41.5	6	6	36	68
NP_000480.3.s1348s1352	44	40	6	6	73	27
NP_009134.1.s987	40	43	8	6	3	42
NP_000480.3.s1352	41	43.5	5	4.5	49	16
NP_001271227.1.s943s949	35	37	18	5	7	3
NP_009135.4.s187	46	55	5	8	3	2
NP_009135.4.s500	44.5	39.5	6	4	72	38
NP_001271227.1.s949	52.5	45	6	6	16	9
NP_000480.3.s1527	48.5	38	5.5	3	26	18
NP_001271230.1.s182	44	41	6	5	53	51
NP_000480.3.s1995s1996	47.5	52	14	13	2	3
NP_009135.4.s672	39.5	35	5	3	12	3
NP_000480.3.s1996	41	44.5	5	5	14	6
NP_009135.4.s677s678	44	NA	5	NA	10	0
NP_001271230.1.s182t194	41.5	39.5	4.5	25	8	2
NP_009135.4.s678	48.5	NA	9.5	NA	4	0
NP_000480.3.s213	52	NA	8	NA	5	0
NP_001271230.1.s225	44.5	36	5.5	5	64	25
NP_000480.3.s2379	47	35	7	4	27	13
NP_009135.4.s703	46.5	45	6	7.5	34	16
NP_001271230.1.s485	40	35	4.5	1.5	4	6
NP_000480.3.s25s26s29	45	43	6	6	34	21
NP_009135.4.s703t705	42	NA	6	NA	5	0
NP_001271230.1.s54	41	40.5	6	6.5	37	22
NP_000480.3.s52	45	50	5	7	23	7
NP_001271230.1.s605	46	38	9	6	19	11
NP_009135.4.s714	37	NA	22	NA	5	0
NP_000480.3.s594	47	40	5	4	17	13
NP_001271230.1.s621	46	40	9	11	15	5
[truncated: 30,674 more rows]

## Sheet: Supplementary Table 7
Supplementary Table 7. List of W>F substitutant peptides detected in PDA
Index	Gene	ProteinID	Peptide	MaxPepProb	ReferenceIntensity	QC1	CPT0237840004	CPT0063990003	CPT0166780004	C3L-01687-04	CPT0166760004	CPT0094630004	CPT0063970004	CPT0237850004	CPT0081260004	CPT0123990003	CPT0166680004	CPT0088840004	CPT0198930003	CPT0198420004	CPT0198910005	CPT0166650006	CPT0198440004	CPT0124000003	CPT0093980004	CPT0238040005	CPT0247050003	CPT0239140004	CPT0237290004	CPT0124980004	CPT0237270005	CPT0226490004	CPT0125010003	CPT0247040003	CPT0239100009	CPT0239920004	CPT0094740004	CPT0207980005	CPT0226650004	CPT0275870003	CPT0275880003	CPT0088320003	CPT0239910004	CPT0207990004	CPT0094760003	CPT0108930003	CPT0162600005	CPT0198700005	QC2
A0A087WV01_IGGIGTVPVPSGDFCSPGMVVTFAPVNVTTEVK	A0A087WV01	A0A087WV01	IGGIGTVPVPSGDFCSPGMVVTFAPVNVTTEVK	0.9057	1.23932e+16	NA	NA	NA	NA	NA	NA	NA	NA	NA	NA	NA	NA	NA	NA	NA	NA	NA	NA	NA	NA	NA	NA	NA	NA	NA	NA	NA	NA	NA	NA	NA	NA	NA	NA	NA	NA	NA	NA	NA	NA	NA	NA	NA	NA
A0A0A0MS14_QAPGQALEFMGFITPFNGNTNYAQK	A0A0A0MS14	A0A0A0MS14	QAPGQALEFMGFITPFNGNTNYAQK	0.9992	1.27272e+16	NA	NA	NA	NA	NA	NA	NA	NA	NA	NA	NA	NA	NA	NA	NA	NA	NA	NA	NA	NA	NA	NA	NA	NA	NA	NA	NA	NA	NA	NA	NA	NA	NA	NA	NA	NA	NA	NA	NA	NA	NA	NA	NA	NA
A0A0A0MT89_FTFGQGTK	A0A0A0MT89	A0A0A0MT89	FTFGQGTK	0.9998	2154040034351650	NA	NA	NA	NA	NA	NA	NA	NA	NA	NA	NA	NA	NA	NA	NA	NA	NA	NA	NA	NA	0.7634715353675361	0.6923313994108078	-0.37216228398066775	0.13183759854104693	1.11706e+16	-0.036610125307269925	1072593283070030	0.0788266010469556	0.41700784590388196	-0.008118452249220809	NA	NA	NA	NA	NA	NA	NA	NA	NA	NA	-0.4051121074310693	0.8935069618544524	0.01764140017123239	-1.41369e+16
A0A0B4J1X8_LSCAASGFTFDDYTMHFVR	A0A0B4J1X8	A0A0B4J1X8	LSCAASGFTFDDYTMHFVR	0.9973	1.52108e+16	NA	NA	NA	NA	NA	NA	NA	NA	NA	NA	NA	NA	NA	NA	NA	NA	NA	NA	NA	NA	NA	NA	NA	NA	NA	NA	NA	NA	NA	NA	NA	NA	NA	NA	NA	NA	NA	NA	NA	NA	NA	NA	NA	NA
A0A0C4DH31_QAPGQGLEFMGFISAYNGNTNYAQK	A0A0C4DH31	A0A0C4DH31	QAPGQGLEFMGFISAYNGNTNYAQK	0.9999	1.69715e+16	NA	NA	NA	NA	NA	NA	NA	NA	NA	NA	NA	NA	NA	NA	NA	NA	NA	NA	NA	NA	2.56563e+16	0.24935851845857648	0.14174663482547878	-0.16756520922230145	2.11307e+16	0.2232153969943731	1.6977e+16	-1.01083e+16	0.2144191348161133	1.46675e+16	NA	NA	NA	NA	NA	NA	NA	NA	NA	NA	NA	NA	NA	NA
A0A0C4DH32_GLEFVSGINFNGGSTGYADSVK	A0A0C4DH32	A0A0C4DH32	GLEFVSGINFNGGSTGYADSVK	0.9169	1.37585e+16	NA	NA	NA	NA	NA	NA	NA	NA	NA	NA	NA	NA	NA	NA	NA	NA	NA	NA	NA	NA	NA	NA	NA	NA	NA	NA	NA	NA	NA	NA	NA	NA	NA	NA	NA	NA	NA	NA	NA	NA	NA	NA	NA	NA
A0A0C4DH38_GLEFMGIIYPGDSDTR	A0A0C4DH38	A0A0C4DH38	GLEFMGIIYPGDSDTR	0.9482	1.4807e+16	NA	NA	NA	NA	NA	NA	NA	NA	NA	NA	NA	NA	NA	NA	NA	NA	NA	NA	NA	NA	NA	NA	NA	NA	NA	NA	NA	NA	NA	NA	NA	NA	NA	NA	NA	NA	NA	NA	NA	NA	NA	NA	NA	NA
A0A0C4DH43_ALEFLAR	A0A0C4DH43	A0A0C4DH43	ALEFLAR	0.9988	2098970712444330	-2.44301e+16	-0.1213475211888948	-0.07191103518279007	-2101014047180710	1.09339e+16	0.9090223453590696	-1.47233e+16	-0.6682495434621742	-402837870658295	-2.76747e+16	NA	NA	NA	NA	NA	NA	NA	NA	NA	NA	NA	NA	NA	NA	NA	NA	NA	NA	NA	NA	NA	NA	NA	NA	NA	NA	NA	NA	NA	NA	-2398300783042250	-0.9555400887234793	0.7756859489855046	-2.64667e+16
A0A0U1RQP0_FFDLEANSNSK	A0A0U1RQP0	A0A0U1RQP0	FFDLEANSNSK	0.961	1.58964e+16	NA	NA	NA	NA	NA	NA	NA	NA	NA	NA	NA	NA	NA	NA	NA	NA	NA	NA	NA	NA	NA	NA	NA	NA	NA	NA	NA	NA	NA	NA	NA	NA	NA	NA	NA	NA	NA	NA	NA	NA	NA	NA	NA	NA
A0A0U1RR07_ISFFEGEK	A0A0U1RR07	A0A0U1RR07	ISFFEGEK	0.9982	2.17303e+16	NA	NA	NA	NA	NA	NA	NA	NA	NA	NA	NA	NA	NA	NA	NA	NA	NA	NA	NA	NA	NA	NA	NA	NA	NA	NA	NA	NA	NA	NA	0.2529514117564311	0.5965998191453892	0.1271562040106673	0.2768408484422231	0.6515674067267305	0.2929787784274964	0.5133809892729673	0.46841970617203543	-0.09681566621934934	0.3032976738373776	NA	NA	NA	NA
A0A5H1ZRP2_SFFPVLTEFYIPLEK	A0A5H1ZRP2	A0A5H1ZRP2	SFFPVLTEFYIPLEK	0.9049	1.47316e+16	NA	NA	NA	NA	NA	NA	NA	NA	NA	NA	NA	NA	NA	NA	NA	NA	NA	NA	NA	NA	NA	NA	NA	NA	NA	NA	NA	NA	NA	NA	NA	NA	NA	NA	NA	NA	NA	NA	NA	NA	NA	NA	NA	NA
A2A288_LAVDFFR	A2A288	A2A288	LAVDFFR	0.981	1.86241e+16	-1.79565e+16	1.92417e+16	-0.9415520527813293	-1.67482e+16	-0.7433973119134407	1.21746e+16	-1466531488646710	-1.61312e+16	-2.2579e+16	-0.44484217320700026	NA	NA	NA	NA	NA	NA	NA	NA	NA	NA	-2.67308e+16	2.50051e+16	-3418002095230520	-2077784541844320	-2.16776e+16	-3.17318e+16	-0.5135144800455009	-3.30506e+16	1.97992e+16	-1323788449134790	NA	NA	NA	NA	NA	NA	NA	NA	NA	NA	NA	NA	NA	NA
A3KN83_TYYVLCGSVLSVFTK	A3KN83	A3KN83	TYYVLCGSVLSVFTK	0.9875	1.80421e+16	NA	NA	NA	NA	NA	NA	NA	NA	NA	NA	NA	NA	NA	NA	NA	NA	NA	NA	NA	NA	NA	NA	NA	NA	NA	NA	NA	NA	NA	NA	NA	NA	NA	NA	NA	NA	NA	NA	NA	NA	-0.06768423237036636	0.2987328585063107	2800138418981800	2.67994e+16
A6NHQ2_GGGGFGSFGGGR	A6NHQ2	A6NHQ2	GGGGFGSFGGGR	0.9986	2.06991e+16	112238444779282	0.17868608943384956	0.3904246845471455	0.23946706781209137	0.44267527091756165	0.795003628642613	0.6632360354614004	0.7258815154627527	-0.427976825310731	-0.9996166862235523	NA	NA	NA	NA	NA	NA	NA	NA	NA	NA	NA	NA	NA	NA	NA	NA	NA	NA	NA	NA	NA	NA	NA	NA	NA	NA	NA	NA	NA	NA	NA	NA	NA	NA
E9PSD9_VFGGGDK	E9PSD9	E9PSD9	VFGGGDK	0.9984	2.53386e+16	-2.45489e+16	1.62398e+16	-1559943060402330	-173468442629461	0.082172345497181	-0.17274475407990053	-161388106028976	-2668005535504020	-1.23669e+16	-4720078431412670	-0.6866845808852773	-2.29699e+16	111110051851443	-1.86026e+16	-2.1105e+16	-2.02482e+16	-1.06396e+16	-2.52744e+16	2.68297e+16	0.11639138026987439	-1.85365e+16	-1561551689879680	-1.31187e+16	-0.8144331287021878	-1.1628e+16	-1.41242e+16	-1.79134e+16	100302659487539	-0.7235873019638781	0.03293095994556339	-0.28459138352468116	2400417416113570	-0.8880782488388395	-0.46996362309212003	-1014240652979480	-1481449569009650	0.5997429235175051	0.29853092081820165	-0.7835061890759398	0.6816390260726024	-0.7500977480034372	-2635241118575090	0.23833363101593008	-294701912731497
H0YAJ1_LVQQLFK	H0YAJ1	H0YAJ1	LVQQLFK	0.9989	1.19437e+16	NA	NA	NA	NA	NA	NA	NA	NA	NA	NA	NA	NA	NA	NA	NA	NA	NA	NA	NA	NA	NA	NA	NA	NA	NA	NA	NA	NA	NA	NA	NA	NA	NA	NA	NA	NA	NA	NA	NA	NA	NA	NA	NA	NA
K7EPJ1_HVLLLSFK	K7EPJ1	K7EPJ1	HVLLLSFK	0.9826	15739326848923	0.15263899229805133	-0.46697969781797966	3.33727e+16	-0.11600872195524659	2997200486781760	0.27055092386695634	0.1492862093170828	0.6312710274499054	-1.99578e+16	-2.29812e+16	NA	NA	NA	NA	NA	NA	NA	NA	NA	NA	NA	NA	NA	NA	NA	NA	NA	NA	NA	NA	NA	NA	NA	NA	NA	NA	NA	NA	NA	NA	NA	NA	NA	NA
O00338_GTVGDFK	O00338	O00338	GTVGDFK	0.9064	1.50786e+16	NA	NA	NA	NA	NA	NA	NA	NA	NA	NA	NA	NA	NA	NA	NA	NA	NA	NA	NA	NA	NA	NA	NA	NA	NA	NA	NA	NA	NA	NA	NA	NA	NA	NA	NA	NA	NA	NA	NA	NA	NA	NA	NA	NA
O14531_AALAGGTTMILDHVFPDTGVSLLAAYEQFR	O14531	O14531	AALAGGTTMILDHVFPDTGVSLLAAYEQFR	1.0	1.97142e+16	NA	NA	NA	NA	NA	NA	NA	NA	NA	NA	0.0715064096786513	1142695261403970	-0.20759709688802275	0.04753988162604017	0.45869962408204046	0.8154815263401005	0.25294668444485424	-0.3742702441069561	-0.9636787836281524	-0.2616996825041653	NA	NA	NA	NA	NA	NA	NA	NA	NA	NA	NA	NA	NA	NA	NA	NA	NA	NA	NA	NA	0.22715294753804116	0.5175053886303296	0.22636168988560001	0.09551960526329673
O15020_DVEDEILFVTER	O15020	O15020	DVEDEILFVTER	0.9988	2.13625e+16	-0.9240215283406048	2128986336128270	-0.14954702480115678	-1.97409e+16	0.5678403772935017	0.3740275651187073	1.09049e+16	0.9433217369377633	-3172341803686050	-0.5468056516298088	NA	NA	NA	NA	NA	NA	NA	NA	NA	NA	1.1275e+16	1.53214e+16	-2.47653e+16	-159480066957987	1.85197e+16	0.2957693501225709	-0.6465939481826535	-2.49144e+16	1.93577e+16	-0.8960832437851511	-2.35987e+16	1.55662e+16	1.633e+16	0.9785477798675615	-1.36054e+16	-2390116638360660	-0.8693065959201185	-0.325365023714447	-2.71893e+16	-0.5718845636575196	NA	NA	NA	NA
O15021_SLDFNSLLR	O15021	O15021	SLDFNSLLR	0.9489	1.67679e+16	NA	NA	NA	NA	NA	NA	NA	NA	NA	NA	NA	NA	NA	NA	NA	NA	NA	NA	NA	NA	NA	NA	NA	NA	NA	NA	NA	NA	NA	NA	NA	NA	NA	NA	NA	NA	NA	NA	NA	NA	NA	NA	NA	NA
O15294_IDPSTLQMFANILK	O15294	O15294	IDPSTLQMFANILK	0.9738	1.59191e+16	NA	NA	NA	NA	NA	NA	NA	NA	NA	NA	NA	NA	NA	NA	NA	NA	NA	NA	NA	NA	NA	NA	NA	NA	NA	NA	NA	NA	NA	NA	NA	NA	NA	NA	NA	NA	NA	NA	NA	NA	NA	NA	NA	NA
O15371_VADFTGATYQDK	O15371	O15371	VADFTGATYQDK	0.9608	1.69955e+16	NA	NA	NA	NA	NA	NA	NA	NA	NA	NA	NA	NA	NA	NA	NA	NA	NA	NA	NA	NA	NA	NA	NA	NA	NA	NA	NA	NA	NA	NA	NA	NA	NA	NA	NA	NA	NA	NA	NA	NA	NA	NA	NA	NA
O15511_GFESPSDNSSAMLLQFHEK	O15511	O15511	GFESPSDNSSAMLLQFHEK	0.9451	1.54458e+16	NA	NA	NA	NA	NA	NA	NA	NA	NA	NA	NA	NA	NA	NA	NA	NA	NA	NA	NA	NA	NA	NA	NA	NA	NA	NA	NA	NA	NA	NA	NA	NA	NA	NA	NA	NA	NA	NA	NA	NA	NA	NA	NA	NA
O43294_CQGCQGPILDNYISALSALFHPDCFVCR	O43294	O43294	CQGCQGPILDNYISALSALFHPDCFVCR	0.9998	1.26895e+16	NA	NA	NA	NA	NA	NA	NA	NA	NA	NA	NA	NA	NA	NA	NA	NA	NA	NA	NA	NA	NA	NA	NA	NA	NA	NA	NA	NA	NA	NA	NA	NA	NA	NA	NA	NA	NA	NA	NA	NA	NA	NA	NA	NA
O43572_QAFTTMEK	O43572	O43572	QAFTTMEK	0.9889	1.56497e+16	NA	NA	NA	NA	NA	NA	NA	NA	NA	NA	NA	NA	NA	NA	NA	NA	NA	NA	NA	NA	NA	NA	NA	NA	NA	NA	NA	NA	NA	NA	0.7440329156769785	2.27825e+16	-0.6257665664204346	-0.307356880367907	-0.6185654042973479	-0.09417316665833475	0.4337825390826904	-0.3262182089441996	-125084670588231	-0.37524281043168806	NA	NA	NA	NA
O43592_LVELFGGK	O43592	O43592	LVELFGGK	0.9573	1.875e+16	NA	NA	NA	NA	NA	NA	NA	NA	NA	NA	-0.6475081849820405	0.9212948272210859	-0.278593646551915	0.5432119378368014	0.12187864403811943	0.33482939657355004	-0.26476940384250014	0.7959189167366709	0.08480394744762165	-0.07451453536591046	NA	NA	NA	NA	NA	NA	NA	NA	NA	NA	NA	NA	NA	NA	NA	NA	NA	NA	NA	NA	NA	NA	NA	NA
O43681_FIFVGGK	O43681	O43681	FIFVGGK	0.9638	178052921475991	NA	NA	NA	NA	NA	NA	NA	NA	NA	NA	NA	NA	NA	NA	NA	NA	NA	NA	NA	NA	-3179896174329740	-2.33901e+16	-2.81297e+16	0.5240408884200249	-0.4970340553513175	-0.8160636714538896	-2.35125e+16	-1.83785e+16	-2.34661e+16	-1.67506e+16	NA	NA	NA	NA	NA	NA	NA	NA	NA	NA	NA	NA	NA	NA
O60826_DLGELLQAFGAGAK	O60826	O60826	DLGELLQAFGAGAK	0.9446	1.70263e+16	NA	NA	NA	NA	NA	NA	NA	NA	NA	NA	NA	NA	NA	NA	NA	NA	NA	NA	NA	NA	NA	NA	NA	NA	NA	NA	NA	NA	NA	NA	NA	NA	NA	NA	NA	NA	NA	NA	NA	NA	NA	NA	NA	NA
O75175_VSEGVEQFEDIFQK	O75175	O75175	VSEGVEQFEDIFQK	0.9851	1.75127e+16	NA	NA	NA	NA	NA	NA	NA	NA	NA	NA	NA	NA	NA	NA	NA	NA	NA	NA	NA	NA	NA	NA	NA	NA	NA	NA	NA	NA	NA	NA	NA	NA	NA	NA	NA	NA	NA	NA	NA	NA	NA	NA	NA	NA
O75366_AVDNDPGIIVFR	O75366	O75366	AVDNDPGIIVFR	0.9483	2.01206e+16	NA	NA	NA	NA	NA	NA	NA	NA	NA	NA	-1.23511e+16	1014854601809320	-0.7312227144559316	-0.5716930316326625	0.6590837268984124	1980954298133820	-1.24166e+16	-0.7013641348989275	-1.11638e+16	-0.6260605755117048	NA	NA	NA	NA	NA	NA	NA	NA	NA	NA	NA	NA	NA	NA	NA	NA	NA	NA	NA	NA	NA	NA	NA	NA
O75369_ALGALVDSCAPGLCPDFESFDPQKPVDNAR	O75369	O75369	ALGALVDSCAPGLCPDFESFDPQKPVDNAR	0.9982	1.74769e+16	NA	NA	NA	NA	NA	NA	NA	NA	NA	NA	NA	NA	NA	NA	NA	NA	NA	NA	NA	NA	NA	NA	NA	NA	NA	NA	NA	NA	NA	NA	NA	NA	NA	NA	NA	NA	NA	NA	NA	NA	NA	NA	NA	NA
O75410_EIEANEFK	O75410	O75410	EIEANEFK	0.9287	2464557924087050	NA	NA	NA	NA	NA	NA	NA	NA	NA	NA	NA	NA	NA	NA	NA	NA	NA	NA	NA	NA	NA	NA	NA	NA	NA	NA	NA	NA	NA	NA	NA	NA	NA	NA	NA	NA	NA	NA	NA	NA	-0.22168424371248818	1.15293e+16	-0.3511036026950549	-1925717934366040
O94776_QDFLPFK	O94776	O94776	QDFLPFK	0.9653	1.57564e+16	NA	NA	NA	NA	NA	NA	NA	NA	NA	NA	NA	NA	NA	NA	NA	NA	NA	NA	NA	NA	NA	NA	NA	NA	NA	NA	NA	NA	NA	NA	NA	NA	NA	NA	NA	NA	NA	NA	NA	NA	NA	NA	NA	NA
O94887_FMLDLNSAIQAAK	O94887	O94887	FMLDLNSAIQAAK	0.9316	1823004429233850	NA	NA	NA	NA	NA	NA	NA	NA	NA	NA	NA	NA	NA	NA	NA	NA	NA	NA	NA	NA	NA	NA	NA	NA	NA	NA	NA	NA	NA	NA	NA	NA	NA	NA	NA	NA	NA	NA	NA	NA	NA	NA	NA	NA
O95202_LLFIDTK	O95202	O95202	LLFIDTK	0.9056	1.28041e+16	NA	NA	NA	NA	NA	NA	NA	NA	NA	NA	NA	NA	NA	NA	NA	NA	NA	NA	NA	NA	NA	NA	NA	NA	NA	NA	NA	NA	NA	NA	NA	NA	NA	NA	NA	NA	NA	NA	NA	NA	NA	NA	NA	NA
O95299_YGMFHFLLGDK	O95299	O95299	YGMFHFLLGDK	0.9503	1.63283e+16	NA	NA	NA	NA	NA	NA	NA	NA	NA	NA	NA	NA	NA	NA	NA	NA	NA	NA	NA	NA	NA	NA	NA	NA	NA	NA	NA	NA	NA	NA	NA	NA	NA	NA	NA	NA	NA	NA	NA	NA	NA	NA	NA	NA
O95428_FLPYYSAPNK	O95428	O95428	FLPYYSAPNK	0.9166	1.45863e+16	NA	NA	NA	NA	NA	NA	NA	NA	NA	NA	NA	NA	NA	NA	NA	NA	NA	NA	NA	NA	NA	NA	NA	NA	NA	NA	NA	NA	NA	NA	NA	NA	NA	NA	NA	NA	NA	NA	NA	NA	NA	NA	NA	NA
O95466_AEQEVEQFK	O95466	O95466	AEQEVEQFK	0.9391	1.87767e+16	NA	NA	NA	NA	NA	NA	NA	NA	NA	NA	-0.31687044387404484	1.08484e+16	-0.50077553187365	-1.00454e+16	1.39424e+16	0.9279327159394377	-0.7588514482902688	-1.08199e+16	0.15250076854070826	0.8019586940858474	NA	NA	NA	NA	NA	NA	NA	NA	NA	NA	NA	NA	NA	NA	NA	NA	NA	NA	NA	NA	NA	NA	NA	NA
O95479_ESPLVSAFSEELISK	O95479	O95479	ESPLVSAFSEELISK	0.9938	1.35117e+16	NA	NA	NA	NA	NA	NA	NA	NA	NA	NA	NA	NA	NA	NA	NA	NA	NA	NA	NA	NA	NA	NA	NA	NA	NA	NA	NA	NA	NA	NA	NA	NA	NA	NA	NA	NA	NA	NA	NA	NA	NA	NA	NA	NA
O95479_NINSSCRPGPGAFLR	O95479	O95479	NINSSCRPGPGAFLR	0.9545	1.24883e+16	NA	NA	NA	NA	NA	NA	NA	NA	NA	NA	NA	NA	NA	NA	NA	NA	NA	NA	NA	NA	NA	NA	NA	NA	NA	NA	NA	NA	NA	NA	-2.02196e+16	0.14297798348613355	-1.16927e+16	1.7471e+16	0.8622811609410945	-0.017506381065427234	0.14529193953438835	0.6545938016460688	-1.21819e+16	0.4089405044184211	NA	NA	NA	NA
O95861_LTIIGEEDLPSEEVDQELIEDSQFEEILK	O95861	O95861	LTIIGEEDLPSEEVDQELIEDSQFEEILK	0.9821	1.57184e+16	NA	NA	NA	NA	NA	NA	NA	NA	NA	NA	NA	NA	NA	NA	NA	NA	NA	NA	NA	NA	NA	NA	NA	NA	NA	NA	NA	NA	NA	NA	NA	NA	NA	NA	NA	NA	NA	NA	NA	NA	NA	NA	NA	NA
P00505_ASSFFTHVEMGPPDPILGVTEAFK	P00505	P00505	ASSFFTHVEMGPPDPILGVTEAFK	0.9991	1.48346e+16	NA	NA	NA	NA	NA	NA	NA	NA	NA	NA	NA	NA	NA	NA	NA	NA	NA	NA	NA	NA	NA	NA	NA	NA	NA	NA	NA	NA	NA	NA	-0.4036229389940047	0.21045493192571918	-0.0053779148364672125	0.25881610682810674	156439798117853	1.43924e+16	0.4644056019334535	0.27726774612418126	0.14551824590050444	0.8182517720104112	NA	NA	NA	NA
P00740_DSCQGDSGGPHVTEVEGTSFLTGIISFGEECAMK	P00740	P00740	DSCQGDSGGPHVTEVEGTSFLTGIISFGEECAMK	0.9772	1383842387235860	NA	NA	NA	NA	NA	NA	NA	NA	NA	NA	NA	NA	NA	NA	NA	NA	NA	NA	NA	NA	NA	NA	NA	NA	NA	NA	NA	NA	NA	NA	NA	NA	NA	NA	NA	NA	NA	NA	NA	NA	NA	NA	NA	NA
P01024_QDSLSSQNQLGVLPLSFDIPELVNMGQFK	P01024	P01024	QDSLSSQNQLGVLPLSFDIPELVNMGQFK	0.9976	1.35886e+16	NA	NA	NA	NA	NA	NA	NA	NA	NA	NA	NA	NA	NA	NA	NA	NA	NA	NA	NA	NA	NA	NA	NA	NA	NA	NA	NA	NA	NA	NA	NA	NA	NA	NA	NA	NA	NA	NA	NA	NA	NA	NA	NA	NA
P01700_VTISCSGSSSNIGSNYVYFYQQLPGTAPK	P01700	P01700	VTISCSGSSSNIGSNYVYFYQQLPGTAPK	0.9897	1.45461e+16	NA	NA	NA	NA	NA	NA	NA	NA	NA	NA	NA	NA	NA	NA	NA	NA	NA	NA	NA	NA	NA	NA	NA	NA	NA	NA	NA	NA	NA	NA	NA	NA	NA	NA	NA	NA	NA	NA	NA	NA	NA	NA	NA	NA
P01701_VTISCSGSSSNIGNNYVSFYQQLPGTAPK	P01701	P01701	VTISCSGSSSNIGNNYVSFYQQLPGTAPK	1.0	1357976071885370	NA	NA	NA	NA	NA	NA	NA	NA	NA	NA	NA	NA	NA	NA	NA	NA	NA	NA	NA	NA	NA	NA	NA	NA	NA	NA	NA	NA	NA	NA	NA	NA	NA	NA	NA	NA	NA	NA	NA	NA	NA	NA	NA	NA
P01780_GLEFVANIK	P01780	P01780	GLEFVANIK	0.9998	1596160002160380	NA	NA	NA	NA	NA	NA	NA	NA	NA	NA	NA	NA	NA	NA	NA	NA	NA	NA	NA	NA	NA	NA	NA	NA	NA	NA	NA	NA	NA	NA	-0.9519827008295536	-0.336708658194798	0.4214621417513307	0.13010248144868086	0.048734925395606865	-0.7514591583461545	1.59157e+16	0.5848265390729424	1.59602e+16	-0.2101009489970629	NA	NA	NA	NA
P01780_LSCAASGFTFSSYFMSFVR	P01780	P01780	LSCAASGFTFSSYFMSFVR	0.9996	1.16276e+16	NA	NA	NA	NA	NA	NA	NA	NA	NA	NA	NA	NA	NA	NA	NA	NA	NA	NA	NA	NA	NA	NA	NA	NA	NA	NA	NA	NA	NA	NA	NA	NA	NA	NA	NA	NA	NA	NA	NA	NA	NA	NA	NA	NA
P01782_GLEFVSGISFNSGSIGYADSVK	P01782	P01782	GLEFVSGISFNSGSIGYADSVK	0.9906	1262362810767280	NA	NA	NA	NA	NA	NA	NA	NA	NA	NA	NA	NA	NA	NA	NA	NA	NA	NA	NA	NA	NA	NA	NA	NA	NA	NA	NA	NA	NA	NA	NA	NA	NA	NA	NA	NA	NA	NA	NA	NA	NA	NA	NA	NA
P01860_GFYPSDIAVEFESSGQPENNYNTTPPMLDSDGSFFLYSK	P01860	P01860	GFYPSDIAVEFESSGQPENNYNTTPPMLDSDGSFFLYSK	0.9843	1.43347e+16	NA	NA	NA	NA	NA	NA	NA	NA	NA	NA	0.9990900775024638	-0.3761128245935712	-0.21791977283760744	0.034101408125614796	0.9061874310833513	-0.05559663242286561	0.5254024998223148	-0.37022236587094426	-1.12889e+16	0.08690808461623512	NA	NA	NA	NA	NA	NA	NA	NA	NA	NA	NA	NA	NA	NA	NA	NA	NA	NA	NA	NA	NA	NA	NA	NA
P01861_TPEVTCVVVDVSQEDPEVQFNFYVDGVEVHNAK	P01861	P01861	TPEVTCVVVDVSQEDPEVQFNFYVDGVEVHNAK	0.9892	2.01731e+16	NA	NA	NA	NA	NA	NA	NA	NA	NA	NA	-0.4378889809409898	-0.5001833648311873	-0.2745819661295634	-1131639594599700	0.5146016795265034	0.26328062787542095	0.050011986142159515	-0.8825198042883073	-0.42362086587668557	0.5408938491564506	NA	NA	NA	NA	NA	NA	NA	NA	NA	NA	NA	NA	NA	NA	NA	NA	NA	NA	NA	NA	NA	NA	NA	NA
P01876_VAAEDFK	P01876	P01876	VAAEDFK	0.9029	1777412287215200	NA	NA	NA	NA	NA	NA	NA	NA	NA	NA	0.18388281684107355	-0.10973626239820788	-0.36004874464905967	0.3398543664452909	0.44610580681180423	0.9428919240986602	-0.1992125462812382	0.041257821833632136	-2582852566560390	1.01137e+16	NA	NA	NA	NA	NA	NA	NA	NA	NA	NA	NA	NA	NA	NA	NA	NA	NA	NA	NA	NA	NA	NA	NA	NA
P02100_EFTPEVQAAFQK	P02100	P02100	EFTPEVQAAFQK	0.9968	2.40761e+16	NA	NA	NA	NA	NA	NA	NA	NA	NA	NA	-1833786908781420	0.6984881542139938	-1.32696e+16	-0.8486221312623847	0.5292962941247552	-1.2385e+16	-2718521042627790	-1.03218e+16	-4.24506e+16	-0.012533285049755705	-0.11958891442348119	0.15916270799838017	-0.37544250468154416	1.70226e+16	-0.7455269660277715	1339972605281530	0.14610154766658923	-1059875645278830	1.00553e+16	-0.7652408813624021	-1.96578e+16	-1135352257324720	-0.2543440527683707	0.1064190091625683	0.10856463631058233	0.3968799473319038	2682860425486590	-1492188545920010	-1.06365e+16	1.76077e+16	0.4296356158121952	-0.2646010794379663	-0.7677867369327416	-1789614328903430
P02751_CFDHAAGTSYVVGETFEKPYQGFMMVDCTCLGEGSGR	P02751	P02751	CFDHAAGTSYVVGETFEKPYQGFMMVDCTCLGEGSGR	1.0	1458336576876010	NA	NA	NA	NA	NA	NA	NA	NA	NA	NA	NA	NA	NA	NA	NA	NA	NA	NA	NA	NA	NA	NA	NA	NA	NA	NA	NA	NA	NA	NA	NA	NA	NA	NA	NA	NA	NA	NA	NA	NA	NA	NA	NA	NA
P02790_LFFLDLK	P02790	P02790	LFFLDLK	0.9962	2.12441e+16	-0.4343251421346004	-0.21491512818011316	-0.9808879552139267	1.06798e+16	-0.5866299433328166	0.5118424261683749	0.47316676199413266	0.5270723678110869	-0.5226280823117868	-2.1936e+16	0.7623769147414876	-1.05062e+16	-0.10963977116412238	0.6403832554963245	0.19522821101121934	1.29245e+16	-0.2595837799128162	-0.2982613966342704	-2.49687e+16	-0.5639359955155534	0.5863018100947883	1.01015e+16	-0.7910774073474656	1.28762e+16	1898581200572030	0.9772805673096947	0.2859657903162933	-1.85404e+16	1.01241e+16	0.34354158122715717	-25961422373113	0.9997851469485717	-0.15506660317181797	1168168097760000	0.5519014791855028	0.5031781086012472	1798130663857110	0.013955938583212202	-0.5436335880730176	0.518295089566255	-0.7334463856842	-0.571751562187579	0.826468481191025	-0.5013661857116389
P04233_NTMETIDFK	P04233	P04233	NTMETIDFK	0.915	1.84407e+16	NA	NA	NA	NA	NA	NA	NA	NA	NA	NA	NA	NA	NA	NA	NA	NA	NA	NA	NA	NA	NA	NA	NA	NA	NA	NA	NA	NA	NA	NA	NA	NA	NA	NA	NA	NA	NA	NA	NA	NA	NA	NA	NA	NA
P04275_ALSVVFDR	P04275	P04275	ALSVVFDR	0.9705	1.59176e+16	NA	NA	NA	NA	NA	NA	NA	NA	NA	NA	NA	NA	NA	NA	NA	NA	NA	NA	NA	NA	NA	NA	NA	NA	NA	NA	NA	NA	NA	NA	NA	NA	NA	NA	NA	NA	NA	NA	NA	NA	NA	NA	NA	NA
P04350_FFEVISDEHGIDPTGTYHGDSDLQLER	P04350	P04350	FFEVISDEHGIDPTGTYHGDSDLQLER	0.9858	1.34465e+16	NA	NA	NA	NA	NA	NA	NA	NA	NA	NA	NA	NA	NA	NA	NA	NA	NA	NA	NA	NA	NA	NA	NA	NA	NA	NA	NA	NA	NA	NA	NA	NA	NA	NA	NA	NA	NA	NA	NA	NA	NA	NA	NA	NA
P05186_LDGLDLVDTFK	P05186	P05186	LDGLDLVDTFK	0.9341	1.22104e+16	NA	NA	NA	NA	NA	NA	NA	NA	NA	NA	NA	NA	NA	NA	NA	NA	NA	NA	NA	NA	NA	NA	NA	NA	NA	NA	NA	NA	NA	NA	-1896079175259080	2874720895157180	-0.4574762088794255	-0.1146967973038393	-0.34079902594396216	-0.5421379219429525	0.19707222816906977	0.2401422625990719	-0.9314929270367429	-0.3228410555012964	NA	NA	NA	NA
P05783_YFSQQIEESTTVVTTQSAEVGAAETTLTELR	P05783	P05783	YFSQQIEESTTVVTTQSAEVGAAETTLTELR	0.9479	1.45801e+16	NA	NA	NA	NA	NA	NA	NA	NA	NA	NA	NA	NA	NA	NA	NA	NA	NA	NA	NA	NA	NA	NA	NA	NA	NA	NA	NA	NA	NA	NA	NA	NA	NA	NA	NA	NA	NA	NA	NA	NA	NA	NA	NA	NA
P07437_FFEVISDEHGIDPTGTYHGDSDLQLDR	P07437	P07437	FFEVISDEHGIDPTGTYHGDSDLQLDR	1.0	2.07197e+16	1.58342e+16	-0.09658463244268223	0.6406952971235818	0.31946736363561	0.19514621210135275	0.9044493846381414	0.253291841214514	0.7692754326588105	-0.33998856941620037	0.9073271615014686	0.2859967788125619	0.1832085049364789	-0.2505352602915014	-0.12791764501649006	0.7818096725195254	0.7654089961010282	0.7203142649351797	-0.17914321620211915	-1.0295e+16	-0.18025233659969508	0.7625240416350252	0.7848956021234201	-0.2609807034693006	0.6961668337265543	1178630400423410	1.06999e+16	0.9443523185041762	-0.3115842407230147	0.914242203393659	-0.10520240790949664	-0.9204324487006188	-0.44644956124369806	0.39182554748069176	0.6695742988694446	1.08489e+16	0.34088080380326335	0.3602652589627784	0.016344477492112652	0.12216353481016462	0.1865929072393433	0.1619679183436551	0.6714437255343748	-0.026353486026535755	1.17338e+16
P07900_LVTSPCCIVTSTYGFTANMER	P07900	P07900	LVTSPCCIVTSTYGFTANMER	0.9799	1.36976e+16	NA	NA	NA	NA	NA	NA	NA	NA	NA	NA	NA	NA	NA	NA	NA	NA	NA	NA	NA	NA	NA	NA	NA	NA	NA	NA	NA	NA	NA	NA	NA	NA	NA	NA	NA	NA	NA	NA	NA	NA	NA	NA	NA	NA
P08217_IQLACLPPAGTILPNNYPCYVTGFGR	P08217	P08217	IQLACLPPAGTILPNNYPCYVTGFGR	0.9727	1.54336e+16	NA	NA	NA	NA	NA	NA	NA	NA	NA	NA	NA	NA	NA	NA	NA	NA	NA	NA	NA	NA	NA	NA	NA	NA	NA	NA	NA	NA	NA	NA	NA	NA	NA	NA	NA	NA	NA	NA	NA	NA	NA	NA	NA	NA
P08473_YACGGFLK	P08473	P08473	YACGGFLK	0.9528	1.15286e+16	NA	NA	NA	NA	NA	NA	NA	NA	NA	NA	NA	NA	NA	NA	NA	NA	NA	NA	NA	NA	NA	NA	NA	NA	NA	NA	NA	NA	NA	NA	NA	NA	NA	NA	NA	NA	NA	NA	NA	NA	NA	NA	NA	NA
P08861_SGSFYHTCGGSLIAPDFVVTAGHCISSSR	P08861	P08861	SGSFYHTCGGSLIAPDFVVTAGHCISSSR	1.0	1.43052e+16	NA	NA	NA	NA	NA	NA	NA	NA	NA	NA	NA	NA	NA	NA	NA	NA	NA	NA	NA	NA	NA	NA	NA	NA	NA	NA	NA	NA	NA	NA	NA	NA	NA	NA	NA	NA	NA	NA	NA	NA	NA	NA	NA	NA
P09093_VVHGEDAVPYSFPFQVSLQYEK	P09093	P09093	VVHGEDAVPYSFPFQVSLQYEK	0.9974	1.49846e+16	NA	NA	NA	NA	NA	NA	NA	NA	NA	NA	NA	NA	NA	NA	NA	NA	NA	NA	NA	NA	NA	NA	NA	NA	NA	NA	NA	NA	NA	NA	NA	NA	NA	NA	NA	NA	NA	NA	NA	NA	NA	NA	NA	NA
P09917_DDGLLVFEAIR	P09917	P09917	DDGLLVFEAIR	0.9092	1753423262624400	NA	NA	NA	NA	NA	NA	NA	NA	NA	NA	NA	NA	NA	NA	NA	NA	NA	NA	NA	NA	NA	NA	NA	NA	NA	NA	NA	NA	NA	NA	NA	NA	NA	NA	NA	NA	NA	NA	NA	NA	0.13153798596583144	0.013085988301739349	0.2017253497398137	0.8734753187793842
P0CG39_SYELPDGQVITISNEFFR	P0CG39	P0CG39	SYELPDGQVITISNEFFR	0.9323	1.27409e+16	NA	NA	NA	NA	NA	NA	NA	NA	NA	NA	NA	NA	NA	NA	NA	NA	NA	NA	NA	NA	NA	NA	NA	NA	NA	NA	NA	NA	NA	NA	0.047508751668379645	0.4221587234894866	1.04567e+16	1.00348e+16	0.6895934924320866	0.6656234398536487	1.25247e+16	0.40750245409144625	0.922468882346088	0.6694872990143761	NA	NA	NA	NA
P11766_GTAFGGFK	P11766	P11766	GTAFGGFK	0.9549	1.80611e+16	NA	NA	NA	NA	NA	NA	NA	NA	NA	NA	NA	NA	NA	NA	NA	NA	NA	NA	NA	NA	NA	NA	NA	NA	NA	NA	NA	NA	NA	NA	NA	NA	NA	NA	NA	NA	NA	NA	NA	NA	NA	NA	NA	NA
P13797_FSLVGIGGQDLNDGNQTLTLALVFQLMR	P13797	P13797	FSLVGIGGQDLNDGNQTLTLALVFQLMR	1.0	1.59663e+16	NA	NA	NA	NA	NA	NA	NA	NA	NA	NA	NA	NA	NA	NA	NA	NA	NA	NA	NA	NA	NA	NA	NA	NA	NA	NA	NA	NA	NA	NA	NA	NA	NA	NA	NA	NA	NA	NA	NA	NA	NA	NA	NA	NA
P15153_MVDSKPVNLGLFDTAGQEDYDR	P15153	P15153	MVDSKPVNLGLFDTAGQEDYDR	1.0	1820165388656080	NA	NA	NA	NA	NA	NA	NA	NA	NA	NA	-1.24722e+16	-1.56487e+16	0.17990807753561278	-0.5950991242594679	-0.6644971041375669	-1.10043e+16	-1.09523e+16	-1.05558e+16	0.39812332315271703	-0.03672386907373415	NA	NA	NA	NA	NA	NA	NA	NA	NA	NA	NA	NA	NA	NA	NA	NA	NA	NA	NA	NA	NA	NA	NA	NA
P15531_YMHSGPVVAMVFEGLNVVK	P15531	P15531	YMHSGPVVAMVFEGLNVVK	0.9992	2.16883e+16	1.03595e+16	-0.9476440847799426	1134817074600460	-0.35588713313882536	1.41016e+16	0.8566530891962874	1.27204e+16	1.65173e+16	-1.72643e+16	0.1304616493303996	0.4504294517308214	-0.21308833036481012	-0.949064020236964	0.6768657243694314	0.3687509411168701	1.26205e+16	0.35018981887831835	-0.6983536001056567	-1669125604188760	-0.33023831851635066	1956185314103810	-0.0029612186439393895	-0.8877653613791434	-0.12964002048719614	0.7857593539392571	0.4355796855522964	0.770506604347128	-2192789732239080	0.10397104590487594	-1.24356e+16	-1404863456719910	0.1436755671863459	0.1983907899326418	0.7708314097475508	1.02896e+16	0.6710673568030536	0.9466312320996302	0.4829303467674553	-0.6630839941802726	0.6500640031219032	-1.36159e+16	0.6608586356450274	-0.7941542766400458	1.32438e+16
P15622_SQGLFSDYSDNLK	P15622	P15622	SQGLFSDYSDNLK	0.9311	1.29533e+16	NA	NA	NA	NA	NA	NA	NA	NA	NA	NA	NA	NA	NA	NA	NA	NA	NA	NA	NA	NA	NA	NA	NA	NA	NA	NA	NA	NA	NA	NA	NA	NA	NA	NA	NA	NA	NA	NA	NA	NA	NA	NA	NA	NA
P19652_NFGLSFYADKPETTK	P19652	P19652	NFGLSFYADKPETTK	0.9546	1659517986239390	NA	NA	NA	NA	NA	NA	NA	NA	NA	NA	NA	NA	NA	NA	NA	NA	NA	NA	NA	NA	NA	NA	NA	NA	NA	NA	NA	NA	NA	NA	-0.08931290350306043	0.31325882118020587	-0.390057118627837	1.42706e+16	0.3169603884581562	-0.17445854116425252	0.7163611429074308	0.10852282040575645	-0.3099692662367275	0.42967949878429934	NA	NA	NA	NA
P19878_DAFGQVK	P19878	P19878	DAFGQVK	0.9973	1940436874353340	NA	NA	NA	NA	NA	NA	NA	NA	NA	NA	0.46084161384126787	0.13131634029454275	0.6503940771371575	-0.13352307060068114	0.10285193954245386	0.6600029241055694	0.6065232040209239	-0.10152293341607788	-1.52086e+16	0.6078858959069713	NA	NA	NA	NA	NA	NA	NA	NA	NA	NA	NA	NA	NA	NA	NA	NA	NA	NA	NA	NA	NA	NA	NA	NA
P21333_AFGPGLEGGVVGK	P21333	P21333	AFGPGLEGGVVGK	0.9877	2.27719e+16	-0.4060212001174257	-0.8410240296491196	1.74685e+16	0.9062848206041565	237026123570676	-0.09706083158881995	0.3145451834587192	-0.37546524642434065	-0.18997693517940206	-2.2756e+16	-0.037065900723987966	0.1839758508489382	-0.07022841530347534	1.09306e+16	-0.7844620944577869	1.26055e+16	-0.45052168146565563	-0.10879273942807544	-2.13561e+16	-1.10342e+16	NA	NA	NA	NA	NA	NA	NA	NA	NA	NA	NA	NA	NA	NA	NA	NA	NA	NA	NA	NA	NA	NA	NA	NA
P22626_NYYEQFGK	P22626	P22626	NYYEQFGK	0.9285	1.76347e+16	NA	NA	NA	NA	NA	NA	NA	NA	NA	NA	NA	NA	NA	NA	NA	NA	NA	NA	NA	NA	0.23407192888829798	0.6185110771403721	-0.7487482632414135	1.37711e+16	0.795177736762863	0.7957886951163076	0.06536082023110268	-1725377050048900	0.26151980512606343	0.6406005450654213	NA	NA	NA	NA	NA	NA	NA	NA	NA	NA	NA	NA	NA	NA
P23083_QAPGQGLEFMGFINPNSGGTNYAQK	P23083	P23083	QAPGQGLEFMGFINPNSGGTNYAQK	0.9652	1311591912141010	NA	NA	NA	NA	NA	NA	NA	NA	NA	NA	NA	NA	NA	NA	NA	NA	NA	NA	NA	NA	NA	NA	NA	NA	NA	NA	NA	NA	NA	NA	NA	NA	NA	NA	NA	NA	NA	NA	NA	NA	-0.473226957866137	-0.02906949780531498	0.3263070904660754	0.733993271893647
P23141_TAMSLLFK	P23141	P23141	TAMSLLFK	0.94	1.32726e+16	NA	NA	NA	NA	NA	NA	NA	NA	NA	NA	NA	NA	NA	NA	NA	NA	NA	NA	NA	NA	NA	NA	NA	NA	NA	NA	NA	NA	NA	NA	-1853381103438060	0.8652298907002418	-0.2435895908407364	1.09444e+16	1.39085e+16	1438697626401220	0.2854683960507387	0.9488720956842656	-1.23484e+16	20883153372327	NA	NA	NA	NA
P24043_NLSFSTK	P24043	P24043	NLSFSTK	0.9984	2.08425e+16	NA	NA	NA	NA	NA	NA	NA	NA	NA	NA	NA	NA	NA	NA	NA	NA	NA	NA	NA	NA	NA	NA	NA	NA	NA	NA	NA	NA	NA	NA	-0.5118744395076504	0.6814572138891819	-0.6772935766193768	-0.9606562359859119	-0.1826679667355613	-0.017652837110379238	0.2837587393383991	-0.47700843632522094	-0.9182708564537769	-0.13921031428287023	-1.09793e+16	-1.29992e+16	0.518146975815398	-1.16117e+16
P24752_AAFEAGK	P24752	P24752	AAFEAGK	0.9528	1.67154e+16	NA	NA	NA	NA	NA	NA	NA	NA	NA	NA	NA	NA	NA	NA	NA	NA	NA	NA	NA	NA	-0.2959031115280375	0.10272626240940852	-1.69866e+16	-0.2042501841355744	0.34593427695827117	0.24329977545664505	-0.05740117789653354	0.349923097957074	0.6723402383795403	0.3706007375726905	NA	NA	NA	NA	NA	NA	NA	NA	NA	NA	NA	NA	NA	NA
P26640_LGSSLDFDR	P26640	P26640	LGSSLDFDR	0.919	1.81975e+16	NA	NA	NA	NA	NA	NA	NA	NA	NA	NA	NA	NA	NA	NA	NA	NA	NA	NA	NA	NA	NA	NA	NA	NA	NA	NA	NA	NA	NA	NA	NA	NA	NA	NA	NA	NA	NA	NA	NA	NA	NA	NA	NA	NA
P27701_EDSLQDAFDYVQAQVK	P27701	P27701	EDSLQDAFDYVQAQVK	0.9679	1.76939e+16	NA	NA	NA	NA	NA	NA	NA	NA	NA	NA	NA	NA	NA	NA	NA	NA	NA	NA	NA	NA	NA	NA	NA	NA	NA	NA	NA	NA	NA	NA	NA	NA	NA	NA	NA	NA	NA	NA	NA	NA	NA	NA	NA	NA
P27987_VFMIDFGK	P27987	P27987	VFMIDFGK	0.9519	1.26106e+16	NA	NA	NA	NA	NA	NA	NA	NA	NA	NA	NA	NA	NA	NA	NA	NA	NA	NA	NA	NA	NA	NA	NA	NA	NA	NA	NA	NA	NA	NA	NA	NA	NA	NA	NA	NA	NA	NA	NA	NA	NA	NA	NA	NA
P28074_VIEINPYLLGTMAGGAADCSFFER	P28074	P28074	VIEINPYLLGTMAGGAADCSFFER	0.9913	206365269251902	NA	NA	NA	NA	NA	NA	NA	NA	NA	NA	NA	NA	NA	NA	NA	NA	NA	NA	NA	NA	NA	NA	NA	NA	NA	NA	NA	NA	NA	NA	NA	NA	NA	NA	NA	NA	NA	NA	NA	NA	NA	NA	NA	NA
P33121_FLPNGTLK	P33121	P33121	FLPNGTLK	0.9726	1620110383011390	NA	NA	NA	NA	NA	NA	NA	NA	NA	NA	NA	NA	NA	NA	NA	NA	NA	NA	NA	NA	NA	NA	NA	NA	NA	NA	NA	NA	NA	NA	NA	NA	NA	NA	NA	NA	NA	NA	NA	NA	NA	NA	NA	NA
P35251_VENLLFVDK	P35251	P35251	VENLLFVDK	0.9837	1.72631e+16	2.38014e+16	-1.50701e+16	-1.23111e+16	1.31282e+16	-0.7581744439889668	-0.30554170906473743	-1.24775e+16	-1.6942e+16	1.21454e+16	-1012124043819090	NA	NA	NA	NA	NA	NA	NA	NA	NA	NA	NA	NA	NA	NA	NA	NA	NA	NA	NA	NA	1986149851526430	-1.57452e+16	0.06753231036779539	-0.10210251469429465	-0.502772928986154	219354820315964	-1.50562e+16	-0.7724438856948357	-0.8608163789098633	-1023075536350860	NA	NA	NA	NA
P35625_FDQLTLSQR	P35625	P35625	FDQLTLSQR	0.9539	2.13097e+16	NA	NA	NA	NA	NA	NA	NA	NA	NA	NA	NA	NA	NA	NA	NA	NA	NA	NA	NA	NA	NA	NA	NA	NA	NA	NA	NA	NA	NA	NA	NA	NA	NA	NA	NA	NA	NA	NA	NA	NA	NA	NA	NA	NA
P35790_FLFGTMEK	P35790	P35790	FLFGTMEK	0.9443	1.62586e+16	NA	NA	NA	NA	NA	NA	NA	NA	NA	NA	NA	NA	NA	NA	NA	NA	NA	NA	NA	NA	NA	NA	NA	NA	NA	NA	NA	NA	NA	NA	NA	NA	NA	NA	NA	NA	NA	NA	NA	NA	NA	NA	NA	NA
P36404_LNIFDVGGQK	P36404	P36404	LNIFDVGGQK	0.9947	1.52165e+16	NA	NA	NA	NA	NA	NA	NA	NA	NA	NA	NA	NA	NA	NA	NA	NA	NA	NA	NA	NA	NA	NA	NA	NA	NA	NA	NA	NA	NA	NA	NA	NA	NA	NA	NA	NA	NA	NA	NA	NA	-0.25688040495391107	0.38370105892818174	0.10553105675366936	2388468166430940
P40394_AAVLFEQK	P40394	P40394	AAVLFEQK	0.9896	2.32547e+16	NA	NA	NA	NA	NA	NA	NA	NA	NA	NA	0.07184198609949988	1.11744e+16	0.839230996038534	-0.0918613127954373	-0.9471781701219015	2.73498e+16	-0.4114423458890428	1.1446e+16	-1729898984808290	1.45009e+16	NA	NA	NA	NA	NA	NA	NA	NA	NA	NA	NA	NA	NA	NA	NA	NA	NA	NA	NA	NA	NA	NA	NA	NA
P41180_VEAFQVLK	P41180	P41180	VEAFQVLK	0.9181	1.61742e+16	NA	NA	NA	NA	NA	NA	NA	NA	NA	NA	NA	NA	NA	NA	NA	NA	NA	NA	NA	NA	NA	NA	NA	NA	NA	NA	NA	NA	NA	NA	NA	NA	NA	NA	NA	NA	NA	NA	NA	NA	NA	NA	NA	NA
P42338_LMDLLFK	P42338	P42338	LMDLLFK	0.9584	1.27797e+16	NA	NA	NA	NA	NA	NA	NA	NA	NA	NA	NA	NA	NA	NA	NA	NA	NA	NA	NA	NA	NA	NA	NA	NA	NA	NA	NA	NA	NA	NA	NA	NA	NA	NA	NA	NA	NA	NA	NA	NA	NA	NA	NA	NA
P46019_VADYGMFER	P46019	P46019	VADYGMFER	0.9585	1.64612e+16	NA	NA	NA	NA	NA	NA	NA	NA	NA	NA	NA	NA	NA	NA	NA	NA	NA	NA	NA	NA	0.7435956782976625	0.27506361968539395	-1.12024e+16	0.36486872362638323	1.20347e+16	0.6211501510502622	0.27106411589752355	-0.9558811137504293	0.5425798924594076	-0.556870683605176	NA	NA	NA	NA	NA	NA	NA	NA	NA	NA	NA	NA	NA	NA
P46379_GVNPSLVSFLTTMMGLR	P46379	P46379	GVNPSLVSFLTTMMGLR	0.9513	1899076561939740	NA	NA	NA	NA	NA	NA	NA	NA	NA	NA	NA	NA	NA	NA	NA	NA	NA	NA	NA	NA	NA	NA	NA	NA	NA	NA	NA	NA	NA	NA	NA	NA	NA	NA	NA	NA	NA	NA	NA	NA	NA	NA	NA	NA
P49588_DAAHLVNQDDPNVLEIFNLVFIQYNR	P49588	P49588	DAAHLVNQDDPNVLEIFNLVFIQYNR	0.9977	1.57526e+16	-0.7898669043322073	-0.49312123967015076	-0.5447881381749831	-0.012456359135747164	-0.9167089758690157	-0.6861741004298825	1.43025e+16	0.8477711820349931	-0.14766992879213348	-0.9254491914478873	NA	NA	NA	NA	NA	NA	NA	NA	NA	NA	NA	NA	NA	NA	NA	NA	NA	NA	NA	NA	NA	NA	NA	NA	NA	NA	NA	NA	NA	NA	NA	NA	NA	NA
P49590_LIAELFDSGIK	P49590	P49590	LIAELFDSGIK	0.9171	1.68866e+16	NA	NA	NA	NA	NA	NA	NA	NA	NA	NA	0.08666653385560963	0.18526717610997423	-0.5886266157967377	0.17698656767154475	0.6401761041720739	0.9647679548951054	0.2640592429883668	-0.36057378863817746	-1.83049e+16	0.159689994420539	NA	NA	NA	NA	NA	NA	NA	NA	NA	NA	NA	NA	NA	NA	NA	NA	NA	NA	NA	NA	NA	NA	NA	NA
P49746_FLEASVVGK	P49746	P49746	FLEASVVGK	0.9661	2.43709e+16	NA	NA	NA	NA	NA	NA	NA	NA	NA	NA	NA	NA	NA	NA	NA	NA	NA	NA	NA	NA	NA	NA	NA	NA	NA	NA	NA	NA	NA	NA	NA	NA	NA	NA	NA	NA	NA	NA	NA	NA	NA	NA	NA	NA
P49761_IGDFLQER	P49761	P49761	IGDFLQER	0.945	1947190549401290	NA	NA	NA	NA	NA	NA	NA	NA	NA	NA	NA	NA	NA	NA	NA	NA	NA	NA	NA	NA	NA	NA	NA	NA	NA	NA	NA	NA	NA	NA	NA	NA	NA	NA	NA	NA	NA	NA	NA	NA	NA	NA	NA	NA
P51911_INESTQNFHQLENIGNFIK	P51911	P51911	INESTQNFHQLENIGNFIK	0.9904	1264808238171550	NA	NA	NA	NA	NA	NA	NA	NA	NA	NA	NA	NA	NA	NA	NA	NA	NA	NA	NA	NA	NA	NA	NA	NA	NA	NA	NA	NA	NA	NA	NA	NA	NA	NA	NA	NA	NA	NA	NA	NA	NA	NA	NA	NA
P53804_LAAFIQK	P53804	P53804	LAAFIQK	0.9557	1785136909816600	NA	NA	NA	NA	NA	NA	NA	NA	NA	NA	NA	NA	NA	NA	NA	NA	NA	NA	NA	NA	NA	NA	NA	NA	NA	NA	NA	NA	NA	NA	NA	NA	NA	NA	NA	NA	NA	NA	NA	NA	NA	NA	NA	NA
P55055_VTPFPLGADPQSR	P55055	P55055	VTPFPLGADPQSR	0.9904	1617121756701390	NA	NA	NA	NA	NA	NA	NA	NA	NA	NA	NA	NA	NA	NA	NA	NA	NA	NA	NA	NA	NA	NA	NA	NA	NA	NA	NA	NA	NA	NA	NA	NA	NA	NA	NA	NA	NA	NA	NA	NA	NA	NA	NA	NA
P61964_IFDVSSGK	P61964	P61964	IFDVSSGK	0.9565	1611379049344030	NA	NA	NA	NA	NA	NA	NA	NA	NA	NA	NA	NA	NA	NA	NA	NA	NA	NA	NA	NA	NA	NA	NA	NA	NA	NA	NA	NA	NA	NA	NA	NA	NA	NA	NA	NA	NA	NA	NA	NA	NA	NA	NA	NA
P62166_EVQQFYK	P62166	P62166	EVQQFYK	0.9674	1.74603e+16	NA	NA	NA	NA	NA	NA	NA	NA	NA	NA	NA	NA	NA	NA	NA	NA	NA	NA	NA	NA	NA	NA	NA	NA	NA	NA	NA	NA	NA	NA	NA	NA	NA	NA	NA	NA	NA	NA	NA	NA	NA	NA	NA	NA
P63244_GSFDGTLR	P63244	P63244	GSFDGTLR	0.9446	1.71813e+16	NA	NA	NA	NA	NA	NA	NA	NA	NA	NA	NA	NA	NA	NA	NA	NA	NA	NA	NA	NA	NA	NA	NA	NA	NA	NA	NA	NA	NA	NA	NA	NA	NA	NA	NA	NA	NA	NA	NA	NA	NA	NA	NA	NA
P63267_YSVFIGGSILASLSTFQQMFISKPEYDEAGPSIVHR	P63267	P63267	YSVFIGGSILASLSTFQQMFISKPEYDEAGPSIVHR	1.0	1.30895e+16	NA	NA	NA	NA	NA	NA	NA	NA	NA	NA	NA	NA	NA	NA	NA	NA	NA	NA	NA	NA	NA	NA	NA	NA	NA	NA	NA	NA	NA	NA	NA	NA	NA	NA	NA	NA	NA	NA	NA	NA	-0.8361217151719966	-0.14320583458300362	0.07782813543827061	0.19101928722835382
P78527_GGSFIQEINVAEK	P78527	P78527	GGSFIQEINVAEK	0.9989	1.77283e+16	NA	NA	NA	NA	NA	NA	NA	NA	NA	NA	NA	NA	NA	NA	NA	NA	NA	NA	NA	NA	-0.6060233081201929	2813214426074010	-1.16441e+16	-0.37892889723979195	-0.38081696971940104	-0.7995927245193464	-0.35360547506260076	-0.8942327504813008	26705895207024	-0.36919355885672545	NA	NA	NA	NA	NA	NA	NA	NA	NA	NA	NA	NA	NA	NA
P83111_GAAPAQSPAAPDPEASPLAEPPQEQSLAPFSPQTPAPPCSR	P83111	P83111	GAAPAQSPAAPDPEASPLAEPPQEQSLAPFSPQTPAPPCSR	0.9967	1255334419603800	NA	NA	NA	NA	NA	NA	NA	NA	NA	NA	NA	NA	NA	NA	NA	NA	NA	NA	NA	NA	NA	NA	NA	NA	NA	NA	NA	NA	NA	NA	NA	NA	NA	NA	NA	NA	NA	NA	NA	NA	NA	NA	NA	NA
Q01459_ASFIAQK	Q01459	Q01459	ASFIAQK	0.972	1807800851681600	NA	NA	NA	NA	NA	NA	NA	NA	NA	NA	NA	NA	NA	NA	NA	NA	NA	NA	NA	NA	NA	NA	NA	NA	NA	NA	NA	NA	NA	NA	-0.1138027317562802	1825897724373160	-0.22650155000170713	0.3128300225777245	0.44717342173890273	0.5800921538667048	0.35451085821324213	0.7624738782755003	-0.5112302717569044	1.19127e+16	NA	NA	NA	NA
Q01804_NVEYEIFLK	Q01804	Q01804	NVEYEIFLK	0.9515	1.56567e+16	NA	NA	NA	NA	NA	NA	NA	NA	NA	NA	NA	NA	NA	NA	NA	NA	NA	NA	NA	NA	-0.3275675903122064	0.387019658437584	0.5198817136025191	1.88373e+16	1.75222e+16	1.03368e+16	0.5229427320628695	-0.6988581000197058	0.25300863656958583	1402506702573660	NA	NA	NA	NA	NA	NA	NA	NA	NA	NA	NA	NA	NA	NA
Q04637_EAGLSFK	Q04637	Q04637	EAGLSFK	0.9966	1912544150735030	NA	NA	NA	NA	NA	NA	NA	NA	NA	NA	NA	NA	NA	NA	NA	NA	NA	NA	NA	NA	NA	NA	NA	NA	NA	NA	NA	NA	NA	NA	NA	NA	NA	NA	NA	NA	NA	NA	NA	NA	NA	NA	NA	NA
Q04725_VCFSCCSDGNIVVFDLQNQTMVR	Q04725	Q04725	VCFSCCSDGNIVVFDLQNQTMVR	0.9987	1819997798187130	1.0268e+16	0.2359905724504916	0.4241529395213828	0.01351571514501515	0.7647272346422014	0.7911273793631892	0.28592715570901994	0.6907941958815869	-0.5248499715846116	-0.1910145147553699	NA	NA	NA	NA	NA	NA	NA	NA	NA	NA	NA	NA	NA	NA	NA	NA	NA	NA	NA	NA	-0.3025629887561472	0.8071037559596981	0.2718823976873814	0.4353982633061797	0.28538602863853413	0.04487146746128445	-0.061855299295523025	0.4381096036645289	-0.13402094253603636	0.38879121719519105	-0.15533154975586427	0.06514825596144647	0.5054619062510604	1.51259e+16
Q04760_FEELGVK	Q04760	Q04760	FEELGVK	0.9991	2.18057e+16	NA	NA	NA	NA	NA	NA	NA	NA	NA	NA	0.1820365222320568	1157184165422580	-0.21315300738328347	0.494470489867993	0.6330106739254262	1.51715e+16	0.24317659693858573	0.36215949399390723	-1763296148911730	0.439365094850686	NA	NA	NA	NA	NA	NA	NA	NA	NA	NA	-0.6581442540055775	0.7752848655789748	-0.484272100999803	0.03113753799579655	1.66412e+16	0.5410314273197088	-0.10788623101268868	-0.007671790036098969	-0.820322013730225	1282798870427590	-0.35164084437850107	0.49473347804817536	0.3314418937324355	0.35311247861475437
Q05513_SIDFDLLEK	Q05513	Q05513	SIDFDLLEK	0.9425	1.55708e+16	NA	NA	NA	NA	NA	NA	NA	NA	NA	NA	NA	NA	NA	NA	NA	NA	NA	NA	NA	NA	NA	NA	NA	NA	NA	NA	NA	NA	NA	NA	NA	NA	NA	NA	NA	NA	NA	NA	NA	NA	NA	NA	NA	NA
Q06520_GVSGDFK	Q06520	Q06520	GVSGDFK	0.9951	2.20748e+16	NA	NA	NA	NA	NA	NA	NA	NA	NA	NA	NA	NA	NA	NA	NA	NA	NA	NA	NA	NA	NA	NA	NA	NA	NA	NA	NA	NA	NA	NA	NA	NA	NA	NA	NA	NA	NA	NA	NA	NA	NA	NA	NA	NA
Q09666_VDIDAPDVEVHDPDFHLK	Q09666	Q09666	VDIDAPDVEVHDPDFHLK	0.9088	1.64142e+16	NA	NA	NA	NA	NA	NA	NA	NA	NA	NA	NA	NA	NA	NA	NA	NA	NA	NA	NA	NA	0.21003545806831525	-0.12959779057041843	-0.9819454086597368	0.2714247658134816	1.33816e+16	0.4669574876247715	0.6661697492300362	-1.0692e+16	0.4206858917268619	-0.09714386797923424	NA	NA	NA	NA	NA	NA	NA	NA	NA	NA	NA	NA	NA	NA
Q09666_VDVSAPDVEMQGPDFNLK	Q09666	Q09666	VDVSAPDVEMQGPDFNLK	0.9865	2.44253e+16	1.04367e+16	-0.16550283127283905	0.8932894435517333	0.01393620278263441	1017107894889650	0.39688696947232316	0.5695890191251287	0.9695494127291688	-0.9953190502597984	0.13129863041274703	0.06241183376635817	0.7317741306110896	-1.33297e+16	-0.4156170741674252	1184229256702170	0.9064765780470196	0.17545285219950202	-0.6527918317655264	-2737394412349520	0.0024300525580116528	0.24339944787210044	-0.3711158599921731	-1.09505e+16	0.2817584216963773	1.234e+16	0.6082508776786959	0.5658831857536519	-1.66254e+16	0.316859721170772	0.12724888164486003	-0.7896797760493648	0.5634300549108939	0.029999370348855692	0.4984619260916183	0.47300963490008563	-0.15068476823605437	0.0864602742241285	0.16484592054963798	-0.2201910906723139	0.33992977169146954	NA	NA	NA	NA
Q0VD83_EGGPFGGR	Q0VD83	Q0VD83	EGGPFGGR	0.93	192563287166088	NA	NA	NA	NA	NA	NA	NA	NA	NA	NA	NA	NA	NA	NA	NA	NA	NA	NA	NA	NA	NA	NA	NA	NA	NA	NA	NA	NA	NA	NA	NA	NA	NA	NA	NA	NA	NA	NA	NA	NA	NA	NA	NA	NA
Q12912_FISTYSFADAEEEK	Q12912	Q12912	FISTYSFADAEEEK	0.933	1.28309e+16	NA	NA	NA	NA	NA	NA	NA	NA	NA	NA	NA	NA	NA	NA	NA	NA	NA	NA	NA	NA	NA	NA	NA	NA	NA	NA	NA	NA	NA	NA	NA	NA	NA	NA	NA	NA	NA	NA	NA	NA	NA	NA	NA	NA
Q13813_ADVVESFIGEK	Q13813	Q13813	ADVVESFIGEK	0.9512	1.86293e+16	NA	NA	NA	NA	NA	NA	NA	NA	NA	NA	NA	NA	NA	NA	NA	NA	NA	NA	NA	NA	NA	NA	NA	NA	NA	NA	NA	NA	NA	NA	NA	NA	NA	NA	NA	NA	NA	NA	NA	NA	NA	NA	NA	NA
Q13823_IFGELYK	Q13823	Q13823	IFGELYK	0.9915	1.93979e+16	NA	NA	NA	NA	NA	NA	NA	NA	NA	NA	0.2957549966395092	-0.43442932425423564	-1322815781421040	0.603853235832478	0.03177811238881745	2.01839e+16	-0.2793877082104075	-0.023303348800279622	-2.88227e+16	-0.03284346260899085	NA	NA	NA	NA	NA	NA	NA	NA	NA	NA	NA	NA	NA	NA	NA	NA	NA	NA	NA	NA	NA	NA	NA	NA
Q14376_TFNAVLLR	Q14376	Q14376	TFNAVLLR	0.9748	1.62472e+16	NA	NA	NA	NA	NA	NA	NA	NA	NA	NA	NA	NA	NA	NA	NA	NA	NA	NA	NA	NA	NA	NA	NA	NA	NA	NA	NA	NA	NA	NA	NA	NA	NA	NA	NA	NA	NA	NA	NA	NA	NA	NA	NA	NA
Q15029_VPAGNFVLIEGVDQPIVK	Q15029	Q15029	VPAGNFVLIEGVDQPIVK	0.9615	1.52416e+16	NA	NA	NA	NA	NA	NA	NA	NA	NA	NA	NA	NA	NA	NA	NA	NA	NA	NA	NA	NA	NA	NA	NA	NA	NA	NA	NA	NA	NA	NA	NA	NA	NA	NA	NA	NA	NA	NA	NA	NA	NA	NA	NA	NA
Q15043_VIVGSLSVQDLQASQSACYFLK	Q15043	Q15043	VIVGSLSVQDLQASQSACYFLK	0.9896	1.66846e+16	NA	NA	NA	NA	NA	NA	NA	NA	NA	NA	0.2516598135853414	-0.02130441590068699	0.12836776149639562	0.16729720736742593	0.9329789296396207	0.6924539579344611	0.6760853960020583	-0.39222002971201775	-1.3112e+16	-0.18150016990854567	NA	NA	NA	NA	NA	NA	NA	NA	NA	NA	NA	NA	NA	NA	NA	NA	NA	NA	NA	NA	NA	NA	NA	NA
Q15063_GSFTYFAPSNEAFDNLDSDIR	Q15063	Q15063	GSFTYFAPSNEAFDNLDSDIR	0.9998	1.67962e+16	NA	NA	NA	NA	NA	NA	NA	NA	NA	NA	0.37086263430376043	-0.5568447048644458	-0.300540328458073	-1.17139e+16	-0.12245104609204382	0.10295529174049989	0.9494895989175891	-1.08878e+16	-1.52923e+16	1.61175e+16	NA	NA	NA	NA	NA	NA	NA	NA	NA	NA	NA	NA	NA	NA	NA	NA	NA	NA	NA	NA	NA	NA	NA	NA
Q15139_APAFCDHCGEMLFGLVR	Q15139	Q15139	APAFCDHCGEMLFGLVR	1.0	1.63548e+16	NA	NA	NA	NA	NA	NA	NA	NA	NA	NA	NA	NA	NA	NA	NA	NA	NA	NA	NA	NA	NA	NA	NA	NA	NA	NA	NA	NA	NA	NA	NA	NA	NA	NA	NA	NA	NA	NA	NA	NA	NA	NA	NA	NA
Q16762_VLDASFYSPGTR	Q16762	Q16762	VLDASFYSPGTR	0.9365	1.89928e+16	NA	NA	NA	NA	NA	NA	NA	NA	NA	NA	NA	NA	NA	NA	NA	NA	NA	NA	NA	NA	NA	NA	NA	NA	NA	NA	NA	NA	NA	NA	NA	NA	NA	NA	NA	NA	NA	NA	NA	NA	NA	NA	NA	NA
Q3LXA3_AIQEFLK	Q3LXA3	Q3LXA3	AIQEFLK	0.9686	2.09778e+16	NA	NA	NA	NA	NA	NA	NA	NA	NA	NA	NA	NA	NA	NA	NA	NA	NA	NA	NA	NA	NA	NA	NA	NA	NA	NA	NA	NA	NA	NA	NA	3613912130740350	-1518312463823050	0.460405365643922	-1555755693338970	-1.97339e+16	0.4602990957368114	0.817501451252916	-3683833133725390	-0.168393695979276	NA	NA	NA	NA
Q49A26_LGDLVFGK	Q49A26	Q49A26	LGDLVFGK	0.932	1.93412e+16	NA	NA	NA	NA	NA	NA	NA	NA	NA	NA	NA	NA	NA	NA	NA	NA	NA	NA	NA	NA	NA	NA	NA	NA	NA	NA	NA	NA	NA	NA	NA	NA	NA	NA	NA	NA	NA	NA	NA	NA	NA	NA	NA	NA
Q4LDE5_FSGASPR	Q4LDE5	Q4LDE5	FSGASPR	0.9171	1.44902e+16	NA	NA	NA	NA	NA	NA	NA	NA	NA	NA	NA	NA	NA	NA	NA	NA	NA	NA	NA	NA	NA	NA	NA	NA	NA	NA	NA	NA	NA	NA	NA	NA	NA	NA	NA	NA	NA	NA	NA	NA	NA	NA	NA	NA
Q4LE39_LGGFDNIESGAVFK	Q4LE39	Q4LE39	LGGFDNIESGAVFK	0.9429	1.7601e+16	NA	NA	NA	NA	NA	NA	NA	NA	NA	NA	NA	NA	NA	NA	NA	NA	NA	NA	NA	NA	NA	NA	NA	NA	NA	NA	NA	NA	NA	NA	NA	NA	NA	NA	NA	NA	NA	NA	NA	NA	NA	NA	NA	NA
Q53FZ2_EGFGNLK	Q53FZ2	Q53FZ2	EGFGNLK	0.9986	2282303415991880	-0.204023034219329	-1.15724e+16	1.63307e+16	-0.3797728030502654	1.65005e+16	-1.60518e+16	-0.7973839365166882	-1.29584e+16	1217576557673320	-2191020786718440	NA	NA	NA	NA	NA	NA	NA	NA	NA	NA	NA	NA	NA	NA	NA	NA	NA	NA	NA	NA	1.63184e+16	-0.5913262200441451	-0.731410120738289	-1.45618e+16	0.30377050652212745	1.86067e+16	-1.74194e+16	-1.38344e+16	-1227784723548220	1.07711e+16	NA	NA	NA	NA
Q562R1_IFYHTFYNELR	Q562R1	Q562R1	IFYHTFYNELR	0.9335	1.55026e+16	NA	NA	NA	NA	NA	NA	NA	NA	NA	NA	-0.6814748650184015	4179777088032210	-0.28931382639231273	1.13531e+16	0.5805971472014484	0.47959339491301733	-0.2488825613367922	-0.25879623985705535	-0.20087975269722236	-0.3198444780100935	NA	NA	NA	NA	NA	NA	NA	NA	NA	NA	NA	NA	NA	NA	NA	NA	NA	NA	NA	NA	NA	NA	NA	NA
Q5HYK3_AQQNLSFEEIAK	Q5HYK3	Q5HYK3	AQQNLSFEEIAK	0.9648	1.59812e+16	NA	NA	NA	NA	NA	NA	NA	NA	NA	NA	NA	NA	NA	NA	NA	NA	NA	NA	NA	NA	NA	NA	NA	NA	NA	NA	NA	NA	NA	NA	NA	NA	NA	NA	NA	NA	NA	NA	NA	NA	NA	NA	NA	NA
Q5R372_ILYSFGELLGK	Q5R372	Q5R372	ILYSFGELLGK	0.9183	1.89092e+16	NA	NA	NA	NA	NA	NA	NA	NA	NA	NA	NA	NA	NA	NA	NA	NA	NA	NA	NA	NA	NA	NA	NA	NA	NA	NA	NA	NA	NA	NA	NA	NA	NA	NA	NA	NA	NA	NA	NA	NA	NA	NA	NA	NA
Q5TC12_FDLIFNR	Q5TC12	Q5TC12	FDLIFNR	0.9996	2.04449e+16	2.61425e+16	-0.1917166272328732	0.9546804830646725	-0.028197905760748654	1105758663560040	1356583040675580	-0.06665689270921504	0.4118744536043675	-0.8885067060966314	0.11087103011216293	-0.4663491212128612	-0.05820762695786641	0.5451264895600758	-109911021493701	1161292507327930	1320322093099510	0.3106420332276727	-0.46501615671020247	-0.00882445680994337	-0.10009783222009005	0.3318735327140949	0.21836121989890778	-0.4437389217145462	1.8762e+16	1.51466e+16	0.15709311445831453	0.7091951085627866	-1588093815012490	0.26502285539391934	0.2603846256664717	NA	NA	NA	NA	NA	NA	NA	NA	NA	NA	NA	NA	NA	NA
Q5W0B1_INPETVAEFK	Q5W0B1	Q5W0B1	INPETVAEFK	0.9492	1.6174e+16	NA	NA	NA	NA	NA	NA	NA	NA	NA	NA	NA	NA	NA	NA	NA	NA	NA	NA	NA	NA	1.09401e+16	1.67382e+16	-0.535330678857818	223405893318159	0.5375666511169577	2.57952e+16	1.99188e+16	0.22036219805151092	0.7245854149801545	1.3865e+16	NA	NA	NA	NA	NA	NA	NA	NA	NA	NA	NA	NA	NA	NA
Q68DQ2_SGVFLAYPDINFK	Q68DQ2	Q68DQ2	SGVFLAYPDINFK	0.9596	1.46246e+16	NA	NA	NA	NA	NA	NA	NA	NA	NA	NA	NA	NA	NA	NA	NA	NA	NA	NA	NA	NA	NA	NA	NA	NA	NA	NA	NA	NA	NA	NA	NA	NA	NA	NA	NA	NA	NA	NA	NA	NA	NA	NA	NA	NA
Q68DQ2_VIGGVFVAYEK	Q68DQ2	Q68DQ2	VIGGVFVAYEK	0.9767	1.79827e+16	NA	NA	NA	NA	NA	NA	NA	NA	NA	NA	NA	NA	NA	NA	NA	NA	NA	NA	NA	NA	NA	NA	NA	NA	NA	NA	NA	NA	NA	NA	NA	NA	NA	NA	NA	NA	NA	NA	NA	NA	NA	NA	NA	NA
Q6PIF6_LILQFLATISGQHSFIEQQVLEANPILEAFGNAK	Q6PIF6	Q6PIF6	LILQFLATISGQHSFIEQQVLEANPILEAFGNAK	0.9674	1.78459e+16	NA	NA	NA	NA	NA	NA	NA	NA	NA	NA	NA	NA	NA	NA	NA	NA	NA	NA	NA	NA	1.05339e+16	-0.15955410201947728	-1.11289e+16	0.06563076451857341	1575809058762770	0.9956567792004982	1.54594e+16	-1315024164414960	0.45335439023388346	-0.48194175936262873	NA	NA	NA	NA	NA	NA	NA	NA	NA	NA	NA	NA	NA	NA
Q7L099_SFFGPLELVEK	Q7L099	Q7L099	SFFGPLELVEK	1.0	2311691952512560	0.841714265827175	-0.6160937041877155	0.43501031480712093	0.2903802720253239	0.48568249920667306	0.6414344159373382	0.6465340897477372	0.6908188916268845	-0.6595002393830267	-0.5826442820279691	0.4206020853254806	-0.7673969198351394	0.45039293810739167	0.1514503100917466	0.34335208560789	0.7515228673904595	0.152701869468455	0.13361604904629232	-0.6059897025008851	0.21757259629628223	0.33043442537073275	0.1127187781597172	-0.6270565354873305	0.0780301176275735	0.9987953270696295	0.41442555804319525	-0.13655315700676596	-0.015965337395236645	0.1423851133489471	-0.016460767700063883	-0.6051095968237892	0.3967788605557878	0.12116959973044494	0.08910383212500683	0.274560698780725	-0.12617510824040679	-0.1500001580508581	0.062262550387655935	0.2090381721063821	-0.4336615415325724	0.030258930224123404	0.43853861245386483	-0.04797253897942788	0.06195130395071935
Q7L3B6_FNLAEAQQK	Q7L3B6	Q7L3B6	FNLAEAQQK	0.9768	2099673077785310	NA	NA	NA	NA	NA	NA	NA	NA	NA	NA	0.08487058814188941	0.4269913781026595	-0.8322725895149716	0.3413198307970262	0.8806100758631956	1.05008e+16	0.7989483561512039	0.029575389894471726	-3175642341511210	-0.4928938168667365	NA	NA	NA	NA	NA	NA	NA	NA	NA	NA	NA	NA	NA	NA	NA	NA	NA	NA	NA	NA	-0.5642644326371666	0.527521733884317	0.02543207116553603	2.62153e+16
Q7L5D6_FSSGGSGK	Q7L5D6	Q7L5D6	FSSGGSGK	0.9996	1.98943e+16	NA	NA	NA	NA	NA	NA	NA	NA	NA	NA	0.9544139522493609	-1.16448e+16	-0.12263970528402268	-0.3580604178186917	0.8691241217333783	-0.09070088259091591	1.12827e+16	0.24162096254251608	-0.9344600288556606	0.5310995736657631	0.5162648845707629	1172063361392730	-0.9016454519116373	-0.9950618623090541	0.04614423445238103	-0.023360244034446254	0.5714528077809042	0.49888655820651095	0.34777559735668007	-0.4708409560269686	NA	NA	NA	NA	NA	NA	NA	NA	NA	NA	0.859137955837042	-0.22250841319261383	0.48645764666779456	-0.8598930858881388
Q7Z591_FAEPGLGK	Q7Z591	Q7Z591	FAEPGLGK	0.9369	1.91183e+16	NA	NA	NA	NA	NA	NA	NA	NA	NA	NA	NA	NA	NA	NA	NA	NA	NA	NA	NA	NA	NA	NA	NA	NA	NA	NA	NA	NA	NA	NA	NA	NA	NA	NA	NA	NA	NA	NA	NA	NA	NA	NA	NA	NA
Q7Z591_GFVASGEQASGDK	Q7Z591	Q7Z591	GFVASGEQASGDK	0.9583	1.23854e+16	NA	NA	NA	NA	NA	NA	NA	NA	NA	NA	NA	NA	NA	NA	NA	NA	NA	NA	NA	NA	NA	NA	NA	NA	NA	NA	NA	NA	NA	NA	NA	NA	NA	NA	NA	NA	NA	NA	NA	NA	NA	NA	NA	NA
Q7Z6J4_AAELLATFTDK	Q7Z6J4	Q7Z6J4	AAELLATFTDK	0.9524	1.42677e+16	NA	NA	NA	NA	NA	NA	NA	NA	NA	NA	NA	NA	NA	NA	NA	NA	NA	NA	NA	NA	NA	NA	NA	NA	NA	NA	NA	NA	NA	NA	NA	NA	NA	NA	NA	NA	NA	NA	NA	NA	0.2362888377494059	0.27969537881444495	0.2530321281506467	1.63927e+16
Q86TJ5_EALFIEEK	Q86TJ5	Q86TJ5	EALFIEEK	0.9986	1.95228e+16	0.21297673053070554	-0.2762812223385964	1.74535e+16	1.21433e+16	0.6887800850047867	-0.0423117934154007	-0.19759294719528597	-0.1060144294201173	0.9675650834491059	-2.09669e+16	-0.31760662477508106	0.9904236713000607	-0.0743826436166124	1263339208689240	0.010759578685441085	0.23232902104486186	-1.09922e+16	0.7779561473393777	0.35898098585029814	-0.6760684833074926	0.32472345434987204	0.2642498589095297	0.48232767373530194	-0.0984905299912775	0.7626026602132754	-0.0529134455493967	-0.25559933409074986	1.05003e+16	0.3806596656216783	-0.3460480839536828	0.7699767491330256	0.2829292913401815	0.2965173605294389	-0.23208915172280342	0.5155870445572894	1.27873e+16	-0.6443303801992606	-0.402333692866641	-0.13758096609401704	0.9481575635832193	-0.4709397627483334	-1.06955e+16	-0.8618513621921196	0.109267142431829
Q86UA1_FTFEEGIK	Q86UA1	Q86UA1	FTFEEGIK	0.993	2303884571663710	-6025872172148050	-1.43054e+16	-4224163807064140	-2.28851e+16	-3231304428994060	-1.48351e+16	0.7018819839075299	1.22988e+16	-3.33241e+16	-2286702325994960	1.8115e+16	-1.70173e+16	-0.37341692260330106	-2014280641084070	1.68633e+16	0.38265456255617636	1.20973e+16	-1.51766e+16	-3860899302725690	0.2464049475022847	NA	NA	NA	NA	NA	NA	NA	NA	NA	NA	NA	NA	NA	NA	NA	NA	NA	NA	NA	NA	0.6040892224456762	0.4664010217811274	0.3588474839423803	-3.75047e+16
Q86UU0_LGQDSLTPEQVAFR	Q86UU0	Q86UU0	LGQDSLTPEQVAFR	0.9085	1.64665e+16	0.460800151227172	-0.8019270100729656	0.5552126209974766	0.597173779022981	0.5718884960428348	0.42215718265990176	0.5260966100591702	0.7008493291697206	-0.41925055582365545	1.36046e+16	NA	NA	NA	NA	NA	NA	NA	NA	NA	NA	NA	NA	NA	NA	NA	NA	NA	NA	NA	NA	NA	NA	NA	NA	NA	NA	NA	NA	NA	NA	NA	NA	NA	NA
Q86VE9_NFTAGTASNK	Q86VE9	Q86VE9	NFTAGTASNK	0.9947	2318689714828770	NA	NA	NA	NA	NA	NA	NA	NA	NA	NA	-0.16456308451552815	0.4946997754580238	-1.24991e+16	-0.8801777531537063	0.208224084152004	0.9058275192783896	0.09614066450459191	-0.838281528835239	-3040653305184630	-0.0014784632212574422	0.9254724018709712	0.10916969167440804	-1.55512e+16	-0.4190304674989953	0.9654750836455648	0.647037282975143	0.512501252102215	-1.35547e+16	0.6782410132918884	0.05461430600740336	-2903879454898240	0.9093464011596097	0.9006723222478463	1218521215371440	0.2470895311589807	-0.8049294821597712	0.33018380850447926	0.2711146810528575	-0.6811943918555379	0.5696426751244381	-0.2549622770451947	0.4662548723666262	0.9350379056431564	1.70949e+16
Q86VI3_TFLPAVIK	Q86VI3	Q86VI3	TFLPAVIK	0.9832	1.93566e+16	1.34264e+16	0.29287518320587935	-0.12535878411806678	0.06988398667448692	-0.24876024506240313	0.4525839305176511	0.4313259492681105	0.9210865234513825	-0.7477191241785661	-0.982609826529746	NA	NA	NA	NA	NA	NA	NA	NA	NA	NA	0.3771479980470609	0.1779118990979356	-1.04362e+16	-0.09062274223425248	1.15546e+16	0.7030422407282018	0.5191225233148486	-0.2897878687711746	0.47177301481286804	0.30338735761111835	NA	NA	NA	NA	NA	NA	NA	NA	NA	NA	NA	NA	NA	NA
Q86VQ1_SASFGSADQLK	Q86VQ1	Q86VQ1	SASFGSADQLK	0.9407	1.63335e+16	NA	NA	NA	NA	NA	NA	NA	NA	NA	NA	NA	NA	NA	NA	NA	NA	NA	NA	NA	NA	0.19590106716902866	0.554633652804398	-0.7125522013571057	0.4948083429058947	0.5413682255079308	0.16433010332411513	-0.4302280050078515	0.1334214758031287	0.22147457654023484	0.20737704870391838	NA	NA	NA	NA	NA	NA	NA	NA	NA	NA	NA	NA	NA	NA
Q8IVF2_IPSLGFSPSK	Q8IVF2	Q8IVF2	IPSLGFSPSK	0.9094	1.99237e+16	NA	NA	NA	NA	NA	NA	NA	NA	NA	NA	NA	NA	NA	NA	NA	NA	NA	NA	NA	NA	NA	NA	NA	NA	NA	NA	NA	NA	NA	NA	NA	NA	NA	NA	NA	NA	NA	NA	NA	NA	NA	NA	NA	NA
Q8IWE4_EIAIALFK	Q8IWE4	Q8IWE4	EIAIALFK	0.9961	1890280711109550	0.7726671463640926	-0.708632554556111	1.56878e+16	0.7380968365800058	179477147318104	0.8824226618865048	0.9542554413637312	1.08101e+16	-1.06289e+16	-0.7658565488728364	NA	NA	NA	NA	NA	NA	NA	NA	NA	NA	NA	NA	NA	NA	NA	NA	NA	NA	NA	NA	NA	NA	NA	NA	NA	NA	NA	NA	NA	NA	-1.447e+16	0.3161128310713437	0.05229739130102473	0.6423835642637776
Q8IYU8_VAAFGGK	Q8IYU8	Q8IYU8	VAAFGGK	0.9833	2.44816e+16	NA	NA	NA	NA	NA	NA	NA	NA	NA	NA	NA	NA	NA	NA	NA	NA	NA	NA	NA	NA	NA	NA	NA	NA	NA	NA	NA	NA	NA	NA	-1017329872130830	-1498285044066960	-0.4274805816686822	-0.16281436834131569	0.9049251063067487	1.86275e+16	-0.8117070139127627	-0.37230332179357717	-1.14023e+16	0.7994538487228695	NA	NA	NA	NA
Q8N4C6_TESFELK	Q8N4C6	Q8N4C6	TESFELK	0.9778	1.90895e+16	NA	NA	NA	NA	NA	NA	NA	NA	NA	NA	NA	NA	NA	NA	NA	NA	NA	NA	NA	NA	-0.1310691135825337	-0.29450530103732575	-0.882849768740364	-0.9097921404731437	1.08606e+16	0.27197117601410525	-0.9605381175248588	-0.1064685879174192	0.004305426273322865	-0.8986820595745293	NA	NA	NA	NA	NA	NA	NA	NA	NA	NA	NA	NA	NA	NA
Q8N5V2_FMTSLAP	Q8N5V2	Q8N5V2	FMTSLAP	0.9809	1.68052e+16	NA	NA	NA	NA	NA	NA	NA	NA	NA	NA	NA	NA	NA	NA	NA	NA	NA	NA	NA	NA	NA	NA	NA	NA	NA	NA	NA	NA	NA	NA	-0.05234161762757594	0.9208143068976362	0.3592647135724292	0.007101067579984743	0.038814986766386284	0.22597438019598926	-0.1388726726164471	-0.1542946606914697	0.148759066411575	0.7426437228044946	NA	NA	NA	NA
Q8NBL1_SAAQFPFK	Q8NBL1	Q8NBL1	SAAQFPFK	0.91	1.83152e+16	NA	NA	NA	NA	NA	NA	NA	NA	NA	NA	NA	NA	NA	NA	NA	NA	NA	NA	NA	NA	NA	NA	NA	NA	NA	NA	NA	NA	NA	NA	NA	NA	NA	NA	NA	NA	NA	NA	NA	NA	NA	NA	NA	NA
Q8NCN4_FEQIFQER	Q8NCN4	Q8NCN4	FEQIFQER	0.9843	1756640407767020	NA	NA	NA	NA	NA	NA	NA	NA	NA	NA	NA	NA	NA	NA	NA	NA	NA	NA	NA	NA	NA	NA	NA	NA	NA	NA	NA	NA	NA	NA	NA	NA	NA	NA	NA	NA	NA	NA	NA	NA	NA	NA	NA	NA
Q8NCW6_IFMCGGK	Q8NCW6	Q8NCW6	IFMCGGK	0.9475	1.96747e+16	NA	NA	NA	NA	NA	NA	NA	NA	NA	NA	NA	NA	NA	NA	NA	NA	NA	NA	NA	NA	NA	NA	NA	NA	NA	NA	NA	NA	NA	NA	NA	NA	NA	NA	NA	NA	NA	NA	NA	NA	NA	NA	NA	NA
Q8NDX1_VAFNLASR	Q8NDX1	Q8NDX1	VAFNLASR	0.927	1.29795e+16	NA	NA	NA	NA	NA	NA	NA	NA	NA	NA	NA	NA	NA	NA	NA	NA	NA	NA	NA	NA	NA	NA	NA	NA	NA	NA	NA	NA	NA	NA	NA	NA	NA	NA	NA	NA	NA	NA	NA	NA	NA	NA	NA	NA
Q8NE01_EEFSLFK	Q8NE01	Q8NE01	EEFSLFK	0.9891	1.2769e+16	NA	NA	NA	NA	NA	NA	NA	NA	NA	NA	NA	NA	NA	NA	NA	NA	NA	NA	NA	NA	NA	NA	NA	NA	NA	NA	NA	NA	NA	NA	NA	NA	NA	NA	NA	NA	NA	NA	NA	NA	NA	NA	NA	NA
Q8NF99_VEDNFSFDEK	Q8NF99	Q8NF99	VEDNFSFDEK	0.9862	1.63827e+16	NA	NA	NA	NA	NA	NA	NA	NA	NA	NA	NA	NA	NA	NA	NA	NA	NA	NA	NA	NA	NA	NA	NA	NA	NA	NA	NA	NA	NA	NA	NA	NA	NA	NA	NA	NA	NA	NA	NA	NA	NA	NA	NA	NA
Q8NFF5_ALGGEGFEK	Q8NFF5	Q8NFF5	ALGGEGFEK	0.9689	1677462538204510	NA	NA	NA	NA	NA	NA	NA	NA	NA	NA	NA	NA	NA	NA	NA	NA	NA	NA	NA	NA	NA	NA	NA	NA	NA	NA	NA	NA	NA	NA	NA	NA	NA	NA	NA	NA	NA	NA	NA	NA	NA	NA	NA	NA
Q8NHM4_DSCQGDSGGPVVCNGQLQGIVSFGYGCAQK	Q8NHM4	Q8NHM4	DSCQGDSGGPVVCNGQLQGIVSFGYGCAQK	1.0	2.03439e+16	NA	NA	NA	NA	NA	NA	NA	NA	NA	NA	-0.08876163069109833	-0.8159734990435048	-1.19173e+16	1.73857e+16	-1.32201e+16	0.20147350549147713	0.1136362240611497	0.4254119619991563	-1.91103e+16	-0.38479047689793866	-1.9477e+16	0.6913829847344743	2.81369e+16	-1.48692e+16	-0.3677456364960072	-1993532293131900	-2.37103e+16	0.32683033006509277	-1.3997e+16	-1.76335e+16	-0.8634949114878578	-0.6430919150053267	-0.673733839523198	-0.39783023402310924	1.58757e+16	3.4518e+16	-0.3983559012076592	0.1130289691830546	-1.12369e+16	-0.5224402383245774	-0.7477543588910418	0.9553583456782047	-1.09155e+16	-1.29872e+16
Q8NI35_AGSFTSAR	Q8NI35	Q8NI35	AGSFTSAR	0.9819	1609754216587160	NA	NA	NA	NA	NA	NA	NA	NA	NA	NA	NA	NA	NA	NA	NA	NA	NA	NA	NA	NA	NA	NA	NA	NA	NA	NA	NA	NA	NA	NA	NA	NA	NA	NA	NA	NA	NA	NA	NA	NA	NA	NA	NA	NA
Q8TBE0_ATGGFSSSK	Q8TBE0	Q8TBE0	ATGGFSSSK	0.9935	1.58495e+16	NA	NA	NA	NA	NA	NA	NA	NA	NA	NA	NA	NA	NA	NA	NA	NA	NA	NA	NA	NA	NA	NA	NA	NA	NA	NA	NA	NA	NA	NA	NA	NA	NA	NA	NA	NA	NA	NA	NA	NA	NA	NA	NA	NA
Q8TDR0_SLFESAFK	Q8TDR0	Q8TDR0	SLFESAFK	0.9115	1888622719221860	NA	NA	NA	NA	NA	NA	NA	NA	NA	NA	NA	NA	NA	NA	NA	NA	NA	NA	NA	NA	NA	NA	NA	NA	NA	NA	NA	NA	NA	NA	NA	NA	NA	NA	NA	NA	NA	NA	NA	NA	NA	NA	NA	NA
Q8WUY1_LLGFDDR	Q8WUY1	Q8WUY1	LLGFDDR	0.9853	1.6809e+16	NA	NA	NA	NA	NA	NA	NA	NA	NA	NA	NA	NA	NA	NA	NA	NA	NA	NA	NA	NA	NA	NA	NA	NA	NA	NA	NA	NA	NA	NA	NA	NA	NA	NA	NA	NA	NA	NA	NA	NA	NA	NA	NA	NA
Q8WX93_EDAGFYTVSAK	Q8WX93	Q8WX93	EDAGFYTVSAK	0.9512	1.49708e+16	NA	NA	NA	NA	NA	NA	NA	NA	NA	NA	NA	NA	NA	NA	NA	NA	NA	NA	NA	NA	NA	NA	NA	NA	NA	NA	NA	NA	NA	NA	NA	NA	NA	NA	NA	NA	NA	NA	NA	NA	NA	NA	NA	NA
Q8WXH0_NPSFSEEPFLEIK	Q8WXH0	Q8WXH0	NPSFSEEPFLEIK	0.9839	1.77327e+16	-1.08553e+16	-0.5523585506846054	2.66303e+16	1006342246281840	1.87842e+16	-0.5486263186130458	2084742500940410	1.761e+16	-0.8659461013624785	-0.7642609498530213	NA	NA	NA	NA	NA	NA	NA	NA	NA	NA	NA	NA	NA	NA	NA	NA	NA	NA	NA	NA	NA	NA	NA	NA	NA	NA	NA	NA	NA	NA	NA	NA	NA	NA
Q8WYP5_IGEVFASK	Q8WYP5	Q8WYP5	IGEVFASK	0.936	2.33451e+16	NA	NA	NA	NA	NA	NA	NA	NA	NA	NA	NA	NA	NA	NA	NA	NA	NA	NA	NA	NA	NA	NA	NA	NA	NA	NA	NA	NA	NA	NA	NA	NA	NA	NA	NA	NA	NA	NA	NA	NA	NA	NA	NA	NA
Q92599_QYPFGVVQVENENHCDFVK	Q92599	Q92599	QYPFGVVQVENENHCDFVK	0.9966	1828241406199750	NA	NA	NA	NA	NA	NA	NA	NA	NA	NA	NA	NA	NA	NA	NA	NA	NA	NA	NA	NA	NA	NA	NA	NA	NA	NA	NA	NA	NA	NA	NA	NA	NA	NA	NA	NA	NA	NA	NA	NA	NA	NA	NA	NA
Q92696_VIFTAGDVQK	Q92696	Q92696	VIFTAGDVQK	0.9938	1.85313e+16	NA	NA	NA	NA	NA	NA	NA	NA	NA	NA	NA	NA	NA	NA	NA	NA	NA	NA	NA	NA	NA	NA	NA	NA	NA	NA	NA	NA	NA	NA	NA	NA	NA	NA	NA	NA	NA	NA	NA	NA	NA	NA	NA	NA
Q92878_QLEDFLH	Q92878	Q92878	QLEDFLH	0.9446	1.57535e+16	NA	NA	NA	NA	NA	NA	NA	NA	NA	NA	NA	NA	NA	NA	NA	NA	NA	NA	NA	NA	NA	NA	NA	NA	NA	NA	NA	NA	NA	NA	NA	NA	NA	NA	NA	NA	NA	NA	NA	NA	NA	NA	NA	NA
Q96A33_LNQENEHIYNLFCSGR	Q96A33	Q96A33	LNQENEHIYNLFCSGR	0.9308	1.52782e+16	NA	NA	NA	NA	NA	NA	NA	NA	NA	NA	NA	NA	NA	NA	NA	NA	NA	NA	NA	NA	NA	NA	NA	NA	NA	NA	NA	NA	NA	NA	NA	NA	NA	NA	NA	NA	NA	NA	NA	NA	NA	NA	NA	NA
Q96A46_NVLEALFR	Q96A46	Q96A46	NVLEALFR	0.9989	1826630533666220	NA	NA	NA	NA	NA	NA	NA	NA	NA	NA	NA	NA	NA	NA	NA	NA	NA	NA	NA	NA	NA	NA	NA	NA	NA	NA	NA	NA	NA	NA	NA	0.7495731912232433	NA	3400173740522550	1161104339054190	0.5231723594658657	-1.34528e+16	-1.56257e+16	-2958878219816650	-0.26635039812468086	NA	NA	NA	NA
Q96DV4_AEQEAQAPHFFR	Q96DV4	Q96DV4	AEQEAQAPHFFR	0.9815	1622485406483720	NA	NA	NA	NA	NA	NA	NA	NA	NA	NA	NA	NA	NA	NA	NA	NA	NA	NA	NA	NA	NA	NA	NA	NA	NA	NA	NA	NA	NA	NA	NA	NA	NA	NA	NA	NA	NA	NA	NA	NA	NA	NA	NA	NA
Q96JB5_LLDFLVDR	Q96JB5	Q96JB5	LLDFLVDR	0.9803	1.29315e+16	NA	NA	NA	NA	NA	NA	NA	NA	NA	NA	NA	NA	NA	NA	NA	NA	NA	NA	NA	NA	NA	NA	NA	NA	NA	NA	NA	NA	NA	NA	NA	NA	NA	NA	NA	NA	NA	NA	NA	NA	NA	NA	NA	NA
Q96JM3_GGSPDLFK	Q96JM3	Q96JM3	GGSPDLFK	0.9502	1.63038e+16	NA	NA	NA	NA	NA	NA	NA	NA	NA	NA	NA	NA	NA	NA	NA	NA	NA	NA	NA	NA	NA	NA	NA	NA	NA	NA	NA	NA	NA	NA	NA	NA	NA	NA	NA	NA	NA	NA	NA	NA	NA	NA	NA	NA
Q96K58_TFVASFDLK	Q96K58	Q96K58	TFVASFDLK	0.9831	1.51786e+16	NA	NA	NA	NA	NA	NA	NA	NA	NA	NA	NA	NA	NA	NA	NA	NA	NA	NA	NA	NA	NA	NA	NA	NA	NA	NA	NA	NA	NA	NA	NA	NA	NA	NA	NA	NA	NA	NA	NA	NA	NA	NA	NA	NA
Q99798_LTGSLSGFSSPK	Q99798	Q99798	LTGSLSGFSSPK	0.9977	1248226080213670	NA	NA	NA	NA	NA	NA	NA	NA	NA	NA	NA	NA	NA	NA	NA	NA	NA	NA	NA	NA	NA	NA	NA	NA	NA	NA	NA	NA	NA	NA	NA	NA	NA	NA	NA	NA	NA	NA	NA	NA	NA	NA	NA	NA
Q9BRX8_LGVFYNFFR	Q9BRX8	Q9BRX8	LGVFYNFFR	0.9172	1.68346e+16	NA	NA	NA	NA	NA	NA	NA	NA	NA	NA	NA	NA	NA	NA	NA	NA	NA	NA	NA	NA	NA	NA	NA	NA	NA	NA	NA	NA	NA	NA	NA	NA	NA	NA	NA	NA	NA	NA	NA	NA	NA	NA	NA	NA
Q9BTV5_VDDLSVEFDAMGGK	Q9BTV5	Q9BTV5	VDDLSVEFDAMGGK	0.9518	1.63598e+16	NA	NA	NA	NA	NA	NA	NA	NA	NA	NA	NA	NA	NA	NA	NA	NA	NA	NA	NA	NA	NA	NA	NA	NA	NA	NA	NA	NA	NA	NA	NA	NA	NA	NA	NA	NA	NA	NA	NA	NA	NA	NA	NA	NA
Q9BV73_LHQDLFK	Q9BV73	Q9BV73	LHQDLFK	0.9375	1.73094e+16	NA	NA	NA	NA	NA	NA	NA	NA	NA	NA	NA	NA	NA	NA	NA	NA	NA	NA	NA	NA	-1.21165e+16	-0.13091085543780778	2.45667e+16	-0.6841012371435973	0.13050468597822729	-1.20405e+16	-1438146105678370	-0.14072694284046605	-0.2967642698279107	1.10672e+16	NA	NA	NA	NA	NA	NA	NA	NA	NA	NA	NA	NA	NA	NA
Q9BWG6_SSGFIPDGR	Q9BWG6	Q9BWG6	SSGFIPDGR	0.9999	1.73928e+16	NA	NA	NA	NA	NA	NA	NA	NA	NA	NA	NA	NA	NA	NA	NA	NA	NA	NA	NA	NA	NA	NA	NA	NA	NA	NA	NA	NA	NA	NA	NA	NA	NA	NA	NA	NA	NA	NA	NA	NA	NA	NA	NA	NA
Q9BY44_NTVLATFQPYTTSK	Q9BY44	Q9BY44	NTVLATFQPYTTSK	0.9453	1.31781e+16	NA	NA	NA	NA	NA	NA	NA	NA	NA	NA	NA	NA	NA	NA	NA	NA	NA	NA	NA	NA	NA	NA	NA	NA	NA	NA	NA	NA	NA	NA	NA	NA	NA	NA	NA	NA	NA	NA	NA	NA	NA	NA	NA	NA
Q9BZ72_QFSTSSK	Q9BZ72	Q9BZ72	QFSTSSK	0.9921	2.0082e+16	NA	NA	NA	NA	NA	NA	NA	NA	NA	NA	-0.43873726445196937	0.7265945741053166	0.2091953694539903	-1615552012617760	1.1176e+16	2.19191e+16	-0.9144603884426239	-2.15279e+16	NA	1387501529082790	NA	NA	NA	NA	NA	NA	NA	NA	NA	NA	-3.48118e+16	0.6617447991679448	-0.9449352944308416	0.7021420386725445	0.47029775870461066	-1.41687e+16	-0.9229511835675801	-0.7127037871501578	-0.9683786046918392	2.17498e+16	NA	NA	NA	NA
Q9BZ72_YFGMQSK	Q9BZ72	Q9BZ72	YFGMQSK	0.9114	1.50957e+16	NA	NA	NA	NA	NA	NA	NA	NA	NA	NA	NA	NA	NA	NA	NA	NA	NA	NA	NA	NA	NA	NA	NA	NA	NA	NA	NA	NA	NA	NA	NA	NA	NA	NA	NA	NA	NA	NA	NA	NA	NA	NA	NA	NA
Q9BZC7_AIFDLILK	Q9BZC7	Q9BZC7	AIFDLILK	0.9416	1.24738e+16	NA	NA	NA	NA	NA	NA	NA	NA	NA	NA	NA	NA	NA	NA	NA	NA	NA	NA	NA	NA	NA	NA	NA	NA	NA	NA	NA	NA	NA	NA	NA	NA	NA	NA	NA	NA	NA	NA	NA	NA	-1.10066e+16	-0.07630536014349154	1.00085e+16	-1.84606e+16
Q9C0B7_SLCQEILLFILGK	Q9C0B7	Q9C0B7	SLCQEILLFILGK	0.9899	1.45405e+16	NA	NA	NA	NA	NA	NA	NA	NA	NA	NA	NA	NA	NA	NA	NA	NA	NA	NA	NA	NA	NA	NA	NA	NA	NA	NA	NA	NA	NA	NA	-1.17886e+16	-0.46490062906248575	-0.9555052809492874	1.22786e+16	1.09178e+16	2.2337e+16	0.5738793694305855	-0.8363884847910459	-0.9199698237620026	-0.9797323718136433	NA	NA	NA	NA
Q9H2L5_EQVHLPSTSFMPR	Q9H2L5	Q9H2L5	EQVHLPSTSFMPR	0.9784	1.45653e+16	NA	NA	NA	NA	NA	NA	NA	NA	NA	NA	NA	NA	NA	NA	NA	NA	NA	NA	NA	NA	NA	NA	NA	NA	NA	NA	NA	NA	NA	NA	NA	NA	NA	NA	NA	NA	NA	NA	NA	NA	NA	NA	NA	NA
Q9H2S5_VDLDFER	Q9H2S5	Q9H2S5	VDLDFER	0.9243	1.82926e+16	NA	NA	NA	NA	NA	NA	NA	NA	NA	NA	NA	NA	NA	NA	NA	NA	NA	NA	NA	NA	-0.7760856710705966	-0.7319295845060338	0.28191350453186104	1.57158e+16	1281100185859690	0.5956141151715251	-0.9444968684330384	0.3378459341714972	-0.5277341612621669	0.9979104027980625	NA	NA	NA	NA	NA	NA	NA	NA	NA	NA	NA	NA	NA	NA
Q9H3H3_GFAGVER	Q9H3H3	Q9H3H3	GFAGVER	0.934	2.2272e+16	NA	NA	NA	NA	NA	NA	NA	NA	NA	NA	NA	NA	NA	NA	NA	NA	NA	NA	NA	NA	NA	NA	NA	NA	NA	NA	NA	NA	NA	NA	NA	NA	NA	NA	NA	NA	NA	NA	NA	NA	NA	NA	NA	NA
Q9H3J6_ELFESSK	Q9H3J6	Q9H3J6	ELFESSK	0.9969	2.16973e+16	0.9288560511802793	0.09821562933906947	0.7584463433560806	0.9330654251785866	0.7557826669896812	0.9631362868132207	0.3708699689998731	0.29522375222218145	0.04539539505557144	-2.11578e+16	0.35855338719592567	-0.5779610913344335	-0.2641486193386875	1163360410415300	-0.0038374513431840285	0.7257724608741682	0.06678404060661336	0.6051570945683373	-1.83228e+16	-0.13956808541320953	0.13704475922327575	0.5948584853697696	-0.1499713750758609	-0.14315551865657028	0.44891836997242507	0.10718399581085336	-1.13292e+16	0.1779006617851593	0.4541349910318111	0.15245434837442673	NA	NA	NA	NA	NA	NA	NA	NA	NA	NA	NA	NA	NA	NA
Q9H6E5_GASLPSSASFR	Q9H6E5	Q9H6E5	GASLPSSASFR	0.9377	1.30182e+16	NA	NA	NA	NA	NA	NA	NA	NA	NA	NA	NA	NA	NA	NA	NA	NA	NA	NA	NA	NA	NA	NA	NA	NA	NA	NA	NA	NA	NA	NA	NA	NA	NA	NA	NA	NA	NA	NA	NA	NA	NA	NA	NA	NA
Q9HAV0_VSCLGVTDDGMAVATGSFDSFLR	Q9HAV0	Q9HAV0	VSCLGVTDDGMAVATGSFDSFLR	0.9969	1.68801e+16	NA	NA	NA	NA	NA	NA	NA	NA	NA	NA	NA	NA	NA	NA	NA	NA	NA	NA	NA	NA	NA	NA	NA	NA	NA	NA	NA	NA	NA	NA	NA	NA	NA	NA	NA	NA	NA	NA	NA	NA	NA	NA	NA	NA
Q9NNW5_LDEYFDR	Q9NNW5	Q9NNW5	LDEYFDR	0.9797	2.28827e+16	NA	NA	NA	NA	NA	NA	NA	NA	NA	NA	NA	NA	NA	NA	NA	NA	NA	NA	NA	NA	NA	NA	NA	NA	NA	NA	NA	NA	NA	NA	NA	NA	NA	NA	NA	NA	NA	NA	NA	NA	1.30956e+16	0.07155840149962245	-0.38883748417569564	-2.11154e+16
Q9NPR2_ASFGADR	Q9NPR2	Q9NPR2	ASFGADR	0.9899	1987263302181950	-0.08845360581839046	0.42035308479064426	-0.3212398580552147	0.0196203664074055	-0.016541557582467448	0.5648338185304915	0.43354681650384563	0.6209801356485265	-0.364350134535794	-0.45626260320926093	NA	NA	NA	NA	NA	NA	NA	NA	NA	NA	NA	NA	NA	NA	NA	NA	NA	NA	NA	NA	NA	NA	NA	NA	NA	NA	NA	NA	NA	NA	NA	NA	NA	NA
Q9NRN7_AEFLLAVR	Q9NRN7	Q9NRN7	AEFLLAVR	0.9025	1.37909e+16	NA	NA	NA	NA	NA	NA	NA	NA	NA	NA	NA	NA	NA	NA	NA	NA	NA	NA	NA	NA	NA	NA	NA	NA	NA	NA	NA	NA	NA	NA	-2027112571646640	3202851091032910	-0.19650444047100635	0.8782411954496645	0.08076916099925668	-0.48429722345954396	0.9557266716660884	1.05433e+16	-0.9869993798867807	1583604230591480	NA	NA	NA	NA
Q9NS98_LDQAFPDPR	Q9NS98	Q9NS98	LDQAFPDPR	0.9619	1670900398414610	NA	NA	NA	NA	NA	NA	NA	NA	NA	NA	NA	NA	NA	NA	NA	NA	NA	NA	NA	NA	NA	NA	NA	NA	NA	NA	NA	NA	NA	NA	NA	NA	NA	NA	NA	NA	NA	NA	NA	NA	NA	NA	NA	NA
Q9NSI6_FDNTEIEK	Q9NSI6	Q9NSI6	FDNTEIEK	0.9552	1709097615584810	NA	NA	NA	NA	NA	NA	NA	NA	NA	NA	NA	NA	NA	NA	NA	NA	NA	NA	NA	NA	NA	NA	NA	NA	NA	NA	NA	NA	NA	NA	NA	NA	NA	NA	NA	NA	NA	NA	NA	NA	NA	NA	NA	NA
Q9NUN5_NSTEFEK	Q9NUN5	Q9NUN5	NSTEFEK	0.9096	1.65311e+16	NA	NA	NA	NA	NA	NA	NA	NA	NA	NA	NA	NA	NA	NA	NA	NA	NA	NA	NA	NA	NA	NA	NA	NA	NA	NA	NA	NA	NA	NA	NA	NA	NA	NA	NA	NA	NA	NA	NA	NA	NA	NA	NA	NA
Q9NW13_TVAVDFAVAK	Q9NW13	Q9NW13	TVAVDFAVAK	0.9731	18242238164349	NA	NA	NA	NA	NA	NA	NA	NA	NA	NA	NA	NA	NA	NA	NA	NA	NA	NA	NA	NA	NA	NA	NA	NA	NA	NA	NA	NA	NA	NA	NA	NA	NA	NA	NA	NA	NA	NA	NA	NA	NA	NA	NA	NA
Q9NZJ4_EFLGLIK	Q9NZJ4	Q9NZJ4	EFLGLIK	0.9691	1.26532e+16	NA	NA	NA	NA	NA	NA	NA	NA	NA	NA	NA	NA	NA	NA	NA	NA	NA	NA	NA	NA	NA	NA	NA	NA	NA	NA	NA	NA	NA	NA	NA	NA	NA	NA	NA	NA	NA	NA	NA	NA	NA	NA	NA	NA
Q9NZM1_SFVAAEK	Q9NZM1	Q9NZM1	SFVAAEK	0.9728	1808821337093180	NA	NA	NA	NA	NA	NA	NA	NA	NA	NA	NA	NA	NA	NA	NA	NA	NA	NA	NA	NA	-0.6131818091055194	-0.3050734467141396	-0.22065427204394794	-0.17940999523540668	0.17036941788371962	-0.08008605857375883	-0.8870214775792284	1.17853e+16	-0.25594359068765726	-0.36875878108423166	NA	NA	NA	NA	NA	NA	NA	NA	NA	NA	NA	NA	NA	NA
Q9UGM3_GSFGTVCDDYFDTNDANVVCR	Q9UGM3	Q9UGM3	GSFGTVCDDYFDTNDANVVCR	0.9983	2.3202e+16	-0.4639308960280317	-0.19921968483062713	0.938956811794359	-0.9779000331848415	1.30478e+16	-0.6945443610522837	-0.5019206350555798	-0.3407158622914892	-1.79512e+16	-1.68099e+16	-1.86973e+16	-0.08328816396932481	-1.55433e+16	0.05767671535887331	1.38571e+16	0.4614554297361835	-1.46726e+16	-0.8387152714739052	-2.14111e+16	-1694963882263340	-236549141739194	1.27352e+16	-3096381329454160	-0.926077965911233	-1.11803e+16	1.72882e+16	-1.35455e+16	-1.784e+16	2019030435203950	-2.12484e+16	NA	NA	NA	NA	NA	NA	NA	NA	NA	NA	NA	NA	NA	NA
Q9UGM3_VEVLYQGSFGTVCDDYFDTNDANVVCR	Q9UGM3	Q9UGM3	VEVLYQGSFGTVCDDYFDTNDANVVCR	1.0	1591439101281910	NA	NA	NA	NA	NA	NA	NA	NA	NA	NA	NA	NA	NA	NA	NA	NA	NA	NA	NA	NA	NA	NA	NA	NA	NA	NA	NA	NA	NA	NA	NA	NA	NA	NA	NA	NA	NA	NA	NA	NA	NA	NA	NA	NA
Q9UHB6_SQDVELFEGEVVK	Q9UHB6	Q9UHB6	SQDVELFEGEVVK	0.9129	169225074129548	NA	NA	NA	NA	NA	NA	NA	NA	NA	NA	NA	NA	NA	NA	NA	NA	NA	NA	NA	NA	NA	NA	NA	NA	NA	NA	NA	NA	NA	NA	NA	NA	NA	NA	NA	NA	NA	NA	NA	NA	NA	NA	NA	NA
Q9UHE8_HGFEDVTK	Q9UHE8	Q9UHE8	HGFEDVTK	0.9417	1916850282657030	NA	NA	NA	NA	NA	NA	NA	NA	NA	NA	NA	NA	NA	NA	NA	NA	NA	NA	NA	NA	0.20724592958294608	2.34331e+16	-0.2816978703268376	0.555791198224096	-0.8479985902827067	-0.9094410044331696	0.17277248548210977	-1.32253e+16	2.48709e+16	1.80777e+16	NA	NA	NA	NA	NA	NA	NA	NA	NA	NA	NA	NA	NA	NA
Q9UJ04_EGNTIPSFFNFFSDHSLLEFDR	Q9UJ04	Q9UJ04	EGNTIPSFFNFFSDHSLLEFDR	0.9054	1.20933e+16	NA	NA	NA	NA	NA	NA	NA	NA	NA	NA	NA	NA	NA	NA	NA	NA	NA	NA	NA	NA	NA	NA	NA	NA	NA	NA	NA	NA	NA	NA	NA	NA	NA	NA	NA	NA	NA	NA	NA	NA	NA	NA	NA	NA
Q9ULH0_TALYFAVEK	Q9ULH0	Q9ULH0	TALYFAVEK	0.9797	1.98621e+16	NA	NA	NA	NA	NA	NA	NA	NA	NA	NA	NA	NA	NA	NA	NA	NA	NA	NA	NA	NA	NA	NA	NA	NA	NA	NA	NA	NA	NA	NA	-1.5152e+16	-0.15562423065670217	-0.5460174473964035	-0.13503861026034514	0.2186885530621261	0.12527933481239728	3.23906e+16	-0.10692967201695325	-0.8204118975559016	1.49712e+16	NA	NA	NA	NA
Q9UN19_TGVEADEFIK	Q9UN19	Q9UN19	TGVEADEFIK	0.9788	1.44349e+16	NA	NA	NA	NA	NA	NA	NA	NA	NA	NA	NA	NA	NA	NA	NA	NA	NA	NA	NA	NA	NA	NA	NA	NA	NA	NA	NA	NA	NA	NA	NA	NA	NA	NA	NA	NA	NA	NA	NA	NA	NA	NA	NA	NA
Q9UPQ9_SASVFSK	Q9UPQ9	Q9UPQ9	SASVFSK	0.9056	1.6627e+16	NA	NA	NA	NA	NA	NA	NA	NA	NA	NA	NA	NA	NA	NA	NA	NA	NA	NA	NA	NA	NA	NA	NA	NA	NA	NA	NA	NA	NA	NA	NA	NA	NA	NA	NA	NA	NA	NA	NA	NA	NA	NA	NA	NA
Q9UPU5_PGEFSGLEK	Q9UPU5	Q9UPU5	PGEFSGLEK	0.9877	1.87726e+16	NA	NA	NA	NA	NA	NA	NA	NA	NA	NA	NA	NA	NA	NA	NA	NA	NA	NA	NA	NA	NA	NA	NA	NA	NA	NA	NA	NA	NA	NA	NA	NA	NA	NA	NA	NA	NA	NA	NA	NA	NA	NA	NA	NA
Q9UPX0_DLSQDTFYEFR	Q9UPX0	Q9UPX0	DLSQDTFYEFR	0.9988	2.07677e+16	-1.44727e+16	1.27501e+16	-1302427862607250	-0.7210516776986964	-1.47035e+16	-1.10206e+16	-0.3726280650995619	-0.7011112151333165	-0.8645316629427136	1.0935e+16	-0.21729309890641346	-0.4297339299231595	1.31024e+16	-1.81461e+16	-1.92745e+16	-1878528730087380	-0.8165431008576896	-1.91896e+16	157893647083052	1.27006e+16	NA	NA	NA	NA	NA	NA	NA	NA	NA	NA	NA	NA	NA	NA	NA	NA	NA	NA	NA	NA	0.49308670071106064	-1570493980941220	0.3814119403340115	-1.124e+16
Q9Y2D8_EEFSLFK	Q9Y2D8	Q9Y2D8	EEFSLFK	0.9554	1.48033e+16	NA	NA	NA	NA	NA	NA	NA	NA	NA	NA	NA	NA	NA	NA	NA	NA	NA	NA	NA	NA	NA	NA	NA	NA	NA	NA	NA	NA	NA	NA	NA	NA	NA	NA	NA	NA	NA	NA	NA	NA	NA	NA	NA	NA
Q9Y2E5_LFFDGVASDQQK	Q9Y2E5	Q9Y2E5	LFFDGVASDQQK	0.9598	1.5245e+16	NA	NA	NA	NA	NA	NA	NA	NA	NA	NA	NA	NA	NA	NA	NA	NA	NA	NA	NA	NA	0.3889951781000889	0.28571232116319223	-0.3560068936410161	0.7102064027087742	0.9741393747324025	0.7484450145558981	0.43650819765461435	-0.25893175694550763	0.492765071316164	0.2701887909673246	NA	NA	NA	NA	NA	NA	NA	NA	NA	NA	NA	NA	NA	NA
Q9Y337_DSCQGDSGGPVVCNGSLQGLVSFGDYPCARPNRPGVYTNLCK	Q9Y337	Q9Y337	DSCQGDSGGPVVCNGSLQGLVSFGDYPCARPNRPGVYTNLCK	1.0	1.56129e+16	NA	NA	NA	NA	NA	NA	NA	NA	NA	NA	NA	NA	NA	NA	NA	NA	NA	NA	NA	NA	NA	NA	NA	NA	NA	NA	NA	NA	NA	NA	NA	NA	NA	NA	NA	NA	NA	NA	NA	NA	NA	NA	NA	NA
Q9Y375_GGPYFQEVK	Q9Y375	Q9Y375	GGPYFQEVK	0.9734	1.88441e+16	NA	NA	NA	NA	NA	NA	NA	NA	NA	NA	0.014871810782061345	1.01729e+16	-1.29457e+16	-0.38933774247992403	0.6359835403916776	1373235147196250	0.31696600587039114	-0.5833254965223063	-3.24406e+16	-0.09923212681715654	NA	NA	NA	NA	NA	NA	NA	NA	NA	NA	NA	NA	NA	NA	NA	NA	NA	NA	NA	NA	NA	NA	NA	NA
Q9Y446_AGGLDFP	Q9Y446	Q9Y446	AGGLDFP	0.905	1.84855e+16	NA	NA	NA	NA	NA	NA	NA	NA	NA	NA	NA	NA	NA	NA	NA	NA	NA	NA	NA	NA	NA	NA	NA	NA	NA	NA	NA	NA	NA	NA	NA	NA	NA	NA	NA	NA	NA	NA	NA	NA	NA	NA	NA	NA
Q9Y4P3_LFDTDVEYK	Q9Y4P3	Q9Y4P3	LFDTDVEYK	0.9257	1.84598e+16	NA	NA	NA	NA	NA	NA	NA	NA	NA	NA	NA	NA	NA	NA	NA	NA	NA	NA	NA	NA	NA	NA	NA	NA	NA	NA	NA	NA	NA	NA	NA	NA	NA	NA	NA	NA	NA	NA	NA	NA	NA	NA	NA	NA
[truncated: 206 more columns]

## Sheet: Supplementary Table 8
Supplementary Table 8. Endogenous amino acid depletion-induced W>F substitutant peptides detected in immunopeptidomics of CRC organoids (FDR < 0.1)
Sequence	frequency	Leading.razor.protein	W_pos	Start.position	End.position	CRC.01	CRC.04_1	CRC.04_2	CRC.04_3	CRC.05	CRC.08_1	CRC.08_2	CRC.01_IFN1	CRC.01_IFN2	CRC.01_IFN3	CRC.01_IFN4	CRC.01_IFN5_2ndC.18	CRC.08_IFN1	CRC.08_IFN2	CRC.08_IFN3	CRC.08_IFN4	CRC.08_IFN5	CRC.08_IFN6	CRC.04_IFN1	CRC.04_IFN2	CRC.04_IFN3	CRC.04_IFN4	CRC.05_IFN1	CRC.05_IFN2	CRC.05_IFN3
KLFDLRKLK	0	sp|Q9UMS4|PRP19_HUMAN	418	417	425	0	0	0	0	0	0	0	0	0	0	0	0	0	0	0	0	0	0	19312000	19840000	24404000	0	0	0	0
LERAAELF	0	tr|A0A2Q2TH77|A0A2Q2TH77_HUMAN	501	495	502	0	0	0	0	0	0	0	0	0	0	0	0	0	0	0	0	0	0	0	95254000	93997000	0	0	0	0
NPFHFGEVEY	0	sp|Q8WVX9|FACR1_HUMAN	314	311	320	0	0	0	0	0	0	0	0	0	0	0	0	0	0	0	0	0	0	5505400	6233100	0	0	0	0	0
VFTNSSFLF	0	sp|P28838|AMPL_HUMAN	412	407	415	0	2877800	0	5502900	0	0	0	0	0	0	0	0	0	0	0	0	0	0	0	0	0	0	0	0	0
QSFHMVTFH	0	sp|Q53GI3|ZN394_HUMAN	325	319	327	0	36521000	0	32843000	0	0	0	0	0	0	0	0	0	0	0	0	0	0	0	0	0	0	0	0	0
TVFGIRCNK	0	sp|O43683|BUB1_HUMAN	581	580	588	0	0	0	0	0	19037000	58174000	0	0	0	0	0	0	0	0	0	0	0	0	0	0	0	0	0	0
KNFNKLVQK	0	sp|Q9NZ08|ERAP1_HUMAN	856	855	863	15820000	0	0	0	0	0	92709000	0	0	0	0	0	0	0	0	0	0	0	0	0	0	0	0	0	0
EDFPSRLQMF	0	sp|Q9Y6K1|DNM3A_HUMAN	600	599	608	0	0	0	0	0	0	0	0	0	0	0	0	0	0	0	0	0	0	10827000	0	0	14582000	0	0	0
LPFLVMEHLDK	0	sp|A2RUS2|DEND3_HUMAN	709	708	718	0	0	0	0	0	0	0	0	0	0	0	0	0	0	0	0	0	0	0	17021000	25426000	18276000	0	0	0
IYDTSTDRLLF	0	tr|H0YMM4|H0YMM4_HUMAN	96	87	97	0	0	0	0	0	0	0	0	0	0	0	0	0	0	0	0	0	0	17351000	16577000	18641000	20377000	0	0	0
IYENSFTKL	0	sp|Q9Y262|EIF3L_HUMAN	98	94	102	0	0	0	0	0	0	0	0	0	0	0	0	0	0	0	0	0	0	47654000	65218000	42921000	30803000	0	0	0
ALFREADLSF	0	tr|A0A0U1RQK7|A0A0U1RQK7_HUMAN	1571	1563	1572	0	0	0	0	0	0	0	0	0	0	0	0	0	0	0	0	0	0	16388000	18779000	16784000	34070000	0	0	0
HYVEYQSF	0	tr|A0A2R8YG01|A0A2R8YG01_HUMAN	560	554	561	0	0	0	0	0	0	0	0	0	0	0	0	0	0	0	0	0	0	66920000	39053000	0	35516000	0	0	0
LYFSDFFNK	0	tr|E9PGK7|E9PGK7_HUMAN	867	862	870	0	0	0	0	0	0	0	0	0	0	0	0	0	0	0	0	0	0	23875000	0	0	61186000	0	0	0
EGELEEEFL	0	sp|Q8N392|RHG18_HUMAN	112	106	114	0	0	0	0	0	0	0	0	0	0	0	0	0	0	0	0	0	0	172500000	0	0	139680000	0	0	0
DHFVKLISF	0	sp|P04406|G3P_HUMAN	312	305	313	0	0	0	0	0	0	0	0	0	40258000	10353000	0	0	0	0	0	0	0	0	0	0	0	0	0	0
HHLARVLLLF	0	sp|Q86XA9|HTR5A_HUMAN	578	570	579	0	0	0	0	0	0	0	35636000	129360000	0	46287000	0	0	0	0	0	0	0	0	0	0	0	0	0	0
AVNSFTTSI	0	sp|Q03518|TAP1_HUMAN	472	469	477	0	0	0	0	0	0	0	0	19968000	0	61017000	0	0	0	0	0	0	0	0	0	0	0	0	0	0
KLYPFIHQF	0	sp|Q8N4J0|CARME_HUMAN	255	252	260	0	0	0	0	0	0	0	50490000	0	0	181130000	0	0	0	0	0	0	0	0	0	0	0	0	0	0
KLFSYISKF	0	tr|F5H7T0|F5H7T0_HUMAN	200	199	207	0	0	0	0	0	0	0	0	3910000000	2228500000	3010200000	0	0	0	0	0	0	0	0	0	0	0	0	0	0
GFGGSGIPKAF	0	sp|O43278|SPIT1_HUMAN	165	156	166	0	0	0	0	0	0	0	0	1773500000	924810000	1832400000	1293200000	0	0	0	0	0	0	0	0	0	0	0	0	0
LDRHEFLTF	0	sp|Q93074|MED12_HUMAN	256	249	257	0	0	0	0	0	0	0	0	0	0	0	0	0	4822000	4480200	6832300	0	0	0	0	0	0	0	0	0
ESLLDLIFDVM	0	tr|E7EW18|E7EW18_HUMAN	146	140	150	0	0	0	0	0	0	0	0	0	0	0	0	28286000	25857000	30796000	9774600	0	0	0	0	0	0	0	0	0
LAQLFAAEE	0	sp|Q9H4A4|AMPB_HUMAN	511	508	516	0	0	0	0	0	0	0	0	0	0	0	0	0	0	13891000	11211000	0	0	0	0	0	0	0	0	0
TGHVESMAF	0	sp|Q9NQG7|HPS4_HUMAN	305	298	306	0	0	0	0	0	0	0	0	0	0	0	0	14878000	0	39698000	19034000	0	0	0	0	0	0	0	0	0
DIRSPAISF	0	sp|Q9NYU2|UGGG1_HUMAN	459	452	460	0	0	0	0	0	0	0	0	0	0	0	0	0	0	82327000	90604000	0	0	0	0	0	0	0	0	0
AEIRSLVTF	0	sp|O14879|IFIT3_HUMAN	96	89	97	0	0	0	0	0	0	0	0	0	0	0	0	4105600	0	0	0	6835600	0	0	0	0	0	0	0	0
SPGESGAF	0	sp|Q14703|MBTP1_HUMAN	982	976	983	0	0	0	0	0	0	0	0	0	0	0	0	0	0	0	14268000	9486600	9781300	0	0	0	0	0	0	0
HYDPTINKF	0	sp|O14682|ENC1_HUMAN	423	416	424	0	0	0	0	0	0	0	0	0	0	0	0	16349000	19369000	21919000	42257000	10270000	25524000	0	0	0	0	0	0	0
PRGEILFSH	0	sp|Q06546|GABPA_HUMAN	240	235	243	0	0	0	0	0	0	0	0	0	0	0	0	0	0	0	0	11756000	0	28268000	0	0	0	0	0	0
EMQTAMQISQSF	0	sp|Q7Z309|F122B_HUMAN	85	75	86	0	0	0	0	0	0	0	0	0	0	0	0	13565000	25366000	10969000	9201100	18568000	0	0	0	0	0	0	0	0
RIFQGMLTIK	0	tr|H0Y7V4|H0Y7V4_HUMAN	2883	2882	2891	0	0	0	0	0	0	0	0	0	0	0	0	0	26434000	0	0	18953000	21593000	0	0	0	0	0	0	0
KIPDFFLNR	0	sp|P62269|RS18_HUMAN	81	78	86	0	0	0	0	0	0	0	0	0	0	0	0	36148000	46470000	71811000	32660000	21366000	32898000	62197000	65924000	57809000	46838000	0	0	0
QETDFRSTAF	0	sp|Q96RN5|MED15_HUMAN	9	6	15	0	0	0	0	0	0	0	0	0	0	0	0	16903000	22423000	0	26205000	33734000	0	0	0	0	0	0	0	0
KVFESFMHH	0	sp|P04233|HG2A_HUMAN	183	179	187	0	0	0	0	0	0	0	0	0	0	0	0	23970000	51159000	39905000	47716000	47432000	36447000	0	0	0	0	0	0	0
TISIKVLFK	0	tr|E9PHI0|E9PHI0_HUMAN	356	350	358	0	0	0	0	0	0	0	0	0	27010000	0	0	0	0	0	0	0	0	0	0	0	0	0	0	10554000
KIFGGQNGGILVY	0	sp|Q86XK2|FBX11_HUMAN	681	680	692	0	0	0	0	0	0	0	0	0	0	121030000	0	0	0	0	0	0	0	0	0	0	0	0	7065500	0
KLHDAFFKF	0	sp|Q13435|SF3B2_HUMAN	577	570	578	0	0	0	0	0	0	0	0	0	0	0	0	0	0	0	0	0	0	0	0	0	0	0	12797000	13639000
SSFIGGSIL	0	sp|O96019|ACL6A_HUMAN	393	392	400	0	0	0	0	0	0	0	0	0	0	0	0	0	0	0	0	0	0	0	0	0	0	0	30758000	33083000
VGMLDLSSF	0	sp|O95613|PCNT_HUMAN	2223	2216	2224	0	0	0	0	0	0	0	0	0	0	0	0	0	0	0	0	0	0	0	0	0	0	12746000	20950000	0
RLLGDGSLESF	0	tr|A0A286YF23|A0A286YF23_HUMAN	108	99	109	0	0	0	0	0	0	0	0	0	0	0	0	0	0	0	0	0	0	0	0	0	0	29437000	14402000	24254000
SELFTAQETI	0	sp|Q96QP1|ALPK1_HUMAN	1024	1022	1031	0	0	0	0	0	0	0	0	0	0	0	0	0	0	0	0	0	0	0	0	0	0	7340400000	5882200000	0

## Sheet: Supplementary Table 9
Supplementary Table 9. Endogenous amino acid depletion-induced W>F substitutant peptides detected in immunopeptidomics of Glioblastoma (RA) cells.
Leading.razor.protein	W	Sequence	Start.position	End.position	RA_Ctr1	RA_Ctr2	RA_Ctr3	RA_Ctr4	RA_IFN1	RA_IFN2	RA_IFN3	RA_IFN4	Retained with peptide FDR 0.01	Retained with peptide FDR 0.05	Validated with PRM	Demonstrated immunogenicity
sp|O60343|TBCD4_HUMAN	1086	SPSLYAAPF	1079	1087	0	0	0	0	149380000	126700000	0	0		#
sp|P55061|BI1_HUMAN	204	EHGDQDYIF	197	205	0	0	0	0	6974300	9102200	9281700	0		#	X	X
sp|P98161|PKD1_HUMAN	2267	IEGGSYRVF	2260	2268	0	0	0	0	7986000	8023900	0	0		#
sp|Q17RS7|GEN_HUMAN	6	GVNDLFQIL	2	10	0	0	0	0	0	1822100	1846000	0
sp|Q4AC94|C2CD3_HUMAN	1482	LFYFREERL	1482	1490	0	0	0	0	5825000	2768800	0	0
sp|Q5JSL3|DOC11_HUMAN	758	ETPVGFAFV	752	760	0	0	0	0	0	3794600	3557800	0
sp|Q8NCM8|DYHC2_HUMAN	3588	EFDTFTGVV	3588	3596	0	0	0	0	0	0	7360200	7855700
sp|Q8WVZ9|KBTB7_HUMAN	414	VYKPAQNSF	407	415	0	0	0	0	2865300	3377600	0	3626400			X
sp|Q96PP8|GBP5_HUMAN	87	VPHPNFPNHTL	83	93	0	0	0	0	26456000	29620000	28772000	38660000	*	#	X
sp|Q9C0H6|KLHL4_HUMAN	596	YFDPHTNKF	589	597	0	0	0	0	5970200	6234000	6625400	5228000		#	X	X
tr|A0A087WY48|A0A087WY48_HUMAN	79	NPSRFEVVL	76	84	0	0	0	0	1273300000	1190700000	1321800000	1328100000	*	#
tr|A0A140T9S0|A0A140T9S0_HUMAN	8	LPDLRPFTS	3	11	0	0	0	0	44734000	37587000	34590000	0		#
tr|A0A1W2PPT5|A0A1W2PPT5_HUMAN	23	IYLSKPTHF	16	24	0	0	0	0	5078600	5437500	0	0		#
tr|B8ZZX6|B8ZZX6_HUMAN	297	FPDFLDHFLQ	291	300	0	0	0	0	0	0	4808700	4762300
tr|B8ZZX6|B8ZZX6_HUMAN	293	FPDFLDHFLQ	291	300	0	0	0	0	0	0	4808700	4762300
tr|F5GXK4|F5GXK4_HUMAN	36	SIGNAVLTF	29	37	0	0	0	0	4509900	3854600	0	5238400
tr|F5GXS0|F5GXS0_HUMAN	1033	RYLDKTEQF	1026	1034	0	0	0	0	8282500	9758500	10654000	9776500		#	X
tr|F8VXG7|F8VXG7_HUMAN	58	PFNVETEVL	58	66	0	0	0	0	5726900	3318500	0	2577500		#
tr|G5E9G0|G5E9G0_HUMAN	204	AFHPARVAF	204	212	0	0	0	0	4157000	4898100	4666500	4895000		#
tr|H3BQJ1|H3BQJ1_HUMAN	194	SFLGLTTM	194	201	0	0	0	0	4246800	5304100	3522700	3870200
tr|J3KPH8|J3KPH8_HUMAN	22	EFDGTQVS	22	29	0	0	0	0	6956500	8143300	9768100	8354700
tr|K7EP46|K7EP46_HUMAN	389	ENFVFEQEPL	388	397	0	0	0	0	5469300	4680400	0	0
tr|K7EP46|K7EP46_HUMAN	391	ENFVFEQEPL	388	397	0	0	0	0	5469300	4680400	0	0
sp|Q9NQG7|HPS4_HUMAN	91	KVDGDYLFV	85	93	1576500	11653000	0	0	0	0	0	0
tr|A0A0C4DFW8|A0A0C4DFW8_HUMAN	600	VFSGTLGGYF	592	601	21732000	19566000	0	0	0	0	0	0
tr|B1ALM3|B1ALM3_HUMAN	1015	TFEGFPQLL	1012	1020	0	2698900	2414500	0	0	0	0	0
sp|Q0VDD8|DYH14_HUMAN	3174	IFESLSKNL	3174	3182	0	7940300	7580700	0	0	0	0	0
sp|P08F94|PKHD1_HUMAN	36	LAGGTFITV	32	40	13222000	7850900	11426000	7002300	0	0	0	1570300
sp|Q9UI12|VATH_HUMAN	166	YYFNFIKTQ	163	171	0	0	6751700	7546200	0	0	0	0
tr|A0A0C4DG17|A0A0C4DG17_HUMAN	271	QFPTEDFSA	266	274	5962300	0	0	11035000	53608000	113720000	54755000	58492000
tr|H7BY70|H7BY70_HUMAN	290	SFDEGYSTL	290	298	39755000	9606700	10442000	15225000	0	0	0	0
tr|D6R9R0|D6R9R0_HUMAN	69	INFLSLVYL	68	76	11798000	35887000	33191000	19498000	0	0	0	0
sp|Q9H2M9|RBGPR_HUMAN	1251	TPFGKDQDF	1244	1252	0	0	25970000	38320000	8677100	0	13539000	0
sp|Q8NBR0|P5I13_HUMAN	123	FVEPAFAAH	119	127	0	0	67765000	52370000	0	24562000	0	26866000
tr|H0Y2M0|H0Y2M0_HUMAN	393	SLDQSTFNV	388	396	0	107880000	86597000	83924000	0	0	24855000	0
sp|Q92797|SYMPK_HUMAN	228	VLFEEGKAALE	227	237	0	113800000	0	132140000	193720000	0	163800000	154530000

## Sheet: Supplementary Table 10
Supplementary Table 10. Primer sequences (5'-3') used for cloning expression vectors
PCR primers for cloning tGFP in pCDH-Blast
Forward tGFP	TATATtctagaGCCACCATGGAGAGCGACGAGAGCG
Reverse tGFP	ATATAgcggccgcTTAGTTATCTATTCTTCACCGGCATCTGCATCCG
Primers for mutagenesis of tGFP in pCDH-Blast
Forward tGFP-F26W	CTGAACGGCGTGGAGTGGGAGCTGGTGGGCGGC
Reverse tGFP-F26W	GCCGCCCACCAGCTCCCACTCCACGCCGTTCAG
Forward tGFP-F26A	CTGAACGGCGTGGAGGCCGAGCTGGTGGGCGGC
Reverse tGFP-F26A	GCCGCCCACCAGCTCGGCCTCCACGCCGTTCAG
PCR primers for cloning H2-Kb to pCDH-puro
Forward H2-Kb	TATATtctagaGCCACCatggtaccgtgcacgctg
Reverse H2-Kb	acagcggaattctcacgctagagaatgagg
PCR primers for cloning PGK-Hygro pCDH
Forward PGK	acagcgGGATCCCGCCTTTTCCAAGGCAGCC
Reverse Hygro	acagcgCTCGAGtcattccttggctctgggtc
PCR primers for cloning V5-ATF4(Y)-tGFP
Forward V5	atattctagaGCCACCATGggtaagcctatccctaacc
Reverse ATF4(Y)	GTCGCTCTCCATTCCTCCGACAGCGAGATATTCGGAGGAGC
Reverse tGFP	attgcggccgcTCAGTTATCTATTCTTCACCGGCATCTG
PCR primers for cloning V5-ATF4(Y)-tGFP-SIINFEKL
Forward V5	atattctagaGCCACCATGggtaagcctatccctaacc
Reverse SIINFEKL	acagcgGCggccgcTCAGCTATTTAgagcttttcgaagttgatgatggattccagctgctcgagTTCTTCACCGGCATCTGC
Reverse SIINWEKL	acagcgGCggccgcTCAGCTATTTAgagcttttcccagttgatgatggattccagctgctcgagTTCTTCACCGGCATCTGC
Reverse SIINAEKL	acagcgGCggccgcTCAGCTATTTAgagcttttcGGCgttgatgatggattccagctgctcgagTTCTTCACCGGCATCTGC
Reverse SIINFWKL	acagcgGCggccgcTCAGCTATTTAgagcttccagaagttgatgatggattccagctgctcgagTTCTTCACCGGCATCTGC

[truncated: 2 more sheets: Supplementary Table 11, Supplementary Table 12]
